# Supplementary material for: Proteomic identification of early salicylate- and flg22-responsive redox-sensitive proteins in Arabidopsis
Source: Sci Rep. 2015 Feb 27;5:8625. doi: 10.1038/srep08625 (PMC4342551; doi:10.1038/srep08625)
Supplement: Supplementary Information — Supplementary Table 1 [file srep08625-s1.xlsx]

## Sheet: Sheet1
Proteomic identification of early salicylate- and flg22-responsive redox-sensitive proteins in Arabidopsis
Pei Liu1,2, Huoming Zhang3,*,Boying Yu1, Liming Xiong2, Yiji Xia1,4,*
1Department of Biology, Hong Kong Baptist University, Kowloon, Hong Kong
2Biological and Environmental Sciences and Engineering Division, and 3Biosciences Core Laboratory, King Abdullah University of Science and Technology, Thuwal, Saudi Arabia
4Partner State Key Laboratory of Agrobiotechnology, Chinese University of Hong Kong, Shatin, Hong Kong
*corresponding authors
For correspondence, contact:
Yiji Xia, Hong Kong Baptist University, Hong Kong, China; Email: yxia@hkbu.edu.hk; Tel: 852-3411 7052
or
Huoming Zhang, King Abdullah University of Science and Technology, Saudi Arabia; Email: huoming.zhang@kaust.edu.sa
Supplementary Table S1. Total detected cysteine-containing peptides by OxiTRAQ
Ptoein ID	Protein description	Peptide score	Expectation value	Peptide sequence	Variable modification	Replicate 1					Replicate 2					Replicate 3
						114 intensity	115 intensity	116 intensity	115/114	116/114	114 intensity	115 intensity	116 intensity	1115/114	116/114	114 intensity	115 intensity	116 intensity	115/114	116/114
AT1G01050.1	AtPPa1, PPa1 | pyrophosphorylase 1 | chr1:31382-32670 REVERSE LENGTH=212	28.32	0.0028	IIAVCVDDPEYK	Carbamidomethyl (C)	5044.51	5082.9	4526.67	1.00761	0.897346	59295.2	58427.9	59794.2	0.985374	1.00842	42745.5	46857.8	51187	1.09621	1.19748
AT1G01090.1	PDH-E1 ALPHA | pyruvate dehydrogenase E1 alpha | chr1:47705-49166 REVERSE LENGTH=428	22.58	0.0076	RGEGPTLVECETYR	Carbamidomethyl (C)	15844.4	15883.7	15606.6	1.00248	0.984989	45980.7	47103.3	53713.2	1.02441	1.16817	134073	136759	133111	1.02003	0.992821
AT1G01160.1	GIF2 | GRF1-interacting factor 2 | chr1:72583-73883 FORWARD LENGTH=195	32.59	0.02	LAECAQYQALLQK	Carbamidomethyl (C)	25655.4	25756.4	26608.1	1.00394	1.03713	35270.7	32593.5	30827.2	0.924094	0.874016	30926.6	27896.6	25419.4	0.902028	0.821926
AT1G01300.1	Eukaryotic aspartyl protease family protein | chr1:117065-118522 FORWARD LENGTH=485	31.42	0.0011	CYSQSDPIFDPR	Carbamidomethyl (C)	50932	66499.5	67862.4	1.30565	1.33241	248094	264008	257457	1.06415	1.03774	80988.6	83421.8	85865.6	1.03004	1.06022
AT1G01300.1	Eukaryotic aspartyl protease family protein | chr1:117065-118522 FORWARD LENGTH=485	30.33	0.011	FSYCLVDR	Carbamidomethyl (C)	374691	394499	461365	1.05286	1.23132	942190	912485	842839	0.968472	0.894553	212480	206545	210175	0.972067	0.989151
AT1G01300.1	Eukaryotic aspartyl protease family protein | chr1:117065-118522 FORWARD LENGTH=485	31.16	0.0052	GVALGCGHDNEGLFVGAAGLLGLGK	Carbamidomethyl (C)	138.605	498.86	131.76	3.59914	0.950615	14891.9	20885.4	22429.2	1.40247	1.50614	653.716	1040.11	1143.81	1.59108	1.74971
AT1G01300.1	Eukaryotic aspartyl protease family protein | chr1:117065-118522 FORWARD LENGTH=485	41.67	0.00027	LDSAGCNTR	Carbamidomethyl (C)	65483.7	83839.4	103913	1.28031	1.58685	68157.7	58285.3	69816.2	0.855154	1.02433	18733.9	21161.6	22336.6	1.12959	1.19231
AT1G01300.1	Eukaryotic aspartyl protease family protein | chr1:117065-118522 FORWARD LENGTH=485	45.97	0.00015	RLDSAGCNTR	Carbamidomethyl (C)	45519	54412.3	62516.6	1.19538	1.37342	911802	840947	723863	0.922292	0.793882	263412	247809	249332	0.940767	0.946547
AT1G01300.1	Eukaryotic aspartyl protease family protein | chr1:117065-118522 FORWARD LENGTH=485	32.32	0.0012	TYATIPCSSPHCR	2 Carbamidomethyl (C)	11297.5	5998.86	14997.1	0.53099	1.32747	257530	256935	245546	0.997688	0.953467	67971.3	68357.2	62425.5	1.00568	0.91841
AT1G01800.1	NAD(P)-binding Rossmann-fold superfamily protein | chr1:293396-294888 FORWARD LENGTH=295	40.3	0.00047	GIGFEICR	Carbamidomethyl (C)	8710.81	6908.51	6339.51	0.793096	0.727775	10769	10774.9	9428.31	1.00055	0.875506	74747.8	69029.8	71205.4	0.923503	0.952609
AT1G01800.1	NAD(P)-binding Rossmann-fold superfamily protein | chr1:293396-294888 FORWARD LENGTH=295	35.77	0.0015	MCEAMIPLLQSSDSPR	Carbamidomethyl (C)	5765.04	4034.25	4084.86	0.699777	0.708557	10450.9	9709.54	11110.4	0.929061	1.0631	934.304	1298.14	1062.15	1.38942	1.13683
AT1G02090.1	FUS5, CSN7, COP15, ATCSN7 | Proteasome component (PCI) domain protein | chr1:387479-389568 REVERSE LENGTH=260	25.68	0.015	CFEVPFAAGR	Carbamidomethyl (C)	13485.9	12632.6	11913.2	0.936724	0.88338	57366.2	63748.5	61458.7	1.11126	1.07134	45869.8	43181.1	40473.2	0.941384	0.882351
AT1G02305.1	Cysteine proteinases superfamily protein | chr1:455816-457974 FORWARD LENGTH=362	49.21	7e-05	GTNECGIEHGVVAGLPSDR	Carbamidomethyl (C)	2070.87	3555.6	3227.89	1.71696	1.55871	11064	12086.5	10994	1.09242	0.993673	8871.6	9077.71	8758.33	1.02323	0.987233
AT1G02305.1	Cysteine proteinases superfamily protein | chr1:455816-457974 FORWARD LENGTH=362	38.98	0.00022	HHGVVTEECDPYFDNTGCSHPGCEPAYPTPK	3 Carbamidomethyl (C)	1206.52	1485.88	1082.93	1.23155	0.89757	14397.7	14226.1	11970.6	0.988081	0.831426	1986.14	2384.35	1492.29	1.2005	0.751356
AT1G02500.1	SAM1, SAM-1, MAT1, AtSAM1 | S-adenosylmethionine synthetase 1 | chr1:519037-520218 FORWARD LENGTH=393	45.58	6.4e-05	AIGFVSDDVGLDADKCK	Carbamidomethyl (C)	50515.4	54601.7	44510.1	1.08089	0.88112	104230	122486	114318	1.17516	1.09679	425965	422473	442287	0.991803	1.03832
AT1G02500.1	SAM1, SAM-1, MAT1, AtSAM1 | S-adenosylmethionine synthetase 1 | chr1:519037-520218 FORWARD LENGTH=393	38.4	0.00069	VACETCTK	2 Carbamidomethyl (C)	22118.8	21093	27705.9	0.953627	1.2526	91589.3	79991.5	82735.7	0.873372	0.903335	61971.5	45973.6	42990	0.74185	0.693706
AT1G02500.1	SAM1, SAM-1, MAT1, AtSAM1 | S-adenosylmethionine synthetase 1 | chr1:519037-520218 FORWARD LENGTH=393	47.51	9.9e-05	VACETCTK	Carbamidomethyl (C); Nethylmaleimide (C)	755.157	1407.14	1339.81	1.86337	1.77421	5.4168e+06	5.85023e+06	5.70293e+06	1.08001	1.05282	2.68539e+06	2.88242e+06	2.79579e+06	1.07337	1.04111
AT1G03220.1	Eukaryotic aspartyl protease family protein | chr1:787143-788444 FORWARD LENGTH=433	33.59	0.0013	CNSAVCSR	2 Carbamidomethyl (C)	95505.2	64295.2	168870	0.673211	1.76818	844285	539867	615390	0.639436	0.728888	464728	536268	451042	1.15394	0.970552
AT1G03220.1	Eukaryotic aspartyl protease family protein | chr1:787143-788444 FORWARD LENGTH=433	21.87	0.042	ELWVDCDK	Carbamidomethyl (C)	104.293	189.011	164.505	1.8123	1.57732	74126.5	76304.5	83608.8	1.02938	1.12792	83704.6	91123.1	95709.7	1.08863	1.14342
AT1G03220.1	Eukaryotic aspartyl protease family protein | chr1:787143-788444 FORWARD LENGTH=433	37.7	0.00029	ELWVDCDKGYVSSTYQSPR	Carbamidomethyl (C)	18542.7	39625.8	22011.1	2.13701	1.18705	154305	170732	178905	1.10646	1.15942	210450	208861	188733	0.992449	0.896806
AT1G03220.1	Eukaryotic aspartyl protease family protein | chr1:787143-788444 FORWARD LENGTH=433	43.93	8.6e-05	VASVKPFGACFSTK	Carbamidomethyl (C)	145462	165185	162115	1.13559	1.11449	754152	792333	894096	1.05063	1.18556	900355	926964	917846	1.02955	1.01943
AT1G03230.1	Eukaryotic aspartyl protease family protein | chr1:790110-791414 FORWARD LENGTH=434	33.59	0.0013	CNSAVCSR	2 Carbamidomethyl (C)	95505.2	64295.2	168870	0.673211	1.76818	844285	539867	615390	0.639436	0.728888	464728	536268	451042	1.15394	0.970552
AT1G03230.1	Eukaryotic aspartyl protease family protein | chr1:790110-791414 FORWARD LENGTH=434	78.53	4.3e-08	EFWVDCDQGYVSTTYR	Carbamidomethyl (C)	320.745	742.483	417.407	2.31487	1.30137	12037.4	13873.9	13445	1.15257	1.11694	6992.75	7420.31	7981.88	1.06114	1.14145
AT1G03230.1	Eukaryotic aspartyl protease family protein | chr1:790110-791414 FORWARD LENGTH=434	36.71	0.0066	FAVCLTSGR	Carbamidomethyl (C)	261597	158144	279724	0.604534	1.06929	319221	307806	297177	0.964242	0.930945	65852.6	73465.5	71487.8	1.1156	1.08557
AT1G03230.1	Eukaryotic aspartyl protease family protein | chr1:790110-791414 FORWARD LENGTH=434	74.95	2.1e-07	IPNLIFSCGSTSLLK	Carbamidomethyl (C)	5399.93	11742	5513.35	2.17448	1.021	29447.1	51355.4	56385.7	1.74399	1.91482	7970.46	18124.7	18738.3	2.27399	2.35097
AT1G03230.1	Eukaryotic aspartyl protease family protein | chr1:790110-791414 FORWARD LENGTH=434	30.9	0.0015	KFAVCLTSGR	Carbamidomethyl (C)	36640.7	26923.6	36535.9	0.734801	0.997139	127261	140284	140758	1.10234	1.10606	413936	418500	431023	1.01103	1.04128
AT1G03230.1	Eukaryotic aspartyl protease family protein | chr1:790110-791414 FORWARD LENGTH=434	43.93	8.6e-05	VASVKPFGACFSTK	Carbamidomethyl (C)	145462	165185	162115	1.13559	1.11449	754152	792333	894096	1.05063	1.18556	900355	926964	917846	1.02955	1.01943
AT1G03430.1	AHP5 | histidine-containing phosphotransfer factor 5 | chr1:848159-849235 FORWARD LENGTH=157	30.52	0.015	NVCISFK	Carbamidomethyl (C)	34061.8	44935.4	40596.9	1.31923	1.19186	53886.5	54754.8	53294.7	1.01611	0.989018	67300.2	75911.3	76572.5	1.12795	1.13778
AT1G03475.1	LIN2, HEMF1, ATCPO-I | Coproporphyrinogen III oxidase | chr1:869302-871175 REVERSE LENGTH=386	20.39	0.012	AAQDSVCDAIEAIEGGPK	Carbamidomethyl (C)	22659.1	28379.8	19993.3	1.25247	0.882352	60228.7	56545.1	57200.8	0.938839	0.949726	7182.59	8894.82	8329.29	1.23839	1.15965
AT1G03630.1	POR C, PORC | protochlorophyllide oxidoreductase C | chr1:907699-909245 FORWARD LENGTH=401	47.16	0.00017	VCNMLTMQELHR	Carbamidomethyl (C)	4286.37	3222.45	3652.79	0.75179	0.852188	55563.9	48905.2	55000.1	0.880162	0.989853	22836.5	27094.4	23923.6	1.18646	1.0476
AT1G04130.1	TPR2, AtTPR2 | Tetratricopeptide repeat (TPR)-like superfamily protein | chr1:1073465-1075374 FORWARD LENGTH=360	39.62	0.0025	ACLSAIENR	Carbamidomethyl (C)	15674.9	11165.5	13712.8	0.712315	0.874824	48784.7	51501.6	46714.9	1.05569	0.957574	30866.4	27591.3	24599.9	0.893896	0.796981
AT1G04160.1	XIB, ATXIB, XI-8, XI-B | myosin XI B | chr1:1086495-1096146 FORWARD LENGTH=1500	33.63	0.0046	VCQVSDPER	Carbamidomethyl (C)	14448.4	12696	12322.6	0.878708	0.852864	47514.3	48218.2	43212.6	1.01482	0.909465	15819.5	17407.3	15162.9	1.10037	0.958497
AT1G04170.1	EIF2 GAMMA | eukaryotic translation initiation factor 2 gamma subunit | chr1:1097423-1099702 FORWARD LENGTH=465	63.74	1.1e-06	LQLTAPVCTSK	Carbamidomethyl (C)	33747.8	23731.2	29407.8	0.703193	0.8714	86299.5	87715.8	84482.4	1.01641	0.978944	93746	94414.7	95894.6	1.00713	1.02292
AT1G04170.1	EIF2 GAMMA | eukaryotic translation initiation factor 2 gamma subunit | chr1:1097423-1099702 FORWARD LENGTH=465	21.9	0.015	YNIDVVCEYIVK	Carbamidomethyl (C)	31784.8	56166.2	32990	1.76707	1.03792	39688.6	46957.4	44692.2	1.18315	1.12607	17099.2	18355.8	19233	1.07349	1.12479
AT1G04410.1	Lactate/malate dehydrogenase family protein | chr1:1189418-1191267 REVERSE LENGTH=332	17.48	0.023	DLAYSCLS	Carbamidomethyl (C)	632.625	524.271	528.076	0.828723	0.834738	9414.07	10017.2	9043.19	1.06407	0.960604	19422	22176.8	19496.1	1.14184	1.00382
AT1G04410.1	Lactate/malate dehydrogenase family protein | chr1:1189418-1191267 REVERSE LENGTH=332	51.91	1.4e-05	HAAPNCK	Carbamidomethyl (C)	126905	164301	154910	1.29468	1.22068	11406.5	10245.7	9356.53	0.898234	0.820283	742589	665370	692721	0.896014	0.932846
AT1G04410.1	Lactate/malate dehydrogenase family protein | chr1:1189418-1191267 REVERSE LENGTH=332	33.03	0.00081	KLSSALSAASSACDHIR	Carbamidomethyl (C)	28400.6	37895.1	28463.5	1.33431	1.00222	105507	114437	115761	1.08463	1.09719	48541.6	52608.5	54666	1.08378	1.12617
AT1G04410.1	Lactate/malate dehydrogenase family protein | chr1:1189418-1191267 REVERSE LENGTH=332	48.58	5.6e-05	LSSALSAASSACDHIR	Carbamidomethyl (C)	4823.09	4541.35	5402.73	0.941585	1.12018	10079.7	10358.4	9016.4	1.02764	0.894509	20638.7	25891.4	27214.8	1.2545	1.31863
AT1G04410.1	Lactate/malate dehydrogenase family protein | chr1:1189418-1191267 REVERSE LENGTH=332	27.64	0.04	NISCLTR	Carbamidomethyl (C)	347641	289477	285269	0.832688	0.820584	229086	267641	221720	1.1683	0.967846	317806	306227	287143	0.963567	0.903517
AT1G04430.1	S-adenosyl-L-methionine-dependent methyltransferases superfamily protein | chr1:1198860-1201301 FORWARD LENGTH=623	34.99	0.0092	CRIDWLQR	Carbamidomethyl (C)	1146.4	1567.17	1273.3	1.36704	1.11069	111721	139901	125740	1.25224	1.12548	55394.5	47174.1	45196.9	0.851604	0.815911
AT1G04430.1	S-adenosyl-L-methionine-dependent methyltransferases superfamily protein | chr1:1198860-1201301 FORWARD LENGTH=623	19.92	0.014	EPGTQPPLCR	Carbamidomethyl (C)	75859.7	90654.9	90919.4	1.19503	1.19852	273900	315267	286650	1.15103	1.04655	54899.2	57834.7	54997.1	1.05347	1.00178
AT1G04430.1	S-adenosyl-L-methionine-dependent methyltransferases superfamily protein | chr1:1198860-1201301 FORWARD LENGTH=623	61.56	7.9e-06	GCSAEDLLIEMDR	Carbamidomethyl (C)	331155	473216	397999	1.42899	1.20185	742981	720037	772519	0.969118	1.03976	74187.8	82433.7	83741.1	1.11115	1.12877
AT1G04430.1	S-adenosyl-L-methionine-dependent methyltransferases superfamily protein | chr1:1198860-1201301 FORWARD LENGTH=623	62.07	5.4e-06	GCSAEDLLIEMDR	Carbamidomethyl (C); Oxidation (M)	25416.5	34079.1	29252.2	1.34083	1.15092	91645.5	92355.9	94493.9	1.00775	1.03108	74728.6	77325.1	80936.7	1.03475	1.08308
AT1G04430.1	S-adenosyl-L-methionine-dependent methyltransferases superfamily protein | chr1:1198860-1201301 FORWARD LENGTH=623	58.39	9.6e-06	GLIGTNHNWCEAFSTYPR	Carbamidomethyl (C)	15922	28064.1	18327.3	1.7626	1.15106	88120.6	107811	108274	1.22345	1.2287	123004	152587	168707	1.2405	1.37155
AT1G04430.1	S-adenosyl-L-methionine-dependent methyltransferases superfamily protein | chr1:1198860-1201301 FORWARD LENGTH=623	28.28	0.0068	HSEIIPCLDR	Carbamidomethyl (C)	154676	196394	186539	1.26972	1.206	204279	241373	230892	1.18159	1.13028	141992	157078	148713	1.10624	1.04733
AT1G04430.1	S-adenosyl-L-methionine-dependent methyltransferases superfamily protein | chr1:1198860-1201301 FORWARD LENGTH=623	55.5	1.6e-05	SDADPDAVAGVSMEACITPYSK	Carbamidomethyl (C)	35.0235	43.6011	42.8719	1.24491	1.22409	2561.09	2697.32	2548.56	1.05319	0.99511	2257.57	2924.01	2486.26	1.2952	1.1013
AT1G04430.1	S-adenosyl-L-methionine-dependent methyltransferases superfamily protein | chr1:1198860-1201301 FORWARD LENGTH=623	44.05	0.00023	SFPVCDDR	Carbamidomethyl (C)	599838	866682	776856	1.44486	1.29511	969288	1.04426e+06	1.03709e+06	1.07735	1.06995	327277	361699	349829	1.10518	1.06891
AT1G04430.1	S-adenosyl-L-methionine-dependent methyltransferases superfamily protein | chr1:1198860-1201301 FORWARD LENGTH=623	24.93	0.022	SFPVCDDRHSEIIPCLDR	2 Carbamidomethyl (C)	53804.6	65409.4	66075.4	1.21568	1.22806	342614	387870	382404	1.13209	1.11614	379837	423998	408437	1.11626	1.07529
AT1G04480.1	Ribosomal protein L14p/L23e family protein | chr1:1216110-1217257 FORWARD LENGTH=140	42.33	0.00016	ECADLWPR	Carbamidomethyl (C)	257095	193778	183075	0.753721	0.712092	488208	546244	489437	1.11888	1.00252	707422	689448	676817	0.974592	0.956737
AT1G04480.1	Ribosomal protein L14p/L23e family protein | chr1:1216110-1217257 FORWARD LENGTH=140	50.05	9.3e-05	LNRLPSACVGDMVMATVK	Carbamidomethyl (C)	29870.3	35917.2	22016	1.20244	0.737053	45446.6	41391.6	54003.4	0.910775	1.18828	151740	198730	185274	1.30967	1.221
AT1G04480.1	Ribosomal protein L14p/L23e family protein | chr1:1216110-1217257 FORWARD LENGTH=140	77.73	7.6e-08	LPSACVGDMVMATVK	Carbamidomethyl (C)	44608.9	27144	28204.8	0.608488	0.632268	56189	48627.5	63169.6	0.865427	1.12423	29939.7	33128.9	32275.6	1.10652	1.07802
AT1G04480.1	Ribosomal protein L14p/L23e family protein | chr1:1216110-1217257 FORWARD LENGTH=140	36.53	0.008	LPSACVGDMVMATVKK	Carbamidomethyl (C)	27061.6	26759.9	19837.9	0.988853	0.733063	73007.5	72124.8	88779.7	0.987909	1.21603	87259.2	102070	108103	1.16973	1.23887
AT1G04480.1	Ribosomal protein L14p/L23e family protein | chr1:1216110-1217257 FORWARD LENGTH=140	44.81	6.3e-05	MSLGLPVAATVNCADNTGAK	Carbamidomethyl (C)	187917	169949	139503	0.904382	0.742363	512958	530232	501584	1.03367	0.977826	199724	200388	201377	1.00333	1.00828
AT1G04480.1	Ribosomal protein L14p/L23e family protein | chr1:1216110-1217257 FORWARD LENGTH=140	68.56	3.7e-07	MSLGLPVAATVNCADNTGAK	Carbamidomethyl (C); Oxidation (M)	9030.58	10181.6	8042.31	1.12746	0.890564	46041.1	48221.6	47313.4	1.04736	1.02763	60765.6	66337	65403.9	1.09169	1.07633
AT1G04650.1	unknown protein; Has 30201 Blast hits to 17322 proteins in 780 species: Archae - 12; Bacteria - 1396; Metazoa - 17338; Fungi - 3422; Plants - 5037; Viruses - 0; Other Eukaryotes - 2996 (source: NCBI BLink). | chr1:1294893-1298903 REVER	31.48	0.0046	VSQWCAK	Carbamidomethyl (C)	334768	252227	279651	0.753436	0.835355	1.11563e+06	1.01449e+06	1.1348e+06	0.909341	1.01719	175524	125481	126858	0.714892	0.722739
AT1G04690.1	KAB1, KV-BETA1 | potassium channel beta subunit 1 | chr1:1313662-1315420 FORWARD LENGTH=328	32.09	0.0077	SILQCCR	Carbamidomethyl (C); Nethylmaleimide (C)	60404.9	51834.4	52875.6	0.858115	0.875352	123614	120502	112633	0.974824	0.911164	79206.9	80806.8	75190.2	1.0202	0.949288
AT1G04710.1	KAT1, PKT4 | peroxisomal 3-ketoacyl-CoA thiolase 4 | chr1:1321941-1324556 FORWARD LENGTH=443	35.35	0.0031	CVATLLHEMK	Carbamidomethyl (C)	6435.52	5208.33	5101.98	0.80931	0.792785	78770.4	76325	74962.7	0.968955	0.951661	26611.7	26764.8	25844.7	1.00575	0.971181
AT1G04710.1	KAT1, PKT4 | peroxisomal 3-ketoacyl-CoA thiolase 4 | chr1:1321941-1324556 FORWARD LENGTH=443	48.08	0.00065	QCSSGLQAVADVAAAIK	Carbamidomethyl (C)	92137.1	90556.7	118882	0.982847	1.29027	97190.5	89431.6	134611	0.920167	1.38503	22799.8	23503.9	28049.5	1.03088	1.23025
AT1G04810.1	26S proteasome regulatory complex, non-ATPase subcomplex, Rpn2/Psmd1 subunit | chr1:1350304-1355261 FORWARD LENGTH=1001	53.02	1.1e-05	YQQAMGIAIECR	Carbamidomethyl (C)	16330.1	14717.1	13925.7	0.901227	0.85276	43245.7	43029.8	46379.9	0.995007	1.07247	75185.3	82570.1	81095.3	1.09822	1.07861
AT1G04820.1	TUA4, TOR2 | tubulin alpha-4 chain | chr1:1356421-1358266 REVERSE LENGTH=450	23.48	0.042	AVCMISNSTSVAEVFSR	Carbamidomethyl (C)	55452.2	55702.3	43835.3	1.00451	0.790505	151208	156690	146311	1.03625	0.967614	126664	123239	123759	0.972956	0.977066
AT1G04820.1	TUA4, TOR2 | tubulin alpha-4 chain | chr1:1356421-1358266 REVERSE LENGTH=450	44.62	0.00018	AVCMISNSTSVAEVFSR	Carbamidomethyl (C); Oxidation (M)	1675.11	1750.41	1328.13	1.04495	0.792863	39385.5	38832.9	38411.7	0.985968	0.975276	23712.8	24376	25992.9	1.02797	1.09616
AT1G04820.1	TUA4, TOR2 | tubulin alpha-4 chain | chr1:1356421-1358266 REVERSE LENGTH=450	24.01	0.0078	CGINYQPPTVVPGGDLAK	Carbamidomethyl (C)	17509.9	13818	17057.5	0.789156	0.974164	31409.2	32074.1	37013	1.02117	1.17841	39511.5	44455.9	43193.6	1.12514	1.09319
AT1G04820.1	TUA4, TOR2 | tubulin alpha-4 chain | chr1:1356421-1358266 REVERSE LENGTH=450	47.64	0.00042	EIVDLCLDR	Carbamidomethyl (C)	767198	671439	646229	0.875184	0.842323	1.27229e+06	1.27282e+06	1.13141e+06	1.00041	0.88927	1.41975e+06	1.40935e+06	1.38078e+06	0.992675	0.97255
AT1G04820.1	TUA4, TOR2 | tubulin alpha-4 chain | chr1:1356421-1358266 REVERSE LENGTH=450	39.5	0.0016	EIVDLCLDRIR	Carbamidomethyl (C)	11123	11322.2	8562.12	1.01791	0.769764	41538.4	48756.4	42269.9	1.17377	1.01761	156740	116965	115920	0.74624	0.739568
AT1G04820.1	TUA4, TOR2 | tubulin alpha-4 chain | chr1:1356421-1358266 REVERSE LENGTH=450	24.69	0.0087	RTIQFVDWCPTGFK	Carbamidomethyl (C)	20161.8	51988.5	20637.9	2.57857	1.02361	114092	167219	163395	1.46565	1.43213	125906	215476	221904	1.7114	1.76245
AT1G04820.1	TUA4, TOR2 | tubulin alpha-4 chain | chr1:1356421-1358266 REVERSE LENGTH=450	38.84	0.00035	TIQFVDWCPTGFK	Carbamidomethyl (C)	423651	598467	423426	1.41264	0.999468	312102	359445	346744	1.15169	1.111	292814	340896	343882	1.16421	1.1744
AT1G04820.1	TUA4, TOR2 | tubulin alpha-4 chain | chr1:1356421-1358266 REVERSE LENGTH=450	23.73	0.012	YMACCLMYR	2 Carbamidomethyl (C)	47524.9	21337.5	24895.5	0.448974	0.52384	86894.1	74989.2	81960.3	0.862996	0.943221	205765	204018	174772	0.991508	0.849376
AT1G04820.1	TUA4, TOR2 | tubulin alpha-4 chain | chr1:1356421-1358266 REVERSE LENGTH=450	18.18	0.031	YMACCLMYR	Carbamidomethyl (C); Nethylmaleimide (C)	547635	621404	447608	1.1347	0.817347	1.52116e+06	1.24493e+06	1.69426e+06	0.818408	1.1138	615409	775058	646808	1.25942	1.05102
AT1G04820.1	TUA4, TOR2 | tubulin alpha-4 chain | chr1:1356421-1358266 REVERSE LENGTH=450	30.04	0.0029	YMACCLMYR	Carbamidomethyl (C); Nethylmaleimide (C); Oxidation (M)	13554	12942.9	11539.8	0.954909	0.851396	161588	139337	168682	0.862299	1.04391	61818.9	73109.6	61714.9	1.18264	0.998317
AT1G04910.1	O-fucosyltransferase family protein | chr1:1388101-1391074 REVERSE LENGTH=519	40.42	0.00037	CPLTPEEVGLILR	Carbamidomethyl (C)	34860.8	47496	41040	1.36244	1.17725	143571	161913	141502	1.12775	0.985593	31893.1	34883.5	36708.7	1.09376	1.15099
AT1G04910.1	O-fucosyltransferase family protein | chr1:1388101-1391074 REVERSE LENGTH=519	44.8	0.001	SAICNAVLAAR	Carbamidomethyl (C)	17635.8	12984.3	12186	0.736249	0.690982	102903	100967	88865.7	0.981192	0.86359	80161.2	81842.7	78213.9	1.02098	0.975709
AT1G04910.1	O-fucosyltransferase family protein | chr1:1388101-1391074 REVERSE LENGTH=519	37.95	0.0004	SSDKCPPNNVIEILDSR	Carbamidomethyl (C)	5024.37	8240.17	5617.88	1.64004	1.11813	31079.5	33726	31121.2	1.08515	1.00134	17206.5	16610.5	17161.1	0.965359	0.997358
AT1G04945.1	HIT-type Zinc finger family protein | chr1:1400969-1402651 FORWARD LENGTH=367	28.18	0.045	SCALPCVK	2 Carbamidomethyl (C)	21587.6	15487	19361.1	0.717401	0.896862	119405	83612.8	90524.8	0.700243	0.75813	617709	601948	653671	0.974486	1.05822
AT1G05070.1	Protein of unknown function (DUF1068) | chr1:1457172-1458531 REVERSE LENGTH=184	70	5.1e-07	EADKCNSGMETCEEAR	2 Carbamidomethyl (C)	13028.8	17369.8	16598.1	1.33319	1.27396	228283	221088	259559	0.968483	1.13701	119579	134714	124648	1.12657	1.04239
AT1G05070.1	Protein of unknown function (DUF1068) | chr1:1457172-1458531 REVERSE LENGTH=184	60.95	2.9e-06	EADKCNSGMETCEEAR	2 Carbamidomethyl (C); Oxidation (M)	630.787	812.054	915.933	1.28737	1.45205	60128.5	48918.8	63996.8	0.813571	1.06433	20616.3	23312.8	24126.8	1.1308	1.17028
AT1G05180.1	AXR1 | NAD(P)-binding Rossmann-fold superfamily protein | chr1:1498357-1501775 REVERSE LENGTH=540	44.83	6.3e-05	SVCAFLQELNDSVNAK	Carbamidomethyl (C)	1987.93	2241.93	1751.39	1.12777	0.881012	12833.7	14487.7	13857.1	1.12888	1.07975	1956.39	2204.33	2428.09	1.12673	1.24111
AT1G05350.1	NAD(P)-binding Rossmann-fold superfamily protein | chr1:1560891-1564005 REVERSE LENGTH=431	30.85	0.0022	MAVNQACNELR	Carbamidomethyl (C)	16531.1	11830.6	13351.9	0.715657	0.807686	42957.8	45094.3	44911.3	1.04973	1.04547	66160.6	70915.1	67597.9	1.07186	1.02172
AT1G05350.1	NAD(P)-binding Rossmann-fold superfamily protein | chr1:1560891-1564005 REVERSE LENGTH=431	28.78	0.0043	MRPNPQCSNVACLER	Carbamidomethyl (C); Nethylmaleimide (C)	7199.96	6553.33	6202.2	0.91019	0.861422	63040.3	65343	63093.9	1.03653	1.00085	38941.7	37347.8	35644.9	0.959069	0.915339
AT1G05350.1	NAD(P)-binding Rossmann-fold superfamily protein | chr1:1560891-1564005 REVERSE LENGTH=431	36.12	0.0044	SFCPSK	Carbamidomethyl (C)	53196.7	36845.2	47315.4	0.692621	0.889443	58409.3	54702.6	47808.7	0.936539	0.818513	132751	125175	125623	0.942928	0.946302
AT1G05520.1	Sec23/Sec24 protein transport family protein | chr1:1631126-1635703 REVERSE LENGTH=783	39.44	0.0002	ICTAALNPFAR	Carbamidomethyl (C)	48199.8	42147.5	42044.3	0.874433	0.872293	94687.7	104996	99287.2	1.10887	1.04858	64935.9	64472.4	63715.9	0.992862	0.981212
AT1G05570.1	CALS1, GSL06, ATGSL6, ATGSL06, GSL6 | callose synthase 1 | chr1:1647880-1658677 REVERSE LENGTH=1950	33.4	0.001	ECYASFK	Carbamidomethyl (C)	25796.7	21660.8	22275	0.839673	0.863481	11841.6	12666.1	13151.2	1.06963	1.1106	4373.79	4835.08	4553.27	1.10547	1.04104
AT1G05720.1	selenoprotein family protein | chr1:1717677-1718849 REVERSE LENGTH=163	40.49	8.9e-05	CCADDSEDSMSK	2 Carbamidomethyl (C)	3345.92	3273.76	3747.01	0.978433	1.11987	67271.6	52737.1	70324.6	0.783943	1.04538	15858.8	17673.7	17948.2	1.11444	1.13175
AT1G05730.1	Eukaryotic protein of unknown function (DUF842) | chr1:1719107-1720159 FORWARD LENGTH=149	20.88	0.011	SLMVCQDKFEAAK	Carbamidomethyl (C)	140178	174865	152287	1.24745	1.08638	661637	627051	744997	0.947727	1.12599	616665	620093	606853	1.00556	0.984088
AT1G05730.1	Eukaryotic protein of unknown function (DUF842) | chr1:1719107-1720159 FORWARD LENGTH=149	31.29	0.01	SLMVCQDKFEAAK	Carbamidomethyl (C); Oxidation (M)	28466.7	34833.7	30500.2	1.22366	1.07143	215005	220251	239407	1.0244	1.11349	182085	182094	183720	1.00005	1.00898
AT1G06210.1	ENTH/VHS/GAT family protein | chr1:1897567-1898986 FORWARD LENGTH=383	58.92	3.7e-05	ICAQINNDEFNGTEIVR	Carbamidomethyl (C)	1796.37	1676.46	1735.61	0.933251	0.966178	33499.3	38346	35847	1.14468	1.07008	33825.7	34358.9	36332.4	1.01576	1.07411
AT1G06220.1	MEE5, CLO, GFA1 | Ribosomal protein S5/Elongation factor G/III/V family protein | chr1:1900524-1904583 FORWARD LENGTH=987	49.42	0.00011	EGPLCDEPIR	Carbamidomethyl (C)	22715.7	22195.6	21017.8	0.977103	0.925254	77171.2	73418.6	75981.1	0.951373	0.984578	136620	127984	136926	0.93679	1.00224
AT1G06220.1	MEE5, CLO, GFA1 | Ribosomal protein S5/Elongation factor G/III/V family protein | chr1:1900524-1904583 FORWARD LENGTH=987	87.31	6.5e-09	TATLCNASYDEDVYIFR	Carbamidomethyl (C)	1587.91	2221.71	1457.37	1.39914	0.917792	11988.3	12949.4	12848.3	1.08017	1.07174	5089.24	5158.31	4929.41	1.01357	0.968594
AT1G06230.1	GTE4 | global transcription factor group E4 | chr1:1907626-1910183 FORWARD LENGTH=766	27.1	0.039	NCSALLER	Carbamidomethyl (C)	5103.12	5085.49	4644.26	0.996545	0.910082	46135.5	51403.8	45270.3	1.11419	0.981247	35240.9	37289.1	33766.4	1.05812	0.95816
AT1G06410.1	ATTPS7, TPS7, ATTPSA | trehalose-phosphatase/synthase 7 | chr1:1955413-1958153 FORWARD LENGTH=851	36.93	0.00039	FYDGFCK	Carbamidomethyl (C)	7663.82	9588.13	8997.48	1.25109	1.17402	21512.6	22929.5	21091.8	1.06586	0.980438	63857.9	68274.7	69432	1.06917	1.08729
AT1G06410.1	ATTPS7, TPS7, ATTPSA | trehalose-phosphatase/synthase 7 | chr1:1955413-1958153 FORWARD LENGTH=851	26.04	0.014	LSIPCIVSDYKR	Carbamidomethyl (C)	23994.7	23775	19248.8	0.990843	0.802211	104654	106355	98345.4	1.01625	0.939719	95109.8	93365.3	93792.7	0.981658	0.986152
AT1G06410.1	ATTPS7, TPS7, ATTPSA | trehalose-phosphatase/synthase 7 | chr1:1955413-1958153 FORWARD LENGTH=851	36.13	0.0014	WFTPCKK	Carbamidomethyl (C)	39975.8	39991	36581.9	1.00038	0.9151	218051	217080	207650	0.995546	0.9523	200259	184794	184964	0.922775	0.923621
AT1G06570.1	PDS1, HPD | phytoene desaturation 1 | chr1:2012015-2013543 REVERSE LENGTH=473	81.7	8.7e-08	AYQSGGCGGFGK	Carbamidomethyl (C)	7620.4	6111.07	10618	0.801935	1.39337	42187.3	46136.3	44167.6	1.09361	1.04694	41329	42774	44296.7	1.03496	1.07181
AT1G06570.1	PDS1, HPD | phytoene desaturation 1 | chr1:2012015-2013543 REVERSE LENGTH=473	23.99	0.006	FHHIEFWCGDATNVAR	Carbamidomethyl (C)	19451	30580.3	18914.8	1.57217	0.972435	68897	85351.4	76260.4	1.23883	1.10687	14416.1	19451.7	16652.2	1.3493	1.15511
AT1G06670.1	NIH | nuclear DEIH-boxhelicase | chr1:2040567-2047333 FORWARD LENGTH=1576	37.68	0.00029	FSEYFGGCPVVR	Carbamidomethyl (C)	4485.61	4555.4	4044.85	1.01556	0.901741	38673.4	41883.6	37904.2	1.08301	0.98011	48139.9	50807.1	51185.6	1.0554	1.06327
AT1G06670.1	NIH | nuclear DEIH-boxhelicase | chr1:2040567-2047333 FORWARD LENGTH=1576	35.26	0.0038	MCPLSK	Carbamidomethyl (C)	18393.5	12361.6	15208.8	0.67206	0.826856	243658	215886	202785	0.886021	0.832254	63589.5	71994.4	69553.4	1.13217	1.09379
AT1G06900.1	Insulinase (Peptidase family M16) family protein | chr1:2115155-2120635 REVERSE LENGTH=1024	30.17	0.014	NQFIPCDFSIR	Carbamidomethyl (C)	112404	97467	103125	0.867117	0.91745	54711.6	54990.4	54194.9	1.0051	0.990555	145957	165146	167447	1.13147	1.14724
AT1G06900.1	Insulinase (Peptidase family M16) family protein | chr1:2115155-2120635 REVERSE LENGTH=1024	21.36	0.012	TKEQLGYVVECGPR	Carbamidomethyl (C)	4336.84	5108.52	4083.62	1.17794	0.941611	121395	122672	97726.3	1.01052	0.805026	62068.9	53805.7	52856.4	0.866871	0.851576
AT1G06950.1	ATTIC110, TIC110 | translocon at the inner envelope membrane of chloroplasts 110 | chr1:2130303-2135563 REVERSE LENGTH=1016	32.43	0.002	GVVLSLNDLLACDK	Carbamidomethyl (C)	43522.1	54541.3	36081.9	1.25319	0.829049	25552.7	27434.2	25080.7	1.07363	0.981529	23653.2	23627.4	26839.6	0.998911	1.13471
AT1G06950.1	ATTIC110, TIC110 | translocon at the inner envelope membrane of chloroplasts 110 | chr1:2130303-2135563 REVERSE LENGTH=1016	14.16	0.047	LCEELHFDAQK	Carbamidomethyl (C)	21674.2	21662.6	16866.8	0.999467	0.778198	597498	635603	579562	1.06377	0.969982	500411	463455	471977	0.92615	0.94318
AT1G07040.1	unknown protein; INVOLVED IN: biological_process unknown; LOCATED IN: chloroplast; EXPRESSED IN: 24 plant structures; EXPRESSED DURING: 14 growth stages; BEST Arabidopsis thaliana protein match is: unknown protein (TAIR:AT1G27030.1); H	45.08	0.00064	SIPCSYIEFAER	Carbamidomethyl (C)	12389.3	12482.8	11634.1	1.00754	0.939043	53083.9	55222.5	47436.7	1.04029	0.893617	24909.7	23076.2	22896.3	0.926394	0.919171
AT1G07080.1	Thioredoxin superfamily protein | chr1:2170069-2171861 FORWARD LENGTH=265	20.45	0.014	VSDHFPFIYCVEK	Carbamidomethyl (C)	11310.9	22242.6	12042.8	1.96647	1.0647	143713	161622	152743	1.12462	1.06283	49738.8	57312.7	55010.3	1.15227	1.10598
AT1G07140.1	SIRANBP | Pleckstrin homology (PH) domain superfamily protein | chr1:2192360-2193688 REVERSE LENGTH=228	38.01	0.00061	DFADGELKDELFCIR	Carbamidomethyl (C)	72640.2	85739.8	52320.1	1.18033	0.720263	127556	133868	139319	1.04948	1.09222	280601	259149	266163	0.923549	0.948546
AT1G07140.1	SIRANBP | Pleckstrin homology (PH) domain superfamily protein | chr1:2192360-2193688 REVERSE LENGTH=228	52.21	0.00014	FASIENCK	Carbamidomethyl (C)	595.748	554.654	479.394	0.931022	0.804693	612938	661364	639984	1.07901	1.04413	1.08833e+06	1.07256e+06	1.01603e+06	0.985512	0.933566
AT1G07140.1	SIRANBP | Pleckstrin homology (PH) domain superfamily protein | chr1:2192360-2193688 REVERSE LENGTH=228	31.82	0.0084	ICANHFVK	Carbamidomethyl (C)	102030	80873.9	85950.1	0.792646	0.842397	712677	730374	673341	1.02483	0.944805	2.03543e+06	1.78294e+06	1.85319e+06	0.875954	0.910468
AT1G07140.1	SIRANBP | Pleckstrin homology (PH) domain superfamily protein | chr1:2192360-2193688 REVERSE LENGTH=228	24.63	0.032	SCVWHAR	Carbamidomethyl (C)	20362.4	13645.8	16643.9	0.670149	0.817386	91241.3	79479.8	80738.2	0.871095	0.884887	340059	298750	265791	0.878526	0.781602
AT1G07360.1	CCCH-type zinc fingerfamily protein with RNA-binding domain | chr1:2260562-2262795 REVERSE LENGTH=481	26.6	0.014	GAECPYR	Carbamidomethyl (C)	72548.1	45158.4	66638	0.622462	0.918535	76321.5	58106.9	59554.5	0.761344	0.780311	58159.6	59297.2	58392.5	1.01956	1.00401
AT1G07510.1	ftsh10 | FTSH protease 10 | chr1:2305689-2309380 FORWARD LENGTH=813	49.24	4.6e-05	EQLFDMTCMTLGGR	Carbamidomethyl (C)	14041.5	14060	8875.45	1.00132	0.632087	27578.1	25171.1	28263.1	0.912721	1.02484	10811.4	11155.6	10005.3	1.03184	0.925437
AT1G07670.1	ATECA4, ECA4 | endomembrane-type CA-ATPase 4 | chr1:2370305-2374196 REVERSE LENGTH=1061	40.3	0.0016	STAEAICR	Carbamidomethyl (C)	24907.9	20423.4	20236.8	0.819956	0.812466	100033	96876.3	90565.3	0.968441	0.905352	65780.3	61391	59131.1	0.933273	0.898919
AT1G07750.1	RmlC-like cupins superfamily protein | chr1:2404300-2405863 REVERSE LENGTH=356	27.26	0.0049	AGFVLNCLEAPLDVDIK	Carbamidomethyl (C)	732.747	607.644	756.595	0.829268	1.03255	187.708	217.874	191.132	1.16071	1.01824	6759.44	7610.54	8920.85	1.12591	1.31976
AT1G07750.1	RmlC-like cupins superfamily protein | chr1:2404300-2405863 REVERSE LENGTH=356	26.87	0.0069	AGFVLNCLEAPLDVDIKDGGR	Carbamidomethyl (C)	659.527	906.445	554.292	1.37439	0.840439	22596.9	23840.5	27678	1.05503	1.22486	23270.4	21956.4	24370	0.943532	1.04725
AT1G07750.1	RmlC-like cupins superfamily protein | chr1:2404300-2405863 REVERSE LENGTH=356	39.17	0.00021	KVYGGDGGSYSAWCPEELPMLK	Carbamidomethyl (C)	1255.74	1436.21	812.351	1.14372	0.646911	84339.8	71797.3	77426.4	0.851286	0.918029	16659.6	21199.3	17952.5	1.27249	1.07761
AT1G07750.1	RmlC-like cupins superfamily protein | chr1:2404300-2405863 REVERSE LENGTH=356	43.45	0.0002	KVYGGDGGSYSAWCPEELPMLK	Carbamidomethyl (C); Oxidation (M)	103.092	158.039	75.38	1.53299	0.731191	917.895	886.122	1235.9	0.965385	1.34645	2197.76	2464.65	2558.11	1.12144	1.16396
AT1G07770.1	RPS15A | ribosomal protein S15A | chr1:2408413-2409065 REVERSE LENGTH=130	34.88	0.0015	CGVISPR	Carbamidomethyl (C)	307066	161178	243767	0.524897	0.793858	287852	266713	269167	0.926563	0.935086	95422.1	98599.7	91745.3	1.0333	0.961468
AT1G07810.1	ECA1, ATECA1, ACA3 | ER-type Ca2+-ATPase 1 | chr1:2416681-2420572 FORWARD LENGTH=1061	56.2	1.5e-05	DVAECEEHFVVSR	Carbamidomethyl (C)	8494.07	7649.62	8048.04	0.900583	0.947489	21673.3	19518	19378.2	0.900552	0.894102	118106	111556	118611	0.944544	1.00428
AT1G07810.1	ECA1, ATECA1, ACA3 | ER-type Ca2+-ATPase 1 | chr1:2416681-2420572 FORWARD LENGTH=1061	42.65	0.00092	STAEAICR	Carbamidomethyl (C)	53953	44711.6	45429.6	0.828714	0.842021	100033	96876.3	90565.3	0.968441	0.905352	79725.8	74995.5	72804	0.940668	0.913181
AT1G07890.1	APX1, MEE6, CS1, ATAPX1, ATAPX01 | ascorbate peroxidase 1 | chr1:2438005-2439435 FORWARD LENGTH=250	19.41	0.022	GCDHLR	Carbamidomethyl (C)	728535	559488	649141	0.767963	0.891023	2.2874e+06	2.24941e+06	2.09212e+06	0.983395	0.914631	1.08439e+06	1.01793e+06	1.03731e+06	0.938711	0.95658
AT1G07890.1	APX1, MEE6, CS1, ATAPX1, ATAPX01 | ascorbate peroxidase 1 | chr1:2438005-2439435 FORWARD LENGTH=250	20.65	0.017	GCDHLRDVFAK	Carbamidomethyl (C)	55486.5	57884.6	41722.4	1.04322	0.751937	66591.7	96325	75466.5	1.4465	1.13327	285062	173345	161544	0.608095	0.566697
AT1G07890.1	APX1, MEE6, CS1, ATAPX1, ATAPX01 | ascorbate peroxidase 1 | chr1:2438005-2439435 FORWARD LENGTH=250	20.65	0.012	LAWHSAGTFDCQSR	Carbamidomethyl (C)	559595	566936	472233	1.01312	0.843884	1.96175e+06	2.2207e+06	2.04063e+06	1.132	1.04021	3.59907e+06	3.64077e+06	3.59886e+06	1.01159	0.999942
AT1G07890.1	APX1, MEE6, CS1, ATAPX1, ATAPX01 | ascorbate peroxidase 1 | chr1:2438005-2439435 FORWARD LENGTH=250	33.13	0.0088	NCAPIMVR	Carbamidomethyl (C)	2.35238e+06	1.70835e+06	1.74221e+06	0.726219	0.740615	3.01427e+06	2.6058e+06	2.77024e+06	0.864486	0.919043	1.16707e+06	1.12547e+06	1.07875e+06	0.964352	0.924323
AT1G07890.1	APX1, MEE6, CS1, ATAPX1, ATAPX01 | ascorbate peroxidase 1 | chr1:2438005-2439435 FORWARD LENGTH=250	22.26	0.0082	NCAPIMVR	Carbamidomethyl (C); Oxidation (M)	217938	165923	175206	0.761334	0.803926	825735	730303	731555	0.884428	0.885943	181857	181590	182312	0.998532	1.00251
AT1G07920.1	GTP binding Elongation factor Tu family protein | chr1:2455559-2457001 FORWARD LENGTH=449	20.93	0.036	QMICCCNK	3 Carbamidomethyl (C)	300048	149167	183873	0.497144	0.612812	551827	361994	431609	0.655992	0.782147	2.0596e+06	2.0265e+06	2.0969e+06	0.98393	1.01811
AT1G07920.1	GTP binding Elongation factor Tu family protein | chr1:2455559-2457001 FORWARD LENGTH=449	35.15	0.00095	QMICCCNK	3 Carbamidomethyl (C); Oxidation (M)	20196.6	10240.8	12899.1	0.507053	0.638676	21205.9	15119.9	17908.9	0.713005	0.844523	223328	232827	236898	1.04253	1.06076
AT1G07920.1	GTP binding Elongation factor Tu family protein | chr1:2455559-2457001 FORWARD LENGTH=449	17.28	0.044	QMICCCNKMDATTPK	Carbamidomethyl (C); 2 Nethylmaleimide (C)	1483.3	1693.58	1354.72	1.14177	0.913315	28084	25853.7	31696.8	0.920585	1.12864	4530.14	4412.74	4139.25	0.974084	0.913713
AT1G07920.1	GTP binding Elongation factor Tu family protein | chr1:2455559-2457001 FORWARD LENGTH=449	46.28	0.00037	YYCTVIDAPGHR	Carbamidomethyl (C)	1.04872e+06	1.0192e+06	1.2679e+06	0.971851	1.209	2.08109e+06	2.24422e+06	2.38464e+06	1.07838	1.14586	4.66095e+06	5.6202e+06	5.45604e+06	1.2058	1.17058
AT1G07960.1	ATPDIL5-1, PDIL5-1 | PDI-like 5-1 | chr1:2467681-2468831 FORWARD LENGTH=146	28.17	0.0023	AMEGDDEIEVGEVDCGTSR	Carbamidomethyl (C)	71.7123	176.097	136.197	2.45561	1.89921	98763.9	90800.8	99827.8	0.919372	1.01077	10657.3	11942.9	11691	1.12063	1.097
AT1G07960.1	ATPDIL5-1, PDIL5-1 | PDI-like 5-1 | chr1:2467681-2468831 FORWARD LENGTH=146	29.93	0.034	AVCTK	Carbamidomethyl (C)	3897.2	5490.16	7506.49	1.40875	1.92613	229085	209269	218268	0.9135	0.952784	7719.18	8361.17	9528.15	1.08317	1.23435
AT1G07960.1	ATPDIL5-1, PDIL5-1 | PDI-like 5-1 | chr1:2467681-2468831 FORWARD LENGTH=146	32.67	0.011	FCVPWCK	2 Carbamidomethyl (C)	10749.3	10191.4	19959.2	0.948102	1.85679	115918	123555	116261	1.06589	1.00296	37357.5	41662.5	38861.4	1.11524	1.04026
AT1G08030.1	TPST | tyrosylprotein sulfotransferase | chr1:2489575-2492741 REVERSE LENGTH=500	38.28	0.0032	KLYDSSEECPR	Carbamidomethyl (C)	19206.3	23143.7	22262.8	1.20501	1.15914	193389	208046	195771	1.07579	1.01232	65101.9	63294.4	64675.9	0.972235	0.993456
AT1G08030.1	TPST | tyrosylprotein sulfotransferase | chr1:2489575-2492741 REVERSE LENGTH=500	39.88	0.00018	TLMEVYEGCITHLR	Carbamidomethyl (C)	830.412	1449.31	1030.79	1.74529	1.2413	19511	19563.4	21515.9	1.00269	1.10276	6317.08	7925.48	7870.96	1.25461	1.24598
AT1G08110.1	lactoylglutathione lyase family protein / glyoxalase I family protein | chr1:2535702-2537630 FORWARD LENGTH=185	36.85	0.0011	ACERFEELGVEFAK	Carbamidomethyl (C)	29394.2	39106.7	27194	1.33042	0.925149	255990	286825	209214	1.12045	0.817274	240019	228823	203366	0.953354	0.847291
AT1G08200.1	AXS2 | UDP-D-apiose/UDP-D-xylose synthase 2 | chr1:2574259-2576609 REVERSE LENGTH=389	26.98	0.0052	EDISPCIFGSIEK	Carbamidomethyl (C)	64885.8	40180.6	39757.5	0.619251	0.612731	35655.1	21654.3	21550	0.607326	0.604401	56194.8	53107.7	55661.6	0.945064	0.990512
AT1G08200.1	AXS2 | UDP-D-apiose/UDP-D-xylose synthase 2 | chr1:2574259-2576609 REVERSE LENGTH=389	41.56	0.0016	VLACFSNNLLR	Carbamidomethyl (C)	234549	164613	124129	0.701829	0.529224	94578.8	73326.2	64728.9	0.775292	0.684391	176492	160152	141527	0.907421	0.801893
AT1G08200.1	AXS2 | UDP-D-apiose/UDP-D-xylose synthase 2 | chr1:2574259-2576609 REVERSE LENGTH=389	37.76	0.00069	WSYACAK	Carbamidomethyl (C)	147084	75856.3	85020.9	0.515735	0.578043	320100	177484	169332	0.554464	0.528999	74079.1	73018.2	71392.6	0.985679	0.963734
AT1G08200.1	AXS2 | UDP-D-apiose/UDP-D-xylose synthase 2 | chr1:2574259-2576609 REVERSE LENGTH=389	20.99	0.011	YCSENNKR	Carbamidomethyl (C)	75557.3	56992.8	67283.5	0.754299	0.890496	2.08504e+06	905036	902564	0.434061	0.432876	296104	245045	253719	0.827562	0.856858
AT1G08450.1	CRT3, PSL1, EBS2, AtCRT3 | calreticulin 3 | chr1:2668008-2671800 REVERSE LENGTH=424	45.66	5.2e-05	QFGGDTPYSLMFGPDICGTQTK	Carbamidomethyl (C)	165.177	158.834	179.762	0.961602	1.0883	3447.06	3410.52	3997.68	0.989401	1.15974	2548.99	3495.97	2960.15	1.37152	1.1613
AT1G08550.1	NPQ1, AVDE1 | non-photochemical quenching 1 | chr1:2707462-2709387 FORWARD LENGTH=462	55.96	4.6e-05	TDNTCGPEPALVER	Carbamidomethyl (C)	1394.38	2832.64	1955.32	2.03147	1.40228	29154.4	31367.1	31270.4	1.0759	1.07258	11907.5	12728	12797.5	1.06891	1.07474
AT1G08660.1	MGP2 | MALE GAMETOPHYTE DEFECTIVE 2 | chr1:2757116-2759677 REVERSE LENGTH=474	50.14	9.2e-05	DGSGQFGNCK	Carbamidomethyl (C)	21859	34680.1	35752.7	1.58654	1.63561	50282.5	48891.9	59509	0.972344	1.18349	58083.9	73145.7	73851.1	1.25931	1.27146
AT1G08750.1	Peptidase C13 family | chr1:2801283-2804392 FORWARD LENGTH=388	24.97	0.027	IILMLADDMACNAR	Carbamidomethyl (C)	1729.86	1953.6	1331.13	1.12934	0.769499	100527	79261.4	107063	0.788462	1.06502	2645.51	3092.47	2975.18	1.16895	1.12462
AT1G08820.1	VAP27-2 | vamp/synaptobrevin-associated protein 27-2 | chr1:2821810-2824412 REVERSE LENGTH=386	22.04	0.01	YCVRPNVGVVAPK	Carbamidomethyl (C)	3987.35	3001.51	3124.01	0.752759	0.78348	24595.5	27737.4	24604.5	1.12774	1.00037	58354.5	56093.3	49711.9	0.96125	0.851894
AT1G09210.1	CRT1b, AtCRT1b | calreticulin 1b | chr1:2973217-2976655 REVERSE LENGTH=424	27.66	0.0076	FGGDTPYSIMFGPDICGYSTK	Carbamidomethyl (C)	5054.58	8474.98	7209.71	1.67669	1.42637	25623.4	24678.3	30112.1	0.963117	1.17518	7703.59	9826.01	11387.4	1.27551	1.47819
AT1G09210.1	CRT1b, AtCRT1b | calreticulin 1b | chr1:2973217-2976655 REVERSE LENGTH=424	48.22	3.4e-05	FGGDTPYSIMFGPDICGYSTK	Carbamidomethyl (C); Oxidation (M)	1234.68	1708.53	1055.97	1.38378	0.855255	9179.18	9439.04	10511.5	1.02831	1.14514	7537.13	9064	8190.39	1.20258	1.08667
AT1G09210.1	CRT1b, AtCRT1b | calreticulin 1b | chr1:2973217-2976655 REVERSE LENGTH=424	47.06	0.00085	FGGDTPYSIMFGPDICGYSTKK	Carbamidomethyl (C)	278.61	544.381	286.265	1.95392	1.02748	16177.2	17023.3	22226.9	1.05231	1.37397	3318.68	5181.98	5448.71	1.56146	1.64183
AT1G09210.1	CRT1b, AtCRT1b | calreticulin 1b | chr1:2973217-2976655 REVERSE LENGTH=424	15.33	0.036	HEQKLDCGGGYMK	Carbamidomethyl (C)	652953	734707	681047	1.12521	1.04303	161435	148086	201666	0.91731	1.24921	1.55067e+06	1.37086e+06	1.33241e+06	0.884046	0.859249
AT1G09210.1	CRT1b, AtCRT1b | calreticulin 1b | chr1:2973217-2976655 REVERSE LENGTH=424	22.4	0.013	HEQKLDCGGGYMK	Carbamidomethyl (C); Oxidation (M)	142715	171889	154116	1.20442	1.07989	44323.9	41923.9	52697.8	0.945853	1.18893	170490	162085	162335	0.950698	0.952164
AT1G09210.1	CRT1b, AtCRT1b | calreticulin 1b | chr1:2973217-2976655 REVERSE LENGTH=424	42.49	0.0001	KFGGDTPYSIMFGPDICGYSTK	Carbamidomethyl (C)	2188.78	4013.02	1688.84	1.83346	0.771593	46369.9	69084.9	80457.8	1.48987	1.73513	4148.13	5802.28	6561.34	1.39877	1.58176
AT1G09210.1	CRT1b, AtCRT1b | calreticulin 1b | chr1:2973217-2976655 REVERSE LENGTH=424	42.44	0.0001	LDCGGGYMK	Carbamidomethyl (C)	832514	1.36916e+06	1.5142e+06	1.64461	1.81883	6.82791e+06	4.93883e+06	6.42004e+06	0.72333	0.940266	7.63278e+06	8.58242e+06	8.34294e+06	1.12442	1.09304
AT1G09210.1	CRT1b, AtCRT1b | calreticulin 1b | chr1:2973217-2976655 REVERSE LENGTH=424	22.92	0.0071	LDCGGGYMK	Carbamidomethyl (C); Oxidation (M)	101056	125408	151960	1.24098	1.50372	801377	656239	879561	0.81889	1.09756	1.98709e+06	2.15664e+06	2.18425e+06	1.08532	1.09922
AT1G09210.1	CRT1b, AtCRT1b | calreticulin 1b | chr1:2973217-2976655 REVERSE LENGTH=424	26.19	0.017	SGSLFDNVLICDDPDYAK	Carbamidomethyl (C)	883.218	719.397	878.637	0.814518	0.994813	6822.3	7343.2	7802.62	1.07635	1.14369	8406.67	10492.8	9698.42	1.24815	1.15366
AT1G09210.1	CRT1b, AtCRT1b | calreticulin 1b | chr1:2973217-2976655 REVERSE LENGTH=424	27.47	0.0034	SGSLFDNVLICDDPDYAKK	Carbamidomethyl (C)	2801.37	2650.01	2623.55	0.94597	0.936523	10243.2	10691.3	11082.9	1.04375	1.08198	24206.9	25939.3	26320.8	1.07157	1.08733
AT1G09430.1	ACLA-3 | ATP-citrate lyase A-3 | chr1:3042135-3044978 FORWARD LENGTH=424	37.49	0.0034	VVIDCATTDPDGR	Carbamidomethyl (C)	2015.31	1875.21	1635.81	0.930483	0.81169	9524.79	10572.5	9918.8	1.11	1.04137	18646.1	16894.5	16792.7	0.906057	0.900599
AT1G09620.1	ATP binding;leucine-tRNA ligases;aminoacyl-tRNA ligases;nucleotide binding;ATP binding;aminoacyl-tRNA ligases | chr1:3113077-3116455 REVERSE LENGTH=1091	30.21	0.004	AESCENLPKPGEK	Carbamidomethyl (C)	42085.2	38931.5	35857.1	0.925064	0.852012	361457	394967	376446	1.09271	1.04147	156082	153569	153660	0.983898	0.984481
AT1G09620.1	ATP binding;leucine-tRNA ligases;aminoacyl-tRNA ligases;nucleotide binding;ATP binding;aminoacyl-tRNA ligases | chr1:3113077-3116455 REVERSE LENGTH=1091	28.45	0.0027	GANVLLPFGFHCTGMPIK	Carbamidomethyl (C)	738.862	1723.63	630.572	2.33282	0.853436	46063	68906.2	80559.6	1.49591	1.7489	15999.7	38218.5	37105.5	2.3887	2.31914
AT1G09640.1	Translation elongation factor EF1B, gamma chain | chr1:3120162-3122152 FORWARD LENGTH=414	61.85	1.4e-05	MLICGSEGPFK	Carbamidomethyl (C); Oxidation (M)	2752.84	2561.3	2459.77	0.930422	0.893541	64784.2	62043.3	70697.7	0.957692	1.09128	64051.4	65227.4	66866	1.01836	1.04394
AT1G09640.1	Translation elongation factor EF1B, gamma chain | chr1:3120162-3122152 FORWARD LENGTH=414	37.58	0.002	MLICGSEGPFKVK	Carbamidomethyl (C)	86282.6	99434.5	69184	1.15243	0.80183	533376	574500	619850	1.0771	1.16213	647430	541619	565059	0.836568	0.872771
AT1G09780.1	Phosphoglycerate mutase, 2,3-bisphosphoglycerate-independent | chr1:3165550-3167812 REVERSE LENGTH=557	27.47	0.0058	TSGEYLTHNGVSTFACSETVK	Carbamidomethyl (C)	1287.66	1108.38	982.022	0.860769	0.762642	19724.9	19812.5	19204.3	1.00444	0.973607	11721.3	11729.2	11357.6	1.00068	0.968977
AT1G09830.1	Glycinamide ribonucleotide (GAR) synthetase | chr1:3192783-3194936 REVERSE LENGTH=532	54.7	1.9e-05	GMAEEGCK	Carbamidomethyl (C)	4532.92	3349.32	4487.41	0.738889	0.989961	52821.5	39280.4	46503.9	0.743644	0.880399	23453.1	25102.4	24711.4	1.07032	1.05365
AT1G09870.1	histidine acid phosphatase family protein | chr1:3205817-3208444 FORWARD LENGTH=487	23.41	0.015	DVTQNLIEGSNVPSECTPIHLNLVAR	Carbamidomethyl (C)	3080.11	7254.25	4605.83	2.35519	1.49535	5229.49	5854.85	5786.52	1.11958	1.10652	3172.79	4003.57	3625.29	1.26184	1.14262
AT1G09870.1	histidine acid phosphatase family protein | chr1:3205817-3208444 FORWARD LENGTH=487	27.01	0.0034	HAFDNLCNADLNDLK	Carbamidomethyl (C)	35142.5	55697.6	35224.6	1.58491	1.00234	313496	370356	342251	1.18137	1.09172	144425	157611	139816	1.0913	0.968085
AT1G10270.1	GRP23 | glutamine-rich protein 23 | chr1:3363535-3366276 FORWARD LENGTH=913	66.93	1.5e-06	FCEQGMLTEAER	Carbamidomethyl (C)	33623.1	26364.3	27544.9	0.784114	0.819227	52567.2	43867.6	56004.8	0.834505	1.06539	70861.9	72104.6	75389.8	1.01754	1.0639
AT1G10290.1	ADL6, DRP2A | dynamin-like protein 6 | chr1:3370774-3377120 FORWARD LENGTH=914	42.89	0.00049	AIALELCR	Carbamidomethyl (C)	38618.1	37238.4	38081.1	0.964275	0.986097	76172.2	73766.2	69744.5	0.968413	0.915615	53883.7	55162.9	54637.4	1.02374	1.01399
AT1G10290.1	ADL6, DRP2A | dynamin-like protein 6 | chr1:3370774-3377120 FORWARD LENGTH=914	30.77	0.0053	LCVDEVHR	Carbamidomethyl (C)	33649.2	28637.3	28219.1	0.851053	0.838626	122477	122808	110800	1.0027	0.904661	135830	129083	129831	0.950327	0.955834
AT1G10390.1	Nucleoporin autopeptidase | chr1:3407265-3412045 REVERSE LENGTH=1041	21.38	0.035	ADPGYCR	Carbamidomethyl (C)	3197.91	3123.6	3413.39	0.976761	1.06738	33718	29734.6	30363.8	0.881861	0.90052	5132.45	5195.55	5345.58	1.01229	1.04152
AT1G10670.1	ACLA-1 | ATP-citrate lyase A-1 | chr1:3535787-3538098 FORWARD LENGTH=423	48.42	3.1e-05	VVIDCATANPDGK	Carbamidomethyl (C)	60058.9	51246.6	45960.3	0.853271	0.765254	97768.9	95173.6	93338.1	0.973454	0.95468	98364	90047.8	94083.9	0.915455	0.956487
AT1G10865.1	FUNCTIONS IN: molecular_function unknown; INVOLVED IN: biological_process unknown; LOCATED IN: cellular_component unknown; CONTAINS InterPro DOMAIN/s: Cytochrome c oxidase assembly protein PET191, N-terminal (InterPro:IPR018793); Has 2	33.26	0.001	DCTGEKSPCIPSECVGLR	3 Carbamidomethyl (C)	1165.92	1428.21	1516.45	1.22496	1.30064	21398.1	24012.5	22494	1.12218	1.05122	40005.9	37826.8	39246.4	0.94553	0.981016
AT1G10865.1	FUNCTIONS IN: molecular_function unknown; INVOLVED IN: biological_process unknown; LOCATED IN: cellular_component unknown; CONTAINS InterPro DOMAIN/s: Cytochrome c oxidase assembly protein PET191, N-terminal (InterPro:IPR018793); Has 241 Blast hits to 241 proteins in 124 species: Archae - 0; Bacteria - 0; Metazoa - 100; Fungi - 94; Plants - 38; Viruses - 0; Other Eukaryotes - 9 (source: NCBI BLin…	44.27	7.1e-05	ETYFNCK	Carbamidomethyl (C)	111914	144726	132048	1.29319	1.17991	143406	152984	157025	1.06679	1.09496	187989	207641	206138	1.10454	1.09654
AT1G10940.1	ASK1, SNRK2-4, SNRK2.4, SRK2A | Protein kinase superfamily protein | chr1:3656050-3658170 REVERSE LENGTH=363	44.71	0.00034	ICDFGYSK	Carbamidomethyl (C)	190424	174527	167962	0.916519	0.882042	83350.5	92821	88670.4	1.11362	1.06383	483998	480463	454829	0.992696	0.939732
AT1G10950.1	TMN1, AtTMN1 | transmembrane nine 1 | chr1:3659322-3663622 FORWARD LENGTH=589	59.08	2.9e-06	NWSGAPNNPCR	Carbamidomethyl (C)	8376.18	7628.36	6024.94	0.910721	0.719295	40166	41580.6	34582.8	1.03522	0.860997	32929.6	36039.8	32980.4	1.09445	1.00154
AT1G10950.1	TMN1, AtTMN1 | transmembrane nine 1 | chr1:3659322-3663622 FORWARD LENGTH=589	48.27	0.00011	SVICPLELDEAK	Carbamidomethyl (C)	871379	1.06529e+06	1.0029e+06	1.22254	1.15093	1.53125e+06	1.66032e+06	1.48072e+06	1.08429	0.967001	238864	261457	262177	1.09459	1.0976
AT1G10950.1	TMN1, AtTMN1 | transmembrane nine 1 | chr1:3659322-3663622 FORWARD LENGTH=589	32.43	0.0051	SVICPLELDEAKVK	Carbamidomethyl (C)	80024.7	104482	91155.3	1.30563	1.13909	388452	436361	464576	1.12333	1.19597	527858	494375	439710	0.936568	0.833009
AT1G10960.1	ATFD1, FD1 | ferredoxin 1 | chr1:3664445-3664891 FORWARD LENGTH=148	79.48	3.5e-08	AGSCSSCAGK	2 Carbamidomethyl (C)	8740.74	6646.7	12302.9	0.760428	1.40754	910985	626904	764609	0.688161	0.839321	44017.1	42594.4	52716.3	0.967679	1.19763
AT1G10960.1	ATFD1, FD1 | ferredoxin 1 | chr1:3664445-3664891 FORWARD LENGTH=148	54.96	1.6e-05	AGSCSSCAGK	Carbamidomethyl (C); Nethylmaleimide (C)	67899.1	70399.2	112441	1.03682	1.656	162583	136351	169638	0.838651	1.04339	73028.1	74645.8	68139.4	1.02215	0.933056
AT1G11650.2	ATRBP45B, RBP45B | RNA-binding (RRM/RBD/RNP motifs) family protein | chr1:3914895-3917941 FORWARD LENGTH=405	26.94	0.021	AMTEMNGVPCSTRPMR	Carbamidomethyl (C)	4405.17	2267.45	2661.51	0.514725	0.604178	32369.4	19224.9	33896.8	0.593921	1.04719	42078.8	37022.9	39211.9	0.879847	0.93187
AT1G11650.2	ATRBP45B, RBP45B | RNA-binding (RRM/RBD/RNP motifs) family protein | chr1:3914895-3917941 FORWARD LENGTH=405	44.59	0.00037	SCAEEALR	Carbamidomethyl (C)	23369.8	18459.4	18661.8	0.789879	0.79854	68877.1	71917	65315.8	1.04414	0.948294	116075	109815	111220	0.946065	0.958174
AT1G11660.1	heat shock protein 70 (Hsp 70) family protein | chr1:3921056-3924347 FORWARD LENGTH=763	64.23	6.7e-06	TVNASECVAR	Carbamidomethyl (C)	32257.8	26313.4	26802.8	0.815722	0.830895	22647.3	21878.4	21119.2	0.966049	0.932525	62330.6	59854.5	60035.8	0.960276	0.963184
AT1G11750.1	CLPP6, NCLPP1, NCLPP6 | CLP protease proteolytic subunit 6 | chr1:3967609-3969535 FORWARD LENGTH=271	25.82	0.018	VMIHQPQTGCGGHVEDVRR	Carbamidomethyl (C)	7839.5	7894.93	6479.85	1.00707	0.826565	19733	19525.9	19685	0.989506	0.997569	44657.1	41613.8	42669.4	0.931851	0.955489
AT1G11820.2	O-Glycosyl hydrolases family 17 protein | chr1:3991144-3993327 REVERSE LENGTH=511	31.53	0.006	ASGSCDFK	Carbamidomethyl (C)	141372	156356	190759	1.10599	1.34933	254727	254095	282031	0.997518	1.10719	278339	284860	325503	1.02343	1.16945
AT1G11840.1	ATGLX1, GLX1 | glyoxalase I homolog | chr1:3996045-3997518 FORWARD LENGTH=283	27.05	0.0029	GPTPEPFCQVMLR	Carbamidomethyl (C)	142571	135513	141513	0.950495	0.992576	2.26038e+06	2.17241e+06	2.63277e+06	0.961083	1.16475	450887	415084	447225	0.920594	0.991878
AT1G11840.1	ATGLX1, GLX1 | glyoxalase I homolog | chr1:3996045-3997518 FORWARD LENGTH=283	15.97	0.032	GPTPEPFCQVMLR	Carbamidomethyl (C); Oxidation (M)	53888.9	49390.9	51096.2	0.916533	0.948177	292958	302232	348455	1.03165	1.18944	450670	421139	478082	0.934474	1.06083
AT1G11860.1	Glycine cleavage T-protein family | chr1:4001801-4003245 FORWARD LENGTH=408	57.96	8e-06	DSIMDSTVNCR	Carbamidomethyl (C)	1685.54	1103.89	1106.48	0.654918	0.656457	60269.4	47346.8	51789.5	0.785586	0.859301	37736	36354.9	35421.1	0.963402	0.938656
AT1G11860.1	Glycine cleavage T-protein family | chr1:4001801-4003245 FORWARD LENGTH=408	51.79	3.1e-05	DSIMDSTVNCR	Carbamidomethyl (C); Oxidation (M)	2640.67	2479.37	2474.88	0.938919	0.937219	12722.3	11652.1	12452.9	0.91588	0.978822	18033.2	17736.6	18487.6	0.983553	1.0252
AT1G11860.1	Glycine cleavage T-protein family | chr1:4001801-4003245 FORWARD LENGTH=408	20.56	0.038	ENGSLFDVAHMCGLSLK	Carbamidomethyl (C)	4402.13	6402.56	4268.42	1.45442	0.969625	69624.3	64410.6	77006.6	0.925117	1.10603	16356	18747	19337.2	1.14619	1.18227
AT1G11860.1	Glycine cleavage T-protein family | chr1:4001801-4003245 FORWARD LENGTH=408	35.74	0.00098	VTDEHIYLVVNAGCR	Carbamidomethyl (C)	1967.66	1865.7	1723.59	0.948183	0.875961	13396.4	15030.3	14157.2	1.12196	1.05679	50556.7	48712.9	48330	0.963528	0.955956
AT1G11870.1	ATSRS, OVA7, SRS | Seryl-tRNA synthetase | chr1:4003895-4006556 FORWARD LENGTH=512	24.65	0.027	FGEISSASNCTDYQSR	Carbamidomethyl (C)	346.087	396.288	305.145	1.14505	0.881702	15146.9	15576.9	16200.6	1.02839	1.06956	12612.8	12384.2	11778.6	0.981878	0.933864
AT1G11870.1	ATSRS, OVA7, SRS | Seryl-tRNA synthetase | chr1:4003895-4006556 FORWARD LENGTH=512	38.32	0.00064	FVHTLNATACAVPR	Carbamidomethyl (C)	2752.63	2670.82	2753.32	0.970278	1.00025	14442.4	15458	15484.6	1.07032	1.07217	32380	39547	39892.6	1.22134	1.23201
AT1G11890.1	SEC22, ATSEC22 | Synaptobrevin family protein | chr1:4011509-4012835 FORWARD LENGTH=218	18.16	0.02	VCYLTMCDR	Carbamidomethyl (C); Nethylmaleimide (C)	15410.5	13677	14565.7	0.887517	0.945182	54065.7	47764.8	54229.8	0.883459	1.00303	55959.5	56480.5	57787.6	1.00931	1.03267
AT1G12000.1	Phosphofructokinase family protein | chr1:4050159-4053727 REVERSE LENGTH=566	45.58	0.00054	EVPTSFGFDTACK	Carbamidomethyl (C)	13480.8	13965.6	11523.4	1.03596	0.854798	12437.1	14358.1	12974.5	1.15446	1.04321	41330.7	41183.4	43078.2	0.996435	1.04228
AT1G12000.1	Phosphofructokinase family protein | chr1:4050159-4053727 REVERSE LENGTH=566	47.18	4.1e-05	NQGGFDMICSGR	Carbamidomethyl (C)	87618.7	70401.5	70118.6	0.803499	0.800269	97888.6	94382.9	104435	0.964187	1.06688	92066.1	97458.5	92711.9	1.05857	1.00701
AT1G12000.1	Phosphofructokinase family protein | chr1:4050159-4053727 REVERSE LENGTH=566	65.82	6.7e-07	NQGGFDMICSGR	Carbamidomethyl (C); Oxidation (M)	3916.2	2905.84	3284.7	0.742004	0.838746	17464.2	15711.7	17757.7	0.89965	1.0168	25645.7	25029	24029.3	0.975953	0.93697
AT1G12000.1	Phosphofructokinase family protein | chr1:4050159-4053727 REVERSE LENGTH=566	29.55	0.0045	NVTDYMVDVICKR	Carbamidomethyl (C)	36658.6	41494.9	27095.9	1.13193	0.739141	203011	200266	209591	0.986481	1.03241	193657	199146	190029	1.02834	0.981265
AT1G12000.1	Phosphofructokinase family protein | chr1:4050159-4053727 REVERSE LENGTH=566	33.65	0.0088	VIGCPK	Carbamidomethyl (C)	372262	259685	311670	0.697585	0.837231	1.19641e+06	1.0122e+06	1.01629e+06	0.846034	0.849449	902180	853662	882189	0.946222	0.977842
AT1G12050.1	fumarylacetoacetase, putative | chr1:4072904-4075856 FORWARD LENGTH=421	37.19	0.0015	DADCFLQPNLNK	Carbamidomethyl (C)	5954.26	4657.72	5104.32	0.782251	0.857255	7864.8	6889.28	6224.84	0.875964	0.791481	33500.1	33789.3	33896	1.00863	1.01182
AT1G12230.1	Aldolase superfamily protein | chr1:4148050-4150708 FORWARD LENGTH=405	48.61	0.0004	LSCFFNK	Carbamidomethyl (C)	537061	392873	583577	0.731525	1.08661	251745	251514	246527	0.999079	0.979272	1.16204e+06	1.2412e+06	1.26842e+06	1.06812	1.09155
AT1G12910.1	ATAN11, LWD1 | Transducin/WD40 repeat-like superfamily protein | chr1:4395114-4396154 REVERSE LENGTH=346	38.35	0.0043	SCLNSNK	Carbamidomethyl (C)	572.293	456.845	678.364	0.798271	1.18534	29983.1	24376.5	29842.3	0.813006	0.995302	13941.7	14245.4	14465.3	1.02178	1.03756
AT1G12920.1	ERF1-2 | eukaryotic release factor 1-2 | chr1:4396555-4397859 REVERSE LENGTH=434	36.53	0.0012	SQEGSQFCR	Carbamidomethyl (C)	24640.4	21563.3	20941.2	0.875121	0.849872	60418.2	60915.3	57627.8	1.00823	0.953816	30224.9	28936.8	26880.6	0.957384	0.889352
AT1G13270.1	MAP1C, MAP1B | methionine aminopeptidase 1B | chr1:4544999-4547155 FORWARD LENGTH=369	25.94	0.045	AACELAAR	Carbamidomethyl (C)	7990.56	6187.57	5701.66	0.77436	0.713549	37064.1	37433.9	33251.7	1.00998	0.897143	102728	92587.4	83235.7	0.901288	0.810254
AT1G13320.1	PP2AA3 | protein phosphatase 2A subunit A3 | chr1:4563692-4567348 REVERSE LENGTH=587	22.89	0.018	AVSLLAPVMGSEITCSK	Carbamidomethyl (C)	47673.4	37298	38739.8	0.782366	0.812609	23903.1	24650.8	26632.3	1.03128	1.11418	19380.8	20825.2	21055.1	1.07453	1.08639
AT1G13320.1	PP2AA3 | protein phosphatase 2A subunit A3 | chr1:4563692-4567348 REVERSE LENGTH=587	24.51	0.0053	ILNPELAIQHILPCVK	Carbamidomethyl (C)	431.22	825.815	480.663	1.91507	1.11466	51738	76200.7	74205.7	1.47282	1.43426	49352.4	92972	102650	1.88384	2.07995
AT1G13320.1	PP2AA3 | protein phosphatase 2A subunit A3 | chr1:4563692-4567348 REVERSE LENGTH=587	64.15	1.3e-05	LLAVEGCAALGK	Carbamidomethyl (C)	189878	165557	151782	0.871913	0.799367	34487.5	40442.5	38937.7	1.17267	1.12904	198878	199874	206800	1.00501	1.03984
AT1G13440.1	GAPC-2, GAPC2 | glyceraldehyde-3-phosphate dehydrogenase C2 | chr1:4608465-4610494 REVERSE LENGTH=338	53.37	1.1e-05	SDLDIVSNASCTTNCLAPLAK	2 Carbamidomethyl (C)	33.2678	31.3547	22.081	0.942494	0.663734	43459.3	52315.1	54680.1	1.20377	1.25819	8390.82	9093.85	8392.58	1.08378	1.00021
AT1G13440.1	GAPC-2, GAPC2 | glyceraldehyde-3-phosphate dehydrogenase C2 | chr1:4608465-4610494 REVERSE LENGTH=338	74.94	9.4e-08	SDLDIVSNASCTTNCLAPLAK	Carbamidomethyl (C); Nethylmaleimide (C)	28523.1	40188	30079.8	1.40896	1.05457	197970	203872	217969	1.02981	1.10102	46360.8	49656.7	50372.9	1.07109	1.08654
AT1G14010.1	emp24/gp25L/p24 family/GOLD family protein | chr1:4800385-4801790 REVERSE LENGTH=212	53.01	1.5e-05	CISEEIHANAMTIGK	Carbamidomethyl (C)	3149.04	4470.8	3385.74	1.41973	1.07517	78487.4	73995.4	78558.6	0.942767	1.00091	47716.5	46175.1	50431.9	0.967695	1.05691
AT1G14060.1	GCK domain-containing protein | chr1:4817354-4817893 REVERSE LENGTH=179	16.24	0.044	CMDEHSDYYQPILAAEK	Carbamidomethyl (C)	23004	36994.9	25718.2	1.60819	1.11799	122577	125940	138219	1.02744	1.12761	49151.8	55586.9	55528.6	1.13092	1.12974
AT1G14060.1	GCK domain-containing protein | chr1:4817354-4817893 REVERSE LENGTH=179	23.44	0.0065	GGGCKDSFVAWEECVEAAEK	2 Carbamidomethyl (C)	1612.54	3578.14	2275.02	2.21894	1.41083	44299	59559.9	61407.6	1.3445	1.38621	6155.83	8351.17	8781.01	1.35663	1.42645
AT1G14060.1	GCK domain-containing protein | chr1:4817354-4817893 REVERSE LENGTH=179	21.83	0.009	KCMDEHSDYYQPILAAEK	Carbamidomethyl (C)	5291.09	7292.99	5999.96	1.37835	1.13397	10669.6	12434.9	13616.9	1.16546	1.27624	16316.9	17613.8	18666.7	1.07948	1.14401
AT1G14060.1	GCK domain-containing protein | chr1:4817354-4817893 REVERSE LENGTH=179	44.94	0.00021	NKEDIVTNCMEVTSMLK	Carbamidomethyl (C)	9585.32	17330.3	13737.2	1.80801	1.43315	37702	37724.4	46633.1	1.0006	1.23689	13629.3	20079.8	21499.9	1.47328	1.57747
AT1G14210.1	Ribonuclease T2 family protein | chr1:4856902-4857941 REVERSE LENGTH=247	26.81	0.022	EFVECPYVPDK	Carbamidomethyl (C)	81282.7	88882	85721.6	1.09349	1.05461	155090	162889	154663	1.05029	0.997246	56540	61786.5	60457.5	1.09279	1.06929
AT1G14320.1	SAC52, RPL10, RPL10A | Ribosomal protein L16p/L10e family protein | chr1:4888270-4889408 FORWARD LENGTH=220	29.98	0.0076	ALGTCAR	Carbamidomethyl (C)	1.29957e+06	890351	1.04877e+06	0.685111	0.807015	863531	744038	718261	0.861622	0.831772	1.10692e+06	1.00841e+06	997834	0.911006	0.901452
AT1G14320.1	SAC52, RPL10, RPL10A | Ribosomal protein L16p/L10e family protein | chr1:4888270-4889408 FORWARD LENGTH=220	29.79	0.0032	FLSCHGPLANR	Carbamidomethyl (C)	2757	2719.94	2664.75	0.986559	0.966539	251147	263499	222001	1.04918	0.883947	443503	429497	382317	0.968421	0.862041
AT1G14320.1	SAC52, RPL10, RPL10A | Ribosomal protein L16p/L10e family protein | chr1:4888270-4889408 FORWARD LENGTH=220	32.18	0.024	IACNK	Carbamidomethyl (C)	76844.9	73418.6	88458.8	0.955412	1.15113	571026	457620	468767	0.8014	0.82092	450679	462559	464795	1.02636	1.03132
AT1G14320.1	SAC52, RPL10, RPL10A | Ribosomal protein L16p/L10e family protein | chr1:4888270-4889408 FORWARD LENGTH=220	42.19	0.00045	MLSCAGADR	Carbamidomethyl (C)	615999	440899	479533	0.715746	0.778463	611777	561804	546752	0.918315	0.893712	1.13041e+06	1.242e+06	1.13815e+06	1.09872	1.00685
AT1G14320.1	SAC52, RPL10, RPL10A | Ribosomal protein L16p/L10e family protein | chr1:4888270-4889408 FORWARD LENGTH=220	25.68	0.0093	MLSCAGADR	Carbamidomethyl (C); Oxidation (M)	156069	127663	137786	0.81799	0.882851	307633	285310	294287	0.927436	0.956618	164818	177491	178178	1.07689	1.08106
AT1G14320.1	SAC52, RPL10, RPL10A | Ribosomal protein L16p/L10e family protein | chr1:4888270-4889408 FORWARD LENGTH=220	20.34	0.014	MLSCAGADRLQTGMR	Carbamidomethyl (C)	40211	32356.6	28899.1	0.804669	0.718686	115547	106914	118950	0.925285	1.02946	448701	401307	354718	0.894375	0.790545
AT1G14320.1	SAC52, RPL10, RPL10A | Ribosomal protein L16p/L10e family protein | chr1:4888270-4889408 FORWARD LENGTH=220	24.42	0.0051	MLSCAGADRLQTGMR	Carbamidomethyl (C); Oxidation (M)	5465.62	4901.05	4444.91	0.896705	0.813249	71865.2	69683.8	73268.3	0.969646	1.01952	98107.8	82754.2	75545.4	0.843503	0.770024
AT1G14410.1	ATWHY1, PTAC1, WHY1 | ssDNA-binding transcriptional regulator | chr1:4929352-4930810 REVERSE LENGTH=263	37.16	0.0019	ESCEFFHDPFK	Carbamidomethyl (C)	3997.7	4429.66	3774.71	1.10805	0.944222	60326.9	65189.7	61460.6	1.08061	1.01879	65644	77967.5	78105.5	1.18773	1.18983
AT1G14410.1	ATWHY1, PTAC1, WHY1 | ssDNA-binding transcriptional regulator | chr1:4929352-4930810 REVERSE LENGTH=263	26.51	0.016	ESCEFFHDPFKGK	Carbamidomethyl (C)	68828.2	78445	58778.2	1.13972	0.853983	108010	123403	111972	1.14252	1.03668	126785	131374	138535	1.0362	1.09268
AT1G14610.1	TWN2, VALRS | valyl-tRNA synthetase / valine--tRNA ligase (VALRS) | chr1:5008502-5014486 REVERSE LENGTH=1108	21.3	0.048	DFPNGIPECGTDALR	Carbamidomethyl (C)	2255.74	2365.35	2027.94	1.04859	0.89901	13547	14143	12292.5	1.04399	0.907395	14086.7	15976.5	15661.5	1.13415	1.11179
AT1G14610.1	TWN2, VALRS | valyl-tRNA synthetase / valine--tRNA ligase (VALRS) | chr1:5008502-5014486 REVERSE LENGTH=1108	37.12	0.0004	ECFTMDEQR	Carbamidomethyl (C)	9136.42	7408.38	7715.26	0.810863	0.844451	22672.5	20268.2	24439.2	0.893953	1.07792	46086.9	44755.2	44644	0.971104	0.96869
AT1G14610.1	TWN2, VALRS | valyl-tRNA synthetase / valine--tRNA ligase (VALRS) | chr1:5008502-5014486 REVERSE LENGTH=1108	35.98	0.0019	ITPAHDPNDCEVGKR	Carbamidomethyl (C)	51537.5	62257.6	53667.7	1.208	1.04133	193373	222977	206280	1.15309	1.06675	91227.2	88359.3	88469.1	0.968563	0.969767
AT1G14610.1	TWN2, VALRS | valyl-tRNA synthetase / valine--tRNA ligase (VALRS) | chr1:5008502-5014486 REVERSE LENGTH=1108	26.3	0.02	LPAFALCENNVTSEIVK	Carbamidomethyl (C)	13794.1	13955.8	11528.3	1.01172	0.835745	281.412	304.304	354.051	1.08135	1.25812	1701.74	2164.95	2219.08	1.2722	1.304
AT1G14610.1	TWN2, VALRS | valyl-tRNA synthetase / valine--tRNA ligase (VALRS) | chr1:5008502-5014486 REVERSE LENGTH=1108	33.5	0.013	LVNWDCILR	Carbamidomethyl (C)	67072.7	82772.4	69481.5	1.23407	1.03591	73588.6	87414	93927.7	1.18787	1.27639	47402.5	54094.3	57605.2	1.14117	1.21524
AT1G14670.1	Endomembrane protein 70 protein family | chr1:5037669-5040199 FORWARD LENGTH=592	34.83	0.00054	ESEVYCNK	Carbamidomethyl (C)	21302.9	32593.3	35702.2	1.52999	1.67593	60953.9	55983.7	62797.6	0.91846	1.03025	21618.1	29942.7	29184.6	1.38508	1.35001
AT1G14670.1	Endomembrane protein 70 protein family | chr1:5037669-5040199 FORWARD LENGTH=592	21.92	0.027	ESEVYCNKK	Carbamidomethyl (C)	30499.7	33609.3	38561.6	1.10195	1.26432	97583.2	94611.2	98269.9	0.969544	1.00704	161094	162586	164346	1.00926	1.02019
AT1G14670.1	Endomembrane protein 70 protein family | chr1:5037669-5040199 FORWARD LENGTH=592	44.91	6.1e-05	YFDLPFCIPEGVK	Carbamidomethyl (C)	317827	802249	429146	2.52417	1.35025	412875	479153	501762	1.16053	1.21529	41874.1	49354.4	53438.3	1.17864	1.27616
AT1G14810.1	semialdehyde dehydrogenase family protein | chr1:5102684-5104633 REVERSE LENGTH=375	27.36	0.038	VTATCIR	Carbamidomethyl (C)	69917.9	43802.5	47593.4	0.626485	0.680703	20719.3	21768.7	21984.9	1.05065	1.06108	190412	197879	196408	1.03921	1.03149
AT1G14840.1	ATMAP70-4, MAP70-4 | microtubule-associated proteins 70-4 | chr1:5112415-5115299 REVERSE LENGTH=604	66.86	2.7e-06	QIEICQEENR	Carbamidomethyl (C)	9695.55	8207.37	8181.48	0.846509	0.843839	20294.1	22939	19414.2	1.13033	0.956642	26136.1	25741.5	23707.5	0.984902	0.907081
AT1G14850.1	NUP155 | nucleoporin 155 | chr1:5116921-5123259 REVERSE LENGTH=1464	58.52	2.9e-05	DVTSAGICIGDR	Carbamidomethyl (C)	3140.46	2566.55	2480.33	0.817253	0.789797	54232.8	60669.1	51350.6	1.11868	0.946855	29986	27720.2	28705.6	0.924438	0.957301
AT1G14850.1	NUP155 | nucleoporin 155 | chr1:5116921-5123259 REVERSE LENGTH=1464	39.57	0.00075	EGCPSYFK	Carbamidomethyl (C)	22088	23197	28165.7	1.05021	1.27516	45636.9	44154.1	48330.6	0.967511	1.05903	131187	135762	150344	1.03488	1.14603
AT1G14850.1	NUP155 | nucleoporin 155 | chr1:5116921-5123259 REVERSE LENGTH=1464	36.83	0.0062	FYEAVVCLPLQK	Carbamidomethyl (C)	4423.11	4890.44	3904.22	1.10566	0.882685	21703.6	23538.2	22224.2	1.08453	1.02399	7701.04	8844.58	8682.69	1.14849	1.12747
AT1G14910.1	ENTH/ANTH/VHS superfamily protein | chr1:5139928-5143571 REVERSE LENGTH=692	26.85	0.017	ATNHVECPPKDR	Carbamidomethyl (C)	17602.4	17229.1	15829.5	0.978788	0.89928	15037.7	15712.5	13460.5	1.04487	0.895117	12934.9	11766.5	11645.1	0.909668	0.900284
AT1G14970.1	O-fucosyltransferase family protein | chr1:5162085-5164917 REVERSE LENGTH=562	43.63	8.1e-05	CPLTPLEVGLMLR	Carbamidomethyl (C)	3848.54	4077.35	4118.99	1.05945	1.07027	22425.9	21389.2	22521.4	0.953771	1.00426	853.512	1012.91	1175.15	1.18675	1.37685
AT1G15000.1	scpl50 | serine carboxypeptidase-like 50 | chr1:5168613-5169947 FORWARD LENGTH=444	62.62	2.7e-06	FEECSDEVEDVLR	Carbamidomethyl (C)	7101.46	13583.2	9566.06	1.91274	1.34706	43576.6	51781.6	44473.7	1.18829	1.02059	11518.8	14570.2	13961.2	1.26491	1.21204
AT1G15020.1	ATQSOX1, QSO2, QSOX1 | quiescin-sulfhydryl oxidase 1 | chr1:5173246-5176105 REVERSE LENGTH=502	31.42	0.005	NFHICGK	Carbamidomethyl (C)	55983.8	53469.2	69081.5	0.955083	1.23396	173514	186232	176876	1.07329	1.01937	260549	257243	246374	0.98731	0.945594
AT1G15020.1	ATQSOX1, QSO2, QSOX1 | quiescin-sulfhydryl oxidase 1 | chr1:5173246-5176105 REVERSE LENGTH=502	30.89	0.029	VDCAIK	Carbamidomethyl (C)	8558.89	10372.6	11474.7	1.21191	1.34067	387107	322390	355843	0.832817	0.919235	185409	179914	183716	0.970362	0.990868
AT1G15110.1	phosphatidyl serine synthase family protein | chr1:5199594-5201908 FORWARD LENGTH=425	17.26	0.033	SYGADCR	Carbamidomethyl (C)	102513	139599	158170	1.36177	1.54292	132487	108663	124657	0.820182	0.940902	92666.5	101447	104358	1.09475	1.12616
AT1G15120.1	Ubiquinol-cytochrome C reductase hinge protein | chr1:5203091-5203897 FORWARD LENGTH=69	30.69	0.021	CVAPK	Carbamidomethyl (C)	662723	863261	1.23915e+06	1.3026	1.86979	3.40992e+06	2.65064e+06	3.10514e+06	0.777331	0.910619	890494	923512	1.11618e+06	1.03708	1.25344
AT1G15120.1	Ubiquinol-cytochrome C reductase hinge protein | chr1:5203091-5203897 FORWARD LENGTH=69	23.44	0.019	CVKPLLEYQACVK	2 Carbamidomethyl (C)	1.26544e+06	653639	1.4066e+06	0.516531	1.11155	3.14712e+06	3.22227e+06	3.1323e+06	1.02388	0.995291	3.07935e+06	3.39877e+06	3.23371e+06	1.10373	1.05013
AT1G15120.1	Ubiquinol-cytochrome C reductase hinge protein | chr1:5203091-5203897 FORWARD LENGTH=69	28.23	0.0046	CVKPLLEYQACVK	Carbamidomethyl (C); Nethylmaleimide (C)	13012.6	10908.4	13908.3	0.838293	1.06883	205944	202270	207384	0.982158	1.00699	75674.8	83115.9	88560.2	1.09833	1.17027
AT1G15120.1	Ubiquinol-cytochrome C reductase hinge protein | chr1:5203091-5203897 FORWARD LENGTH=69	14.61	0.043	CVKPLLEYQACVKR	2 Carbamidomethyl (C)	187205	157117	238639	0.839277	1.27475	472944	553275	530827	1.16985	1.12239	423789	519232	520193	1.22522	1.22748
AT1G15120.1	Ubiquinol-cytochrome C reductase hinge protein | chr1:5203091-5203897 FORWARD LENGTH=69	15.51	0.049	HCTGQYFDYWQCIDK	2 Carbamidomethyl (C)	45860.6	36141.4	53249.6	0.78807	1.16112	434328	425194	392503	0.97897	0.903701	155210	197336	176302	1.27141	1.13589
AT1G15120.1	Ubiquinol-cytochrome C reductase hinge protein | chr1:5203091-5203897 FORWARD LENGTH=69	24.19	0.0054	HCTGQYFDYWQCIDKCVAPK	3 Carbamidomethyl (C)	6021.97	21633.4	8464.08	3.59241	1.40553	8855.62	13083	12347.7	1.47736	1.39434	21187.5	33068.1	35339.5	1.56074	1.66794
AT1G15120.1	Ubiquinol-cytochrome C reductase hinge protein | chr1:5203091-5203897 FORWARD LENGTH=69	17.79	0.021	KYLEESCKPK	Carbamidomethyl (C)	4.56524e+06	7.02723e+06	5.72283e+06	1.53929	1.25356	509103	571797	554085	1.12315	1.08835	3.61143e+06	3.41184e+06	3.64721e+06	0.944735	1.00991
AT1G15120.1	Ubiquinol-cytochrome C reductase hinge protein | chr1:5203091-5203897 FORWARD LENGTH=69	52.76	2.9e-05	YLEESCKPK	Carbamidomethyl (C)	1.09876e+06	1.8282e+06	1.47958e+06	1.66388	1.3466	2.11432e+06	2.37202e+06	2.31039e+06	1.12188	1.09273	5.13902e+06	5.01941e+06	5.02511e+06	0.976725	0.977834
AT1G15130.1	Endosomal targeting BRO1-like domain-containing protein | chr1:5206217-5209848 REVERSE LENGTH=846	34.79	0.00055	QQCSDFVMTR	Carbamidomethyl (C)	21731.1	16809.4	17649.6	0.773519	0.812183	27547.4	24603.7	26614.6	0.893139	0.966136	50914.1	51481.8	52456.7	1.01115	1.0303
AT1G15140.1	FAD/NAD(P)-binding oxidoreductase | chr1:5210403-5212137 REVERSE LENGTH=295	60.71	3.4e-06	SIAGSTAEILCGLK	Carbamidomethyl (C)	99721.2	106833	80151.8	1.07131	0.803759	76096	77294.6	70615	1.01575	0.927973	49381.4	47992.3	50332	0.97187	1.01925
AT1G15230.1	unknown protein; FUNCTIONS IN: molecular_function unknown; INVOLVED IN: biological_process unknown; LOCATED IN: cellular_component unknown; EXPRESSED IN: 24 plant structures; EXPRESSED DURING: 15 growth stages; Has 26 Blast hits to 26	38.32	0.00093	DTGPCLAGK	Carbamidomethyl (C)	73023.2	86231.3	77626.4	1.18088	1.06304	484523	355795	371754	0.734321	0.767258	101789	93520.7	95430.1	0.918773	0.937531
AT1G15230.1	unknown protein; FUNCTIONS IN: molecular_function unknown; INVOLVED IN: biological_process unknown; LOCATED IN: cellular_component unknown; EXPRESSED IN: 24 plant structures; EXPRESSED DURING: 15 growth stages; Has 26 Blast hits to 26	32.34	0.0022	SCVDGLKDLDVEGIER	Carbamidomethyl (C)	14979.9	16533.4	12494.1	1.10371	0.834055	200230	218195	195308	1.08972	0.975418	136349	131764	136793	0.966375	1.00326
AT1G15340.1	MBD10 | methyl-CPG-binding domain 10 | chr1:5275895-5277474 REVERSE LENGTH=384	113.86	2.1e-11	SLEANQVQQQQGAAASVSC	Carbamidomethyl (C)	14.0974	21.6738	17.2517	1.53743	1.22375	129.598	78.3895	84.3282	0.604867	0.650692	633.016	738.826	838.865	1.16715	1.32519
AT1G15390.1	PDF1A, ATDEF1 | peptide deformylase 1A | chr1:5294653-5295625 FORWARD LENGTH=269	43.59	0.00026	TVDNLDLPLAEGCPK	Carbamidomethyl (C)	13211.5	15330.7	13579	1.16041	1.02782	53224.4	60410.1	57806.2	1.13501	1.08608	34112	33419.1	32934.4	0.979688	0.965477
AT1G15440.1	PWP2, ATPWP2 | periodic tryptophan protein 2 | chr1:5306159-5309460 REVERSE LENGTH=900	24.2	0.0054	YLCSVPNNH	Carbamidomethyl (C)	1855.79	1678.7	1629.77	0.904575	0.878206	15624.7	16408.2	14405.8	1.05015	0.921991	46776.9	45171.1	43243.9	0.965672	0.924471
AT1G15480.1	Tetratricopeptide repeat (TPR)-like superfamily protein | chr1:5318307-5320422 FORWARD LENGTH=594	18.35	0.043	DYACR	Carbamidomethyl (C)	3343.11	2495.09	4525.26	0.746339	1.35361	22273.8	18737.6	21860.3	0.84124	0.981435	26630.1	25220	27631.6	0.94705	1.03761
AT1G15480.1	Tetratricopeptide repeat (TPR)-like superfamily protein | chr1:5318307-5320422 FORWARD LENGTH=594	30.35	0.0029	ICEENPR	Carbamidomethyl (C)	21958.1	19824.3	20951.2	0.902821	0.954142	51663.7	46569.2	48656.8	0.901392	0.9418	50985.6	51286.1	49876.2	1.00589	0.97824
AT1G15500.1	ATNTT2 | TLC ATP/ADP transporter | chr1:5326426-5328688 FORWARD LENGTH=618	57.49	1.5e-05	AAIDVVCNPLGK	Carbamidomethyl (C)	78519	78161.4	60847.4	0.995445	0.774938	135189	145804	133708	1.07852	0.989046	82684.8	80557.4	90098.4	0.974271	1.08966
AT1G15690.1	AVP1, ATAVP3, AVP-3, AtVHP1;1 | Inorganic H pyrophosphatase family protein | chr1:5399115-5402185 FORWARD LENGTH=770	21.79	0.013	QFNTIPGLMEGTAKPDYATCVK	Carbamidomethyl (C)	18906.3	21616.5	17123.8	1.14335	0.905719	58504.7	54083.1	66572.8	0.924424	1.13791	153964	159800	153561	1.03791	0.997386
AT1G15690.1	AVP1, ATAVP3, AVP-3, AtVHP1;1 | Inorganic H pyrophosphatase family protein | chr1:5399115-5402185 FORWARD LENGTH=770	33.66	0.0012	RQFNTIPGLMEGTAKPDYATCVK	Carbamidomethyl (C)	12013	9186.3	9115.76	0.764693	0.758821	83927.1	83526.5	94338	0.995226	1.12405	82320.2	85044.4	97763.2	1.03309	1.1876
AT1G15750.1	WSIP1, TPL | Transducin family protein / WD-40 repeat family protein | chr1:5415086-5420359 REVERSE LENGTH=1131	21.53	0.01	HTFEGHEAPVYSVCPHYK	Carbamidomethyl (C)	7368.18	8079.05	7677.2	1.09648	1.04194	34329.6	32376.2	34340.3	0.9431	1.00031	49695.7	51951.3	51899.8	1.04539	1.04435
AT1G15750.1	WSIP1, TPL | Transducin family protein / WD-40 repeat family protein | chr1:5415086-5420359 REVERSE LENGTH=1131	40.25	0.00017	LTEVSEPSQCR	Carbamidomethyl (C)	15033.3	14384.3	12565.6	0.956831	0.835851	36701.4	39728.5	36874.7	1.08248	1.00472	41931.5	39702.5	37645.9	0.946842	0.897795
AT1G15750.1	WSIP1, TPL | Transducin family protein / WD-40 repeat family protein | chr1:5415086-5420359 REVERSE LENGTH=1131	68.14	2.1e-06	TLFVDHSCGPPNGAR	Carbamidomethyl (C)	5900.82	5702.41	5696.57	0.966377	0.965386	22152.2	26669	23115.7	1.2039	1.0435	53903	51611.7	53023	0.957492	0.983674
AT1G15750.1	WSIP1, TPL | Transducin family protein / WD-40 repeat family protein | chr1:5415086-5420359 REVERSE LENGTH=1131	40.71	0.00037	TLINQSLNWQHQLCK	Carbamidomethyl (C)	12594.9	18854.7	12651.9	1.49701	1.00452	79583.1	105925	100590	1.331	1.26396	83173.8	103996	97248.8	1.25035	1.16922
AT1G15750.1	WSIP1, TPL | Transducin family protein / WD-40 repeat family protein | chr1:5415086-5420359 REVERSE LENGTH=1131	23.18	0.023	WCTTMAYSADGTR	Carbamidomethyl (C)	3853.17	3472.84	3209.01	0.901294	0.832822	21063.5	19416.2	21819.9	0.921794	1.03591	21733.2	24261.8	22067.9	1.11635	1.0154
AT1G15810.1	S15/NS1, RNA-binding protein | chr1:5444496-5446271 FORWARD LENGTH=419	44.52	5.8e-05	MSESDCGSAR	Carbamidomethyl (C)	6757.85	6109.33	7421.14	0.904036	1.09815	50250.2	37244	43141.3	0.741172	0.85853	11664.7	11453.5	11491.1	0.981895	0.985117
AT1G15930.1	Ribosomal protein L7Ae/L30e/S12e/Gadd45 family protein | chr1:5471702-5472741 FORWARD LENGTH=144	46.52	7.9e-05	ALCADHEVR	Carbamidomethyl (C)	226181	200868	196654	0.888088	0.869456	1.01063e+06	1.0292e+06	944526	1.01838	0.934593	3.70635e+06	3.36832e+06	3.0993e+06	0.908795	0.836213
AT1G15930.1	Ribosomal protein L7Ae/L30e/S12e/Gadd45 family protein | chr1:5471702-5472741 FORWARD LENGTH=144	38.79	0.00089	GLHECAK	Carbamidomethyl (C)	601813	554249	618081	0.920966	1.02703	1.63993e+06	1.36901e+06	1.49315e+06	0.834794	0.910492	1.90641e+06	1.68035e+06	1.64486e+06	0.881423	0.862807
AT1G15930.1	Ribosomal protein L7Ae/L30e/S12e/Gadd45 family protein | chr1:5471702-5472741 FORWARD LENGTH=144	32.49	0.0024	KVVGCSCLVVK	Carbamidomethyl (C); Nethylmaleimide (C)	127615	159908	131842	1.25305	1.03313	1.06127e+06	1.10659e+06	1.09765e+06	1.0427	1.03427	278175	305962	274298	1.09989	0.986062
AT1G15930.1	Ribosomal protein L7Ae/L30e/S12e/Gadd45 family protein | chr1:5471702-5472741 FORWARD LENGTH=144	39.68	0.00088	RVAQLVVLAEDCNQPDYVK	Carbamidomethyl (C)	2507.27	2699.88	2343.77	1.07682	0.934792	19275.1	21578.5	18569.3	1.1195	0.963381	15482.4	15416.6	16416.8	0.995753	1.06035
AT1G15930.1	Ribosomal protein L7Ae/L30e/S12e/Gadd45 family protein | chr1:5471702-5472741 FORWARD LENGTH=144	24.2	0.024	TLGEWAGLCKIDSEGNAR	Carbamidomethyl (C)	6111.92	9856.6	4989.96	1.61268	0.816431	32459.5	43416.4	37796.5	1.33756	1.16442	106840	94585.3	83074.7	0.885299	0.777563
AT1G15930.1	Ribosomal protein L7Ae/L30e/S12e/Gadd45 family protein | chr1:5471702-5472741 FORWARD LENGTH=144	37.44	0.0068	VAQLVVLAEDCNQPDYVK	Carbamidomethyl (C)	141962	147498	115292	1.039	0.812132	100613	98086.2	98980.2	0.97489	0.983775	119522	131278	124052	1.09837	1.0379
AT1G15940.1	Tudor/PWWP/MBT superfamily protein | chr1:5473672-5478050 FORWARD LENGTH=990	38.76	0.0021	VSVVSCLTEIMR	Carbamidomethyl (C)	6292.53	6692.51	4715.6	1.06357	0.749397	21833.1	23141.6	23484.7	1.05993	1.07565	17296.4	17924.3	18363.7	1.0363	1.0617
AT1G16340.1	ATKDSA2, ATKSDA | Aldolase superfamily protein | chr1:5588123-5590469 REVERSE LENGTH=291	42.29	0.0017	ELIPCIAR	Carbamidomethyl (C)	66593.6	42077.6	53019.4	0.631857	0.796163	19317.7	20934.2	18762.6	1.08368	0.971263	14182.9	10984.5	10478.7	0.774491	0.738828
AT1G16340.1	ATKDSA2, ATKSDA | Aldolase superfamily protein | chr1:5588123-5590469 REVERSE LENGTH=291	55.5	2.5e-05	LAGNPNVMVCER	Carbamidomethyl (C)	20739.2	16898.1	17595.9	0.814793	0.84844	110811	92931.6	113486	0.838652	1.02415	20946.5	21077.8	19938.9	1.00627	0.951897
AT1G16340.1	ATKDSA2, ATKSDA | Aldolase superfamily protein | chr1:5588123-5590469 REVERSE LENGTH=291	36.68	0.0032	VADIIQIPAFLCR	Carbamidomethyl (C)	419.062	570.816	384.83	1.36213	0.918313	21557.1	26764.3	21946.3	1.24155	1.01805	3025.09	3830.79	3853.06	1.26634	1.2737
AT1G16560.1	Per1-like family protein | chr1:5668945-5670343 FORWARD LENGTH=342	25.96	0.0099	YQCMVNR	Carbamidomethyl (C); Oxidation (M)	9191.75	6484.26	9727.95	0.705443	1.05833	11351.2	9728.82	10932.9	0.857073	0.963152	9666.61	10138.4	9894.09	1.04881	1.02353
AT1G16890.1	UBC36, UBC13B | ubiquitin-conjugating enzyme 36 | chr1:5776550-5777903 REVERSE LENGTH=120	39.62	0.0033	ICLDILK	Carbamidomethyl (C)	44758.1	43798.2	52510.1	0.978554	1.1732	2.29778e+06	2.2439e+06	2.23591e+06	0.976549	0.973075	180944	195171	211646	1.07863	1.16968
AT1G16890.1	UBC36, UBC13B | ubiquitin-conjugating enzyme 36 | chr1:5776550-5777903 REVERSE LENGTH=120	61.55	1.4e-05	ICLDILKDK	Carbamidomethyl (C)	79182.2	82258	84865.3	1.03884	1.07177	223964	237588	231152	1.06083	1.03209	413155	497368	505192	1.20383	1.22277
AT1G16900.1	Alg9-like mannosyltransferase family | chr1:5779262-5782303 REVERSE LENGTH=570	34.38	0.0016	LLEHHDDAGPGSVLCVGSEWHR	Carbamidomethyl (C)	14828	21935.2	16035.2	1.47931	1.08141	57538.2	68244.3	64946.8	1.18607	1.12876	23403.2	23148.6	23139.7	0.98912	0.988737
AT1G17100.1	SOUL heme-binding family protein | chr1:5844766-5845539 FORWARD LENGTH=232	27.09	0.012	IECPSYELVHSGNGYEIR	Carbamidomethyl (C)	3078.71	4291.12	3686.47	1.3938	1.19741	14569.7	15610.1	15718.8	1.07141	1.07887	5142.83	6283.6	5423.21	1.22182	1.05452
AT1G17160.1	pfkB-like carbohydrate kinase family protein | chr1:5867678-5869215 FORWARD LENGTH=379	60.6	7.7e-06	GANQAACGAK	Carbamidomethyl (C)	1327.68	1177	1212.92	0.886513	0.913565	11291.2	9131.19	13019.2	0.808703	1.15304	3958.89	3930.15	4228.83	0.992742	1.06819
AT1G17210.1	ATILP1, ILP1 | IAP-like protein 1 | chr1:5880502-5884657 REVERSE LENGTH=958	25.56	0.019	NGCPSGPAR	Carbamidomethyl (C)	804.713	807.504	1011.23	1.00347	1.25664	12588.2	9371.56	10215.3	0.744475	0.811502	2621.08	2727.38	2735.43	1.04056	1.04362
AT1G17290.1	AlaAT1 | alanine aminotransferas | chr1:5922771-5926093 FORWARD LENGTH=543	25.97	0.015	AEGAMYLFPCLHLPQK	Carbamidomethyl (C)	15839.9	17908.6	11240.1	1.1306	0.709606	135130	135369	155761	1.00177	1.15268	70607.6	77467.7	81153.5	1.09716	1.14936
AT1G17290.1	AlaAT1 | alanine aminotransferas | chr1:5922771-5926093 FORWARD LENGTH=543	26.62	0.01	CTILPQEDKIPAIVDR	Carbamidomethyl (C)	2926.67	2776.51	2532.85	0.948693	0.865438	41512.5	50039.7	46143.1	1.20541	1.11155	126543	128899	130933	1.01862	1.03469
AT1G17290.1	AlaAT1 | alanine aminotransferas | chr1:5922771-5926093 FORWARD LENGTH=543	39.38	0.00041	GYYGECGK	Carbamidomethyl (C)	55764.8	39610.2	44531.5	0.710308	0.798558	34432.4	44005.1	40669	1.27801	1.18112	234177	235028	230119	1.00363	0.982672
AT1G17290.1	AlaAT1 | alanine aminotransferas | chr1:5922771-5926093 FORWARD LENGTH=543	26.22	0.04	GYYGECGKR	Carbamidomethyl (C)	216597	186479	190856	0.860952	0.881157	340244	347938	315250	1.02261	0.926542	611113	584330	538791	0.956173	0.881655
AT1G17290.1	AlaAT1 | alanine aminotransferas | chr1:5922771-5926093 FORWARD LENGTH=543	22.72	0.014	TAPDNFYCKR	Carbamidomethyl (C)	42401	42143.2	37929.1	0.993921	0.894533	217092	201902	223259	0.930033	1.02841	516727	487677	481850	0.94378	0.932505
AT1G17290.1	AlaAT1 | alanine aminotransferas | chr1:5922771-5926093 FORWARD LENGTH=543	44.63	0.00011	TLEEALNKLEGVTCNR	Carbamidomethyl (C)	45014	42302.3	33727.3	0.939759	0.749263	222661	250066	246245	1.12308	1.10592	200433	206198	210706	1.02876	1.05126
AT1G17620.1	Late embryogenesis abundant (LEA) hydroxyproline-rich glycoprotein family | chr1:6062313-6063107 FORWARD LENGTH=264	29.34	0.028	VTCEGIK	Carbamidomethyl (C)	13117.7	16526.1	17381.8	1.25983	1.32507	172199	179625	187874	1.04313	1.09103	53464.6	64100.9	69374.3	1.19894	1.29757
AT1G18070.1	Translation elongation factor EF1A/initiation factor IF2gamma family protein | chr1:6214236-6218211 REVERSE LENGTH=532	39.71	0.0025	NGAAVVCR	Carbamidomethyl (C)	12910.6	13570.7	15429	1.05113	1.19506	37308.5	36595.5	38085	0.980891	1.02081	13488.7	15138.6	14946.9	1.12231	1.10811
AT1G18080.1	ATARCA, RACK1A_AT, RACK1A | Transducin/WD40 repeat-like superfamily protein | chr1:6222325-6223901 FORWARD LENGTH=327	47.4	0.00023	LWNTLGECK	Carbamidomethyl (C)	324.772	320.446	323.687	0.986678	0.996658	127523	139613	150565	1.0948	1.18069	921751	1.07917e+06	1.06279e+06	1.17078	1.15302
AT1G18080.1	ATARCA, RACK1A_AT, RACK1A | Transducin/WD40 repeat-like superfamily protein | chr1:6222325-6223901 FORWARD LENGTH=327	59.6	1e-05	VWNLSNCK	Carbamidomethyl (C)	87685.5	100171	86193.6	1.14239	0.982987	214495	196533	232152	0.916259	1.08232	223831	235788	257371	1.05342	1.14984
AT1G18080.1	ATARCA, RACK1A_AT, RACK1A | Transducin/WD40 repeat-like superfamily protein | chr1:6222325-6223901 FORWARD LENGTH=327	23.9	0.0068	YTISEGGEGHRDWVSCVR	Carbamidomethyl (C)	20755.9	21997.5	19178.1	1.05982	0.923979	209188	220592	212228	1.05452	1.01453	239408	230324	235029	0.962057	0.98171
AT1G18080.1	ATARCA, RACK1A_AT, RACK1A | Transducin/WD40 repeat-like superfamily protein | chr1:6222325-6223901 FORWARD LENGTH=327	33.47	0.0017	YWLCAATEHGIK	Carbamidomethyl (C)	86833	101756	81034.1	1.17186	0.933217	596416	534737	598786	0.896584	1.00397	545682	596030	636389	1.09227	1.16623
AT1G18320.1	Mitochondrial import inner membrane translocase subunit Tim17/Tim22/Tim23 family protein | chr1:6304472-6305531 FORWARD LENGTH=142	44.17	0.00011	AQEVWNNCAVR	Carbamidomethyl (C)	165019	203417	210960	1.23268	1.2784	189911	217445	210301	1.14498	1.10736	77174.4	77988.5	79637.4	1.01055	1.03191
AT1G18320.1	Mitochondrial import inner membrane translocase subunit Tim17/Tim22/Tim23 family protein | chr1:6304472-6305531 FORWARD LENGTH=142	62.47	1.4e-06	HDTVNTAIAGCVTGGSMSAR	Carbamidomethyl (C)	680.956	681.747	593.622	1.00116	0.871748	23846.2	22687.6	20759.6	0.951412	0.870565	7054.45	6578.15	8211.04	0.932482	1.16395
AT1G18450.1	ATARP4, ARP4 | actin-related protein 4 | chr1:6348199-6351766 FORWARD LENGTH=441	40.3	0.00054	AVVSSPLGGEFLTDCLLK	Carbamidomethyl (C)	5947.63	8170.78	5217.95	1.37379	0.877316	5221.46	6307.11	5554.77	1.20792	1.06383	7480.47	7673.26	8632.73	1.02577	1.15403
AT1G18480.1	Calcineurin-like metallo-phosphoesterase superfamily protein | chr1:6361639-6362814 FORWARD LENGTH=391	50.12	0.00027	ENPSGICK	Carbamidomethyl (C)	3091.29	6814.46	5758.77	2.2044	1.8629	56208.8	50738	51494.9	0.90267	0.916135	30379.9	36337.3	31615.4	1.1961	1.04067
AT1G18500.1	MAML-4, IPMS1 | methylthioalkylmalate synthase-like 4 | chr1:6369347-6372861 FORWARD LENGTH=631	43.29	9e-05	CRGDHVLGGLFTGIDTR	Carbamidomethyl (C)	2690.44	4018.37	2500.6	1.49358	0.929442	13849.9	15807.5	14922.7	1.14134	1.07746	9229.43	9178.15	9883.39	0.994444	1.07086
AT1G18500.1	MAML-4, IPMS1 | methylthioalkylmalate synthase-like 4 | chr1:6369347-6372861 FORWARD LENGTH=631	61.47	4e-06	SLGCEDVEFSPEDAGR	Carbamidomethyl (C)	1052.11	1016.31	928.666	0.965979	0.882671	27051.2	29302.7	27143.3	1.08323	1.0034	12173.2	12021.6	12466.2	0.987549	1.02406
AT1G18700.1	DNAJ heat shock N-terminal domain-containing protein | chr1:6437591-6443046 FORWARD LENGTH=700	90.31	4.6e-09	STTSMELGCDAR	Carbamidomethyl (C)	20484.5	26159.7	24912.9	1.27705	1.21618	29466	28291.6	33853.1	0.960142	1.14889	24586.7	27814.6	27757.2	1.13129	1.12895
AT1G18850.1	unknown protein; FUNCTIONS IN: molecular_function unknown; INVOLVED IN: biological_process unknown; LOCATED IN: nucleolus; EXPRESSED IN: 22 plant structures; EXPRESSED DURING: 13 growth stages; Has 40 Blast hits to 40 proteins in 13 sp	47.54	0.00023	LSCFVANVVESLK	Carbamidomethyl (C)	782.058	1250.52	822.618	1.59902	1.05186	2630.38	3127.02	2920.34	1.18881	1.11023	2346.48	2817.5	2850.59	1.20073	1.21484
AT1G19360.1	Nucleotide-diphospho-sugar transferase family protein | chr1:6690672-6692211 REVERSE LENGTH=428	65.76	9.4e-07	SSNQVGSSACESPER	Carbamidomethyl (C)	5259.57	10931.1	8449.77	2.07833	1.60655	57949	61820.3	59958.3	1.06681	1.03467	8164	9202.07	9397.87	1.12715	1.15114
AT1G19570.1	DHAR1, ATDHAR1, DHAR5 | dehydroascorbate reductase | chr1:6773462-6774413 REVERSE LENGTH=213	50.79	2.6e-05	AAVGAPDHLGDCPFSQR	Carbamidomethyl (C)	59651.5	53283.7	62944	0.89325	1.0552	274615	302863	257593	1.10287	0.938018	256629	244670	245189	0.9534	0.955422
AT1G19580.1	GAMMA CA1 | gamma carbonic anhydrase 1 | chr1:6774937-6777092 FORWARD LENGTH=275	53.37	3.1e-05	GSSIWYGCVLR	Carbamidomethyl (C)	28445.4	43350.6	25657.3	1.52399	0.901985	38464.3	48311.2	45651.9	1.256	1.18686	42765.6	46249.8	44422.4	1.08147	1.03874
AT1G20050.1	HYD1 | C-8,7 sterol isomerase | chr1:6949160-6950135 FORWARD LENGTH=223	20.8	0.011	ICAAAAIANNNVETK	Carbamidomethyl (C)	6243.11	5305.27	4864.5	0.849781	0.77918	58665.1	57336.5	57277.8	0.977352	0.976352	35908	35220.4	32564.7	0.980852	0.906893
AT1G20110.1	RING/FYVE/PHD zinc finger superfamily protein | chr1:6971554-6974578 FORWARD LENGTH=601	17.92	0.035	CMAEVSQR	Carbamidomethyl (C)	9411.37	7552.13	7942.93	0.802448	0.843972	24289.2	22821.4	25837.2	0.939572	1.06373	19895.6	19572.4	18862.7	0.983754	0.948081
AT1G20140.1	ASK4, SK4 | SKP1-like 4 | chr1:6986430-6987079 FORWARD LENGTH=163	38.32	0.00064	VIEYCK	Carbamidomethyl (C)	245217	299387	375847	1.22091	1.53271	796753	954807	1.00183e+06	1.19837	1.25739	978727	899574	1.07519e+06	0.919127	1.09856
AT1G20140.1	ASK4, SK4 | SKP1-like 4 | chr1:6986430-6987079 FORWARD LENGTH=163	29.68	0.0071	VIEYCKK	Carbamidomethyl (C)	59256.3	44860.2	45484.9	0.757054	0.767596	62236.4	68039.6	65966.9	1.09324	1.05994	308049	275475	286045	0.894258	0.928571
AT1G20200.1	EMB2719, HAP15 | PAM domain (PCI/PINT associated module) protein | chr1:7001409-7004154 REVERSE LENGTH=488	39.84	0.0025	ACSSASIAR	Carbamidomethyl (C)	101716	75851.7	87008.8	0.745722	0.855412	118065	107592	106342	0.911291	0.900706	175547	165725	162491	0.944046	0.925623
AT1G20200.1	EMB2719, HAP15 | PAM domain (PCI/PINT associated module) protein | chr1:7001409-7004154 REVERSE LENGTH=488	21.26	0.045	FEAHSNQQFCR	Carbamidomethyl (C)	29858.7	29186.1	26314.7	0.977474	0.88131	250086	264458	245882	1.05747	0.98319	321711	319082	307550	0.991827	0.95598
AT1G20200.1	EMB2719, HAP15 | PAM domain (PCI/PINT associated module) protein | chr1:7001409-7004154 REVERSE LENGTH=488	17.08	0.037	IAFCLNMHNEAVR	Carbamidomethyl (C)	9012.43	10390	8238.78	1.15285	0.914158	73002	79918.2	80553	1.09474	1.10344	176577	198971	191735	1.12682	1.08584
AT1G20200.1	EMB2719, HAP15 | PAM domain (PCI/PINT associated module) protein | chr1:7001409-7004154 REVERSE LENGTH=488	26.02	0.034	NGCMVSK	Carbamidomethyl (C)	11489.1	8634.5	11851.8	0.751538	1.03157	67514.6	42600.2	56775.3	0.630977	0.840934	47502.6	50243	51848.9	1.05769	1.0915
AT1G20330.1	SMT2, CVP1, FRL1 | sterol methyltransferase 2 | chr1:7038968-7040053 REVERSE LENGTH=361	53.26	3.2e-05	ILDVGCGVGGPMR	Carbamidomethyl (C)	61661.6	47385.6	45719	0.768478	0.741449	103323	87503.6	98944.9	0.846896	0.95763	145047	140861	135320	0.97114	0.932943
AT1G20630.1	CAT1 | catalase 1 | chr1:7146812-7149609 FORWARD LENGTH=492	30.24	0.0015	FHWKPTCGIK	Carbamidomethyl (C)	58344.2	80111.2	54852.9	1.37308	0.94016	39606.2	45992.3	41547.1	1.16124	1.049	139616	181215	173467	1.29796	1.24246
AT1G20630.1	CAT1 | catalase 1 | chr1:7146812-7149609 FORWARD LENGTH=492	24.14	0.0054	HAEKYPTTPIVCSGNR	Carbamidomethyl (C)	39780.9	35634	34678.8	0.895755	0.871744	13692.7	14422.5	12203.8	1.0533	0.891264	54570.2	49391.6	47718.9	0.905102	0.874449
AT1G20920.1	P-loop containing nucleoside triphosphate hydrolases superfamily protein | chr1:7285342-7288842 FORWARD LENGTH=1166	37.16	0.0038	GTEIVVCTPGR	Carbamidomethyl (C)	845.572	652.574	697.506	0.771755	0.824893	10706.1	11561.8	10106	1.07993	0.943948	9796.11	10144.5	9653.8	1.03556	0.985473
AT1G20960.1	emb1507 | U5 small nuclear ribonucleoprotein helicase, putative | chr1:7302591-7309914 REVERSE LENGTH=2171	35.66	0.0022	TICAEFAILR	Carbamidomethyl (C)	36622.2	36054.6	27453	0.984501	0.749629	45794	56362.5	47862.1	1.23078	1.04516	47569.6	47132	46476.8	0.990802	0.977028
AT1G21720.1	PBC1 | proteasome beta subunit C1 | chr1:7626394-7628070 FORWARD LENGTH=204	40.77	0.00041	NCFAIASDR	Carbamidomethyl (C)	21609.3	19789.3	21224	0.915777	0.982168	170399	173290	179228	1.01697	1.05181	73955.4	71260.7	69640.8	0.963563	0.941659
AT1G21720.1	PBC1 | proteasome beta subunit C1 | chr1:7626394-7628070 FORWARD LENGTH=204	23.44	0.037	NCFAIASDRR	Carbamidomethyl (C)	4781.66	3894.59	4100.15	0.814485	0.857474	44413.1	45243.2	44706.8	1.01869	1.00661	232103	230240	215726	0.991975	0.929441
AT1G21750.1	ATPDIL1-1, ATPDI5, PDI5, PDIL1-1 | PDI-like 1-1 | chr1:7645767-7648514 FORWARD LENGTH=501	23.37	0.0064	NVLLEFYAPWCGHCQK	2 Carbamidomethyl (C)	1588.49	3221.37	1915	2.02794	1.20554	37479.9	83968.9	64301.5	2.24037	1.71563	2834.87	10723.4	7829.63	3.78267	2.7619
AT1G22200.1	Endoplasmic reticulum vesicle transporter protein | chr1:7837857-7840602 REVERSE LENGTH=386	53.98	1.5e-05	VKDEEGEGCNVHGFLEVNK	Carbamidomethyl (C)	63766	124077	84177.4	1.94582	1.3201	155446	169408	172365	1.08982	1.10884	74338.6	77437.3	87735	1.04168	1.18021
AT1G22450.1	COX6B, ATCOX6B2 | cytochrome C oxidase 6B | chr1:7925447-7926918 FORWARD LENGTH=191	33.47	0.012	CVAAK	Carbamidomethyl (C)	75564.6	113403	152998	1.50075	2.02473	1.45725e+06	1.2005e+06	1.29838e+06	0.823812	0.890983	161392	176696	194191	1.09482	1.20322
AT1G22450.1	COX6B, ATCOX6B2 | cytochrome C oxidase 6B | chr1:7925447-7926918 FORWARD LENGTH=191	39.39	0.00044	GDDAPECDK	Carbamidomethyl (C)	4263.28	8562.22	8492.44	2.00837	1.992	24258.2	16224.2	19218.1	0.668812	0.792232	8479.52	8698.64	9867.72	1.02584	1.16371
AT1G22450.1	COX6B, ATCOX6B2 | cytochrome C oxidase 6B | chr1:7925447-7926918 FORWARD LENGTH=191	24.7	0.023	GDDAPECDKFAK	Carbamidomethyl (C)	641140	1.05554e+06	784008	1.64635	1.22283	1.67081e+06	1.78722e+06	1.73753e+06	1.06967	1.03993	1.21659e+06	1.24102e+06	1.34188e+06	1.02008	1.10298
AT1G22450.1	COX6B, ATCOX6B2 | cytochrome C oxidase 6B | chr1:7925447-7926918 FORWARD LENGTH=191	18.23	0.023	SLCPSEWVDRWNEQR	Carbamidomethyl (C)	31645.8	52793.6	38775.9	1.66827	1.22531	913274	1.02833e+06	994340	1.12599	1.08876	307718	344861	354520	1.12071	1.15209
AT1G22520.1	Domain of unknown function (DUF543) | chr1:7953299-7954304 REVERSE LENGTH=99	60.47	1.3e-05	WDACLDLTAR	Carbamidomethyl (C)	68895.4	116273	79746.3	1.68767	1.1575	29617	28080.2	25114.2	0.948109	0.847966	87556.1	89597.6	92115.3	1.02332	1.05207
AT1G22780.1	PFL, RPS18A, PFL1 | Ribosomal protein S13/S18 family | chr1:8067990-8069163 FORWARD LENGTH=152	32.29	0.02	LANIVCK	Carbamidomethyl (C)	853.391	841.95	842.532	0.986593	0.987275	843889	824912	742375	0.977513	0.879706	3.83124e+06	4.112e+06	3.51071e+06	1.07328	0.916336
AT1G22780.1	PFL, RPS18A, PFL1 | Ribosomal protein S13/S18 family | chr1:8067990-8069163 FORWARD LENGTH=152	17.72	0.028	LANIVCKK	Carbamidomethyl (C)	127138	122877	111915	0.966492	0.880269	684902	644377	566030	0.940831	0.82644	759178	727845	709774	0.958728	0.934924
AT1G22780.1	PFL, RPS18A, PFL1 | Ribosomal protein S13/S18 family | chr1:8067990-8069163 FORWARD LENGTH=152	37.02	0.00034	RLANIVCK	Carbamidomethyl (C)	101620	88298.3	81090.5	0.868904	0.797975	82348.6	89143	78316.9	1.08251	0.951041	332018	317558	312787	0.956448	0.94208
AT1G22840.1	CYTC-1, ATCYTC-A | CYTOCHROME C-1 | chr1:8079384-8080286 FORWARD LENGTH=114	37.36	0.00047	CAQCHTVEAGAGHK	2 Carbamidomethyl (C)	54896.3	47461.4	59152.4	0.864564	1.07753	134859	166266	130453	1.23289	0.967335	95108.4	88283	91369.1	0.928235	0.960683
AT1G23180.1	ARM repeat superfamily protein | chr1:8216125-8219515 FORWARD LENGTH=834	40.21	0.00017	SESSSACEAAAGLIR	Carbamidomethyl (C)	7650.67	7398.39	7431.69	0.967026	0.971377	24098.2	24679.8	23664.1	1.02414	0.981986	29910.2	28807.2	28059.1	0.963124	0.938112
AT1G23180.1	ARM repeat superfamily protein | chr1:8216125-8219515 FORWARD LENGTH=834	20.67	0.014	SQQLTLLPCVDGVAR	Carbamidomethyl (C)	827.327	1099.69	823	1.32921	0.994771	28104.3	28375.1	27705.6	1.00964	0.985816	19367.8	20603.1	20694.8	1.06378	1.06851
AT1G23190.1	PGM3 | Phosphoglucomutase/phosphomannomutase family protein | chr1:8219946-8224186 FORWARD LENGTH=583	56.74	2.1e-05	IFVEELGAQESALLNCTPK	Carbamidomethyl (C)	13470.3	19554.1	13781.9	1.45164	1.02313	20744	19888.1	22066.2	0.958738	1.06374	15619.5	16747	18061.3	1.07219	1.15633
AT1G23280.1	MAK16 protein-related | chr1:8260865-8262650 REVERSE LENGTH=303	49.13	8e-05	NQYNVTGICNR	Carbamidomethyl (C)	36706.5	36967.7	46997.2	1.00712	1.28035	117252	122036	124504	1.0408	1.06185	33631.7	37835.2	34432.1	1.12499	1.0238
AT1G23280.1	MAK16 protein-related | chr1:8260865-8262650 REVERSE LENGTH=303	46.56	4.5e-05	SSCPLANSR	Carbamidomethyl (C)	116880	66137.7	99544.5	0.565861	0.851684	93630.1	88803.4	80724.4	0.948449	0.862162	53625.3	53271.1	50539.7	0.993395	0.942461
AT1G23290.1	RPL27A, RPL27AB | Ribosomal protein L18e/L15 superfamily protein | chr1:8263007-8263447 FORWARD LENGTH=146	34.86	0.013	FFCPIVNLDK	Carbamidomethyl (C)	374834	374656	296370	0.999525	0.790668	531285	525497	487211	0.989104	0.917043	156574	187918	177076	1.20019	1.13094
AT1G23310.1	GGT1, AOAT1, GGAT1 | glutamate:glyoxylate aminotransferase | chr1:8268720-8271329 REVERSE LENGTH=481	78.31	4.5e-08	AMVIINPGNPTGQCLSEANIR	Carbamidomethyl (C)	109.31	83.3234	82.671	0.762265	0.756298	2071.52	2092.2	2140.27	1.00998	1.03319	3244.86	3390.87	3244.83	1.045	0.999993
AT1G23310.1	GGT1, AOAT1, GGAT1 | glutamate:glyoxylate aminotransferase | chr1:8268720-8271329 REVERSE LENGTH=481	24.93	0.012	FCYNEK	Carbamidomethyl (C)	61562.9	41158.3	48333.7	0.668558	0.785112	328003	369932	354620	1.12783	1.08115	238642	228807	236583	0.958791	0.991374
AT1G23310.1	GGT1, AOAT1, GGAT1 | glutamate:glyoxylate aminotransferase | chr1:8268720-8271329 REVERSE LENGTH=481	41.1	0.00054	GVMQILNCVIR	Carbamidomethyl (C)	8663.87	39735.4	6808.26	4.58633	0.785823	6369.39	14601.4	15017.5	2.29243	2.35776	4675.48	16452.6	16519.7	3.5189	3.53326
AT1G23310.1	GGT1, AOAT1, GGAT1 | glutamate:glyoxylate aminotransferase | chr1:8268720-8271329 REVERSE LENGTH=481	26.57	0.0081	KCQYAVR	Carbamidomethyl (C)	94220.1	66796.9	88024.4	0.708946	0.934243	364935	357707	321543	0.980196	0.881097	48453.3	43233	41439.8	0.892263	0.855253
AT1G23900.1	GAMMA-ADAPTIN 1, Gamma-ADR | gamma-adaptin 1 | chr1:8441379-8447152 FORWARD LENGTH=876	18.65	0.041	VTILECVKDPDASIR	Carbamidomethyl (C)	5846.16	6387.99	5139.97	1.09268	0.879204	23686.9	26376	24467	1.11353	1.03293	95757.5	95187.3	95589.1	0.994045	0.998241
AT1G24050.1	RNA-processing, Lsm domain | chr1:8507057-8508439 FORWARD LENGTH=188	64.35	9.3e-07	SPYLSDCVFGGTDAANNR	Carbamidomethyl (C)	2964.12	2897.44	2778.81	0.977503	0.937484	58194.2	63957.1	54010.5	1.09903	0.928107	26561.7	26849.5	26677.3	1.01083	1.00435
AT1G24050.1	RNA-processing, Lsm domain | chr1:8507057-8508439 FORWARD LENGTH=188	30.76	0.0026	VRSPYLSDCVFGGTDAANNR	Carbamidomethyl (C)	1244.87	1387.6	1218.29	1.11466	0.978647	26695.9	27975	27323.9	1.04791	1.02353	18557	18068.3	17550.1	0.973663	0.945739
AT1G24090.1	RNase H family protein | chr1:8520834-8522737 FORWARD LENGTH=353	38.14	0.0011	TEDGSLICR	Carbamidomethyl (C)	11912.4	11301.5	11251.9	0.948725	0.94456	31580	32624.5	32421.1	1.03307	1.02664	29920.5	29020.3	29219.7	0.969912	0.976576
AT1G24095.1	Putative thiol-disulphide oxidoreductase DCC | chr1:8523345-8524690 FORWARD LENGTH=213	32.63	0.0011	VVVYDGVCHLCHGGVK	Carbamidomethyl (C); Nethylmaleimide (C)	6243.77	6653	6186	1.06554	0.990749	172806	159344	180955	0.922093	1.04716	35440.3	34608.6	39907	0.976531	1.12603
AT1G24170.1	GATL8, LGT9 | Nucleotide-diphospho-sugar transferases superfamily protein | chr1:8557451-8558632 REVERSE LENGTH=393	37.84	0.0022	ECVSSSVNR	Carbamidomethyl (C)	7219.84	7297.54	8974.63	1.01076	1.24305	40042.3	39494.5	39166.1	0.98632	0.978119	4594.55	4910.99	4726.45	1.06887	1.02871
AT1G24180.1	IAR4 | Thiamin diphosphate-binding fold (THDP-binding) superfamily protein | chr1:8560777-8563382 REVERSE LENGTH=393	25.86	0.0089	DCGVESFGADRK	Carbamidomethyl (C)	200030	184881	178590	0.924265	0.892812	305650	321773	303373	1.05275	0.99255	1.289e+06	1.26019e+06	1.18003e+06	0.977655	0.915462
AT1G24180.1	IAR4 | Thiamin diphosphate-binding fold (THDP-binding) superfamily protein | chr1:8560777-8563382 REVERSE LENGTH=393	25.25	0.0045	GFCHLYDGQEALAVGMEAAITKK	Carbamidomethyl (C)	9142.9	12450	7969.74	1.36171	0.871686	232081	265970	282446	1.14602	1.21701	24350.6	27935.6	30772.2	1.14722	1.26371
AT1G24450.1	NFD2 | Ribonuclease III family protein | chr1:8664201-8665077 FORWARD LENGTH=191	55.91	1.4e-05	LISEVSNVESSCALDGDR	Carbamidomethyl (C)	808.637	1538.75	1237.77	1.90289	1.53068	9997.05	11348.1	11144	1.13515	1.11473	7610.78	9075.58	9502.34	1.19246	1.24854
AT1G24450.1	NFD2 | Ribonuclease III family protein | chr1:8664201-8665077 FORWARD LENGTH=191	58.46	3.4e-06	TDASNSAILCTGFR	Carbamidomethyl (C)	18916.9	23513.6	25095.3	1.24299	1.32661	48859.1	52065.4	52265.1	1.06562	1.06971	74305.2	76836.5	78118.9	1.03407	1.05132
AT1G24510.1	TCP-1/cpn60 chaperonin family protein | chr1:8685504-8688101 REVERSE LENGTH=535	51.39	7.8e-05	MLYIEHCANSK	Carbamidomethyl (C)	76801.4	62673.1	64373.4	0.816042	0.838181	263054	244416	257729	0.929148	0.97976	800681	791949	794068	0.989094	0.99174
AT1G24510.1	TCP-1/cpn60 chaperonin family protein | chr1:8685504-8688101 REVERSE LENGTH=535	31.29	0.0012	QIEDAHIAILTCPFEPPKPK	Carbamidomethyl (C)	59450	71327	52113.3	1.19978	0.87659	225591	261817	245184	1.16058	1.08685	196942	213432	228964	1.08373	1.1626
AT1G24510.1	TCP-1/cpn60 chaperonin family protein | chr1:8685504-8688101 REVERSE LENGTH=535	44.7	0.00087	SIHDALCVAR	Carbamidomethyl (C)	49019.1	50579.3	46500.1	1.03183	0.948611	121752	123675	119104	1.0158	0.97825	231871	230319	228931	0.993309	0.987322
AT1G25490.1	RCN1, REGA, ATB BETA BETA, EER1 | ARM repeat superfamily protein | chr1:8951700-8954899 FORWARD LENGTH=588	64.15	1.3e-05	LLAVEGCAALGK	Carbamidomethyl (C)	189878	165557	151782	0.871913	0.799367	91677.6	102316	96813.8	1.11604	1.05602	198878	199874	206800	1.00501	1.03984
AT1G25490.1	RCN1, REGA, ATB BETA BETA, EER1 | ARM repeat superfamily protein | chr1:8951700-8954899 FORWARD LENGTH=588	37.91	0.00068	LLEPQDCVAR	Carbamidomethyl (C)	45880.1	39601.2	38646.5	0.863147	0.842337	147318	164079	141791	1.11377	0.962479	114255	112143	110428	0.981519	0.966504
AT1G25490.1	RCN1, REGA, ATB BETA BETA, EER1 | ARM repeat superfamily protein | chr1:8951700-8954899 FORWARD LENGTH=588	24.51	0.0053	LLNPELAIQHILPCVK	Carbamidomethyl (C)	431.22	825.815	480.663	1.91507	1.11466	74423.2	112413	107427	1.51045	1.44346	49352.4	92972	102650	1.88384	2.07995
AT1G25490.1	RCN1, REGA, ATB BETA BETA, EER1 | ARM repeat superfamily protein | chr1:8951700-8954899 FORWARD LENGTH=588	51.5	0.00015	QCLVDLSEDPDVDVR	Carbamidomethyl (C)	920.776	818.063	739.317	0.88845	0.802928	13509.1	15893.2	15425.5	1.17649	1.14186	14227.1	14527.9	13802.2	1.02115	0.970136
AT1G25570.1	Di-glucose binding protein with Leucine-rich repeat domain | chr1:8992183-8995430 REVERSE LENGTH=628	52.86	1.1e-05	NCYVVPLPPGR	Carbamidomethyl (C)	52581.2	46968.2	61781.6	0.893251	1.17498	226447	229921	230579	1.01534	1.01825	80690.9	86262.6	83905	1.06905	1.03983
AT1G26300.1	BSD domain-containing protein | chr1:9096023-9099746 REVERSE LENGTH=316	28.16	0.018	YELCPR	Carbamidomethyl (C)	8917.81	7361.94	7671.43	0.825532	0.860237	53732.4	46086.5	40955	0.857704	0.762203	104386	96567.8	97969.3	0.925102	0.938528
AT1G26340.1	B5 #6, ATCB5-A, CB5-A | cytochrome B5 isoform A | chr1:9113992-9114755 FORWARD LENGTH=135	45.84	0.00016	LYSMEEAATHNKQDDCWVVIDGK	Carbamidomethyl (C)	21089.2	25610.3	21783.7	1.21438	1.03293	246982	295517	277658	1.19651	1.1242	110710	126619	130009	1.1437	1.17432
AT1G26540.1	Agenet domain-containing protein | chr1:9167783-9170795 REVERSE LENGTH=695	23.2	0.015	YLSCNGDEARPTNIVNSR	Carbamidomethyl (C)	1327.04	1411.53	1212.02	1.06367	0.913331	4683.2	5351.56	4307.81	1.14272	0.919844	7457.84	7765.28	6901.22	1.04122	0.925364
AT1G26570.1	UGD1, ATUGD1 | UDP-glucose dehydrogenase 1 | chr1:9182801-9184246 FORWARD LENGTH=481	63.96	6.3e-06	ETPAIDVCNR	Carbamidomethyl (C)	20338.5	19858.5	29442.4	0.976399	1.44761	37988.1	39396.7	61872.8	1.03708	1.62874	42915.3	39293.6	44925.2	0.915607	1.04683
AT1G26630.1	FBR12, ATELF5A-2, ELF5A-2 | Eukaryotic translation initiation factor 5A-1 (eIF-5A 1) protein | chr1:9205968-9207098 FORWARD LENGTH=159	33.16	0.0013	CHFVAIDIFTAK	Carbamidomethyl (C)	34937.2	47694.8	32758.7	1.36516	0.937647	168993	231272	207479	1.36853	1.22773	100802	129061	121069	1.28034	1.20105
AT1G26630.1	FBR12, ATELF5A-2, ELF5A-2 | Eukaryotic translation initiation factor 5A-1 (eIF-5A 1) protein | chr1:9205968-9207098 FORWARD LENGTH=159	44.62	0.00058	KLEDIVPSSHNCDVPHVNR	Carbamidomethyl (C)	42109.2	42759.9	39401.6	1.01545	0.935702	93067.2	87382.2	82459.8	0.938915	0.886025	146909	140876	144644	0.95893	0.98458
AT1G26740.1	Ribosomal L32p protein family | chr1:9245280-9246555 REVERSE LENGTH=134	15.19	0.039	VKLPHFFCCSGER	Carbamidomethyl (C); Nethylmaleimide (C)	1534.84	3006.96	1537.37	1.95913	1.00165	15014	19927.6	18541.5	1.32727	1.23495	9607.82	15007.6	14118.8	1.56202	1.46951
AT1G26850.1	S-adenosyl-L-methionine-dependent methyltransferases superfamily protein | chr1:9301146-9303432 REVERSE LENGTH=616	22.65	0.0091	HCAPENEKLHCLIPAPK	2 Carbamidomethyl (C)	68359.4	63777.2	82300.4	0.932969	1.20394	15717.7	18640	17954.1	1.18592	1.14229	63840.9	67228.8	69770.5	1.05307	1.09288
AT1G26850.1	S-adenosyl-L-methionine-dependent methyltransferases superfamily protein | chr1:9301146-9303432 REVERSE LENGTH=616	39.5	0.00082	LHCLIPAPK	Carbamidomethyl (C)	58389	64184.1	70622.4	1.09925	1.20952	160422	170003	164868	1.05973	1.02772	107793	117730	113907	1.09219	1.05672
AT1G26850.1	S-adenosyl-L-methionine-dependent methyltransferases superfamily protein | chr1:9301146-9303432 REVERSE LENGTH=616	33.76	0.016	LLCWEK	Carbamidomethyl (C)	487269	423283	613907	0.868684	1.25989	554852	779010	794635	1.404	1.43216	910808	896059	947030	0.983806	1.03977
AT1G26850.1	S-adenosyl-L-methionine-dependent methyltransferases superfamily protein | chr1:9301146-9303432 REVERSE LENGTH=616	43	0.00062	NKCNADDILLEMDR	Carbamidomethyl (C)	6067.06	10367.5	5855.78	1.70882	0.965176	178615	206036	227605	1.15352	1.27427	27608.8	28744.4	30257.4	1.04113	1.09594
AT1G26850.1	S-adenosyl-L-methionine-dependent methyltransferases superfamily protein | chr1:9301146-9303432 REVERSE LENGTH=616	24.26	0.043	RVNDEACR	Carbamidomethyl (C)	44279.9	77286.5	78932.9	1.74541	1.78259	255648	254857	252713	0.996908	0.988519	114244	117784	109872	1.03099	0.961736
AT1G26850.1	S-adenosyl-L-methionine-dependent methyltransferases superfamily protein | chr1:9301146-9303432 REVERSE LENGTH=616	20.79	0.037	VNDEACR	Carbamidomethyl (C)	166298	284712	265034	1.71206	1.59373	830615	725252	795763	0.873151	0.958041	121182	115683	120095	0.954622	0.991029
AT1G26850.1	S-adenosyl-L-methionine-dependent methyltransferases superfamily protein | chr1:9301146-9303432 REVERSE LENGTH=616	40.23	0.0004	YTDYTPCQDQR	Carbamidomethyl (C)	89388.2	126206	120850	1.41188	1.35197	249609	268768	252947	1.07676	1.01337	75888.1	80308.5	74185.7	1.05825	0.977567
AT1G26880.1	Ribosomal protein L34e superfamily protein | chr1:9315640-9316681 REVERSE LENGTH=120	31.46	0.006	CPVTGK	Carbamidomethyl (C)	199673	148048	216182	0.741453	1.08268	410585	282600	298225	0.688286	0.726342	874787	819877	798041	0.93723	0.912269
AT1G26880.1	Ribosomal protein L34e superfamily protein | chr1:9315640-9316681 REVERSE LENGTH=120	20.59	0.012	CPVTGKR	Carbamidomethyl (C)	15890.3	11687	16902.4	0.735483	1.06369	858304	718860	672992	0.837535	0.784095	847168	663689	644090	0.783421	0.760286
AT1G26940.1	Cyclophilin-like peptidyl-prolyl cis-trans isomerase family protein | chr1:9343193-9344962 FORWARD LENGTH=226	29.69	0.0011	MESCEEER	Carbamidomethyl (C)	34741.8	50485.2	46186.3	1.45316	1.32942	96666.9	77423.4	90776.1	0.80093	0.939061	42511	47207.1	46934.8	1.11047	1.10406
AT1G26940.1	Cyclophilin-like peptidyl-prolyl cis-trans isomerase family protein | chr1:9343193-9344962 FORWARD LENGTH=226	32.48	0.00056	MESCEEER	Carbamidomethyl (C); Oxidation (M)	1333	2961.97	2564.24	2.22204	1.92367	3360.5	2671.17	3040.44	0.794873	0.904759	3825.15	4250.36	4727.41	1.11116	1.23587
AT1G27090.1	glycine-rich protein | chr1:9404041-9406098 REVERSE LENGTH=420	33.05	0.0008	LWLANSEQPIESNCNTSYAALR	Carbamidomethyl (C)	228.114	284.715	160.362	1.24812	0.702991	5639.55	5619.44	6167.81	0.996434	1.09367	1439.32	1474.08	1423.78	1.02415	0.989204
AT1G27450.1	APT1, ATAPT1 | adenine phosphoribosyl transferase 1 | chr1:9532042-9533807 FORWARD LENGTH=243	73.99	3e-07	IVECACVIELPELK	Carbamidomethyl (C); Nethylmaleimide (C)	57602.3	80987.8	50211.4	1.40598	0.87169	34754.5	33737.8	33267.8	0.970747	0.957224	21889.7	23453.9	24438.3	1.07146	1.11643
AT1G27520.1	Glycosyl hydrolase family 47 protein | chr1:9558752-9562091 FORWARD LENGTH=574	50.19	4.2e-05	ECGVDATTCR	2 Carbamidomethyl (C)	7780.28	6901.25	9876.28	0.887018	1.2694	11493.7	11499.9	11956.2	1.00054	1.04024	5638.17	6122.44	5623.54	1.08589	0.997405
AT1G27680.1	APL2 | ADPGLC-PPase large subunit | chr1:9631630-9634450 FORWARD LENGTH=518	21.9	0.01	AKPAVPIGGCYR	Carbamidomethyl (C)	18335.2	17977.3	18213.3	0.980476	0.99335	115256	117220	85149.9	1.01704	0.738789	142979	138014	115055	0.965271	0.8047
AT1G27930.1	Protein of unknown function (DUF579) | chr1:9731510-9732379 REVERSE LENGTH=289	41.33	0.00029	TFAEEFLCR	Carbamidomethyl (C)	206412	378651	279469	1.83445	1.35394	245126	267162	252358	1.0899	1.0295	50957.6	54650.9	53692.4	1.07248	1.05367
AT1G28340.1	AtRLP4, RLP4 | receptor like protein 4 | chr1:9940175-9943252 FORWARD LENGTH=626	70.79	2.3e-07	YFPISEGPNNCYNIVR	Carbamidomethyl (C)	98.6635	140.103	143.137	1.42001	1.45076	42447.5	47003.9	46677.6	1.10734	1.09965	3483.25	4121.02	3849.93	1.1831	1.10527
AT1G28350.1	Nucleotidylyl transferase superfamily protein | chr1:9944483-9949577 FORWARD LENGTH=748	21.95	0.026	AYCPPK	Carbamidomethyl (C)	7675.53	6035.83	7898.63	0.786373	1.02907	23264.9	20995.5	19933.3	0.902454	0.856799	200088	200758	207981	1.00335	1.03944
AT1G28350.1	Nucleotidylyl transferase superfamily protein | chr1:9944483-9949577 FORWARD LENGTH=748	50.26	6.5e-05	TVEGNPCLEYVK	Carbamidomethyl (C)	14769.8	13740.3	13420.3	0.930297	0.908631	34560.7	32021.1	30744.8	0.926518	0.88959	35298.7	34715	35930.9	0.983465	1.01791
AT1G29070.1	Ribosomal protein L34 | chr1:10149884-10151155 FORWARD LENGTH=157	37.58	0.0077	AALCQTK	Carbamidomethyl (C)	26800.7	22639.3	26091.3	0.844727	0.97353	185857	153406	171907	0.825399	0.924943	56466	57955.2	55571.1	1.02637	0.984152
AT1G29150.1	ATS9, RPN6 | non-ATPase subunit 9 | chr1:10181240-10182499 FORWARD LENGTH=419	51.05	0.00012	EQAITNLCDR	Carbamidomethyl (C)	21501.6	19792.4	18556.1	0.920509	0.863011	50693.3	53264.8	47656.4	1.05073	0.940093	41532.8	42689.2	38132.6	1.02784	0.918133
AT1G29150.1	ATS9, RPN6 | non-ATPase subunit 9 | chr1:10181240-10182499 FORWARD LENGTH=419	40.15	0.002	IKEQAITNLCDR	Carbamidomethyl (C)	22034.3	20271.6	19449.2	0.920001	0.882679	92177.4	102692	96629.7	1.11407	1.0483	177531	171132	158341	0.963958	0.891908
AT1G29150.1	ATS9, RPN6 | non-ATPase subunit 9 | chr1:10181240-10182499 FORWARD LENGTH=419	40.06	0.00026	IPGTTDLQITLCK	Carbamidomethyl (C)	26569.6	29309.6	21208.9	1.10312	0.798238	26678	36014.4	29969.8	1.34997	1.12339	49624.4	51283.9	50890.7	1.03344	1.02552
AT1G29320.1	Transducin/WD40 repeat-like superfamily protein | chr1:10255355-10258238 FORWARD LENGTH=468	50.32	4.5e-05	VIPPENLGCPPFR	Carbamidomethyl (C)	3852.5	4058.88	3379.85	1.05357	0.877314	20018	21881.6	19948.6	1.09309	0.996534	51906.3	54053.3	50670.9	1.04136	0.976198
AT1G29350.1	Kinase-related protein of unknown function (DUF1296) | chr1:10268761-10273613 REVERSE LENGTH=831	33.26	0.0018	ECNMDPNETVSR	Carbamidomethyl (C)	12109.7	10102.8	9567.21	0.834274	0.790047	41730.9	35975.3	42132.3	0.862078	1.00962	44987	44556.8	42534.8	0.990437	0.945491
AT1G29350.1	Kinase-related protein of unknown function (DUF1296) | chr1:10268761-10273613 REVERSE LENGTH=831	40.12	0.00027	ECNMDPNETVSR	Carbamidomethyl (C); Oxidation (M)	1228.41	774.625	897.282	0.630594	0.730445	6713.46	5974.67	6496.21	0.889954	0.967639	3002.05	2651.48	2748.21	0.883223	0.915444
AT1G29470.1	S-adenosyl-L-methionine-dependent methyltransferases superfamily protein | chr1:10310424-10313369 REVERSE LENGTH=770	31.94	0.0018	CLVSLPEGYKR	Carbamidomethyl (C)	88004	106623	106065	1.21157	1.20523	1.287e+06	1.38943e+06	1.29002e+06	1.07959	1.00235	725522	712496	685326	0.982047	0.944597
AT1G29470.1	S-adenosyl-L-methionine-dependent methyltransferases superfamily protein | chr1:10310424-10313369 REVERSE LENGTH=770	58.39	6.5e-06	CNLVGVMAEVDR	Carbamidomethyl (C)	165276	188012	179725	1.13756	1.08742	87856.5	82614.1	91066.1	0.94033	1.03653	68368.1	69091.2	70757.2	1.01058	1.03495
AT1G29470.1	S-adenosyl-L-methionine-dependent methyltransferases superfamily protein | chr1:10310424-10313369 REVERSE LENGTH=770	23.13	0.05	CRVPWHIEGGK	Carbamidomethyl (C)	71728.2	71655.5	73286.7	0.998987	1.02173	78838.2	88299.9	86735.9	1.12001	1.10018	134031	132109	116279	0.985658	0.867549
AT1G29470.1	S-adenosyl-L-methionine-dependent methyltransferases superfamily protein | chr1:10310424-10313369 REVERSE LENGTH=770	19.05	0.03	CYNER	Carbamidomethyl (C)	29525.3	40454.2	52617.7	1.37016	1.78213	219534	175783	189495	0.80071	0.863168	9434.37	12273.3	10993.8	1.30092	1.16529
AT1G29470.1	S-adenosyl-L-methionine-dependent methyltransferases superfamily protein | chr1:10310424-10313369 REVERSE LENGTH=770	51.2	6.6e-05	DSDDQNAAWNVPLEACIHK	Carbamidomethyl (C)	6919.79	11346.8	8031.84	1.63976	1.16071	21676	21301.3	20889.3	0.982715	0.963709	20682.7	22359	20651.4	1.08105	0.998485
AT1G29470.1	S-adenosyl-L-methionine-dependent methyltransferases superfamily protein | chr1:10310424-10313369 REVERSE LENGTH=770	27.2	0.0028	HCPEESPR	Carbamidomethyl (C)	17017.3	29062	29825.4	1.70779	1.75265	133046	114987	115686	0.864261	0.86952	169226	175069	168478	1.03453	0.995577
AT1G29470.1	S-adenosyl-L-methionine-dependent methyltransferases superfamily protein | chr1:10310424-10313369 REVERSE LENGTH=770	34.85	0.00054	SQNEPPLCKDSDDQNAAWNVPLEACIHK	2 Carbamidomethyl (C)	3442.47	4292.01	4320.25	1.24678	1.25499	32641.6	39178.5	39377.5	1.20026	1.20636	13219.4	15718.7	13613.9	1.18906	1.02984
AT1G29900.1	CARB | carbamoyl phosphate synthetase B | chr1:10468164-10471976 FORWARD LENGTH=1187	57.66	8.7e-06	FQGCDVILGPEMR	Carbamidomethyl (C)	8134.37	6499.48	6426.82	0.799014	0.790081	67254.6	60106	65523.7	0.893709	0.974263	50593.5	55496.6	53192.7	1.09691	1.05137
AT1G30120.1	PDH-E1 BETA | pyruvate dehydrogenase E1 beta | chr1:10584350-10586477 REVERSE LENGTH=406	48.24	6e-05	VLIVEECMR	Carbamidomethyl (C)	114793	100150	76996.1	0.87244	0.67074	272473	212943	196196	0.781521	0.720058	141304	141288	140559	0.999884	0.994727
AT1G30120.1	PDH-E1 BETA | pyruvate dehydrogenase E1 beta | chr1:10584350-10586477 REVERSE LENGTH=406	35	0.0016	VLIVEECMR	Carbamidomethyl (C); Oxidation (M)	8012.14	7983.92	6521.76	0.996478	0.813984	35259.6	28315.5	25465.3	0.803058	0.722224	38565.9	35591.4	36474.2	0.922874	0.945764
AT1G30240.1	FUNCTIONS IN: binding; INVOLVED IN: biological_process unknown; LOCATED IN: cellular_component unknown; EXPRESSED IN: 21 plant structures; EXPRESSED DURING: 13 growth stages; CONTAINS InterPro DOMAIN/s: Armadillo-type fold (InterPro:IP	34.03	0.00064	ESVDNLLLTTATNACEGR	Carbamidomethyl (C)	94.4595	101.105	84.7031	1.07035	0.896714	4977.34	5117.76	5378.73	1.02821	1.08064	3602.08	3911.36	3831.75	1.08586	1.06376
AT1G30240.1	FUNCTIONS IN: binding; INVOLVED IN: biological_process unknown; LOCATED IN: cellular_component unknown; EXPRESSED IN: 21 plant structures; EXPRESSED DURING: 13 growth stages; CONTAINS InterPro DOMAIN/s: Armadillo-type fold (InterPro:IP	37.66	0.00069	VASCTSISDLLTR	Carbamidomethyl (C)	9882.78	11276.8	10047.1	1.14106	1.01663	43218.3	44282.1	40711.3	1.02461	0.941992	52259.7	55397.5	53778.6	1.06004	1.02906
AT1G30460.1	CPSF30, ATCPSF30 | cleavage and polyadenylation specificity factor 30 | chr1:10771469-10775323 REVERSE LENGTH=631	26.79	0.0031	EQDCVYK	Carbamidomethyl (C)	4783.09	4784.92	4589.18	1.00038	0.959459	16842.6	17578.4	17550.8	1.04369	1.04205	25371.7	30001.3	30349.8	1.18247	1.19621
AT1G30460.1	CPSF30, ATCPSF30 | cleavage and polyadenylation specificity factor 30 | chr1:10771469-10775323 REVERSE LENGTH=631	21.93	0.024	HFQGCAK	Carbamidomethyl (C)	11060.7	11141	12378.6	1.00726	1.11915	27731.4	23497.1	16636.4	0.847309	0.599911	12234.6	11887	12306.3	0.971592	1.00586
AT1G30510.1	ATRFNR2, RFNR2 | root FNR 2 | chr1:10807150-10808984 REVERSE LENGTH=381	21.9	0.0088	LLDNGAHIYFCGLK	Carbamidomethyl (C)	57849.5	82670.5	53688.8	1.42906	0.928077	428612	500474	480469	1.16766	1.12099	225723	241804	226168	1.07125	1.00197
AT1G30510.1	ATRFNR2, RFNR2 | root FNR 2 | chr1:10807150-10808984 REVERSE LENGTH=381	24.12	0.04	TASLCVR	Carbamidomethyl (C)	55839.9	40901.8	45430.4	0.732483	0.813583	34518.3	33078.5	33970.4	0.958291	0.984129	6599.68	6844.03	7265.67	1.03703	1.10091
AT1G30580.1	GTP binding | chr1:10831953-10835454 REVERSE LENGTH=394	23.77	0.01	FDWLCQTYKPK	Carbamidomethyl (C)	32414.3	43169	30191.7	1.33179	0.931432	287056	270631	270876	0.942781	0.943634	295534	375249	379028	1.26973	1.28252
AT1G30580.1	GTP binding | chr1:10831953-10835454 REVERSE LENGTH=394	17.74	0.039	GFICAEVMKFEDLK	Carbamidomethyl (C)	200.373	284.763	192.959	1.42116	0.963	270630	265633	272963	0.981536	1.00862	5971.13	5796.4	6441.26	0.970737	1.07873
AT1G30580.1	GTP binding | chr1:10831953-10835454 REVERSE LENGTH=394	35.58	0.00053	VNIPDERFDWLCQTYKPK	Carbamidomethyl (C)	2727.85	6426.7	2263.42	2.35596	0.829746	21002.7	25713.9	23746.3	1.22431	1.13063	40078.2	48170.7	45656.7	1.20192	1.13919
AT1G30580.1	GTP binding | chr1:10831953-10835454 REVERSE LENGTH=394	29.32	0.0018	YCEENK	Carbamidomethyl (C)	14183.9	13189.3	17379.2	0.929875	1.22527	133534	106424	115261	0.796979	0.863159	96524.7	104430	109975	1.0819	1.13935
AT1G30580.1	GTP binding | chr1:10831953-10835454 REVERSE LENGTH=394	17.7	0.022	YCEENKLQSALPR	Carbamidomethyl (C)	5220.24	4991.67	4554.53	0.956213	0.872475	385238	391203	375188	1.01548	0.97391	480991	438226	434092	0.911089	0.902495
AT1G30630.1	Coatomer epsilon subunit | chr1:10858546-10860173 REVERSE LENGTH=292	23.16	0.016	DAKDPETLANLVVCSLHVGK	Carbamidomethyl (C)	31212.7	40433.5	29604.2	1.29542	0.948464	77456.7	79718.5	84009.7	1.0292	1.0846	39801.3	47273.9	52876	1.18775	1.3285
AT1G30630.1	Coatomer epsilon subunit | chr1:10858546-10860173 REVERSE LENGTH=292	28.63	0.017	DCLVHR	Carbamidomethyl (C)	32734.7	27603.5	28649.5	0.843249	0.875202	82648	76381.4	79601.5	0.924178	0.96314	90205.1	90152.5	89522.7	0.999418	0.992436
AT1G30630.1	Coatomer epsilon subunit | chr1:10858546-10860173 REVERSE LENGTH=292	28.79	0.0056	DPETLANLVVCSLHVGK	Carbamidomethyl (C)	388.238	488.338	354.554	1.25783	0.913239	91164.6	101273	98408.9	1.11089	1.07946	9762.73	12933.1	14710.1	1.32474	1.50676
AT1G30680.1	toprim domain-containing protein | chr1:10881665-10886060 FORWARD LENGTH=709	30.55	0.014	VAGQIGDAYLCYDR	Carbamidomethyl (C)	2550.62	2165.9	2984.46	0.849168	1.17009	23052.6	21933.4	21509.5	0.951449	0.933064	37460.4	41616.8	39829.1	1.11095	1.06323
AT1G31070.2	GlcNAc1pUT1 | N-acetylglucosamine-1-phosphate uridylyltransferase 1 | chr1:11084951-11088361 FORWARD LENGTH=505	56.18	1.5e-05	YVDCYGVDNVLVR	Carbamidomethyl (C)	2127.8	2115.94	1677.28	0.994426	0.788272	34917.7	37965.1	34493.1	1.08727	0.987839	39651.6	38858.2	38034.1	0.979992	0.959209
AT1G31175.1	unknown protein; Has 20 Blast hits to 20 proteins in 10 species: Archae - 0; Bacteria - 0; Metazoa - 0; Fungi - 0; Plants - 20; Viruses - 0; Other Eukaryotes - 0 (source: NCBI BLink). | chr1:11140549-11140905 FORWARD LENGTH=118	51.59	0.00012	SCDRLEEALLQCHR	2 Carbamidomethyl (C)	4886.46	5155.52	4744.14	1.05506	0.970875	86470	101430	91324.8	1.17301	1.05615	7748.51	8138.33	7130.74	1.05031	0.920272
AT1G31230.1	AK-HSDH I, AK-HSDH | aspartate kinase-homoserine dehydrogenase i | chr1:11158744-11163055 REVERSE LENGTH=911	35	0.0016	FGGTCVGNSER	Carbamidomethyl (C)	75360.5	61023.3	65975.8	0.809753	0.87547	100407	105474	101180	1.05047	1.0077	53487.9	51276	53906.5	0.958646	1.00783
AT1G31230.1	AK-HSDH I, AK-HSDH | aspartate kinase-homoserine dehydrogenase i | chr1:11158744-11163055 REVERSE LENGTH=911	36.57	0.00066	LSQIEIIPNCSILAAVGQK	Carbamidomethyl (C)	3860.69	3881.22	3719.7	1.00532	0.96348	9664.2	14443	15171	1.49449	1.56982	4004.7	6690.69	6306.74	1.67071	1.57483
AT1G31660.1	CONTAINS InterPro DOMAIN/s: Bystin (InterPro:IPR007955); Has 475 Blast hits to 467 proteins in 210 species: Archae - 0; Bacteria - 9; Metazoa - 155; Fungi - 139; Plants - 55; Viruses - 0; Other Eukaryotes - 117 (source: NCBI BLink). | chr1:11331176-11333440 REVERSE LENGTH=444	25.15	0.042	SGTCNLR	Carbamidomethyl (C)	3497.02	2814.59	4266.58	0.804853	1.22006	60453	48582.9	56453.5	0.803648	0.933842	55389.3	59669.9	59618.5	1.07728	1.07635
AT1G31760.1	SWIB/MDM2 domain superfamily protein | chr1:11372602-11373414 REVERSE LENGTH=112	30.19	0.0037	EIHCDDKLK	Carbamidomethyl (C)	78345.7	71586.9	72202	0.913732	0.921582	129601	132278	126373	1.02066	0.975093	254597	216324	225859	0.849673	0.887126
AT1G31780.1	CONTAINS InterPro DOMAIN/s: Conserved oligomeric complex COG6 (InterPro:IPR010490); Has 384 Blast hits to 379 proteins in 190 species: Archae - 0; Bacteria - 4; Metazoa - 151; Fungi - 156; Plants - 42; Viruses - 0; Other Eukaryotes - 3	35.99	0.0005	MCEQAAEAHK	Carbamidomethyl (C)	13866.4	11895.8	13175.5	0.857881	0.950171	158403	156144	145297	0.985736	0.917259	92305.1	87865.4	82272.4	0.951901	0.891309
AT1G31780.1	CONTAINS InterPro DOMAIN/s: Conserved oligomeric complex COG6 (InterPro:IPR010490); Has 384 Blast hits to 379 proteins in 190 species: Archae - 0; Bacteria - 4; Metazoa - 151; Fungi - 156; Plants - 42; Viruses - 0; Other Eukaryotes - 3	44.74	0.00025	YCAEEVGNLR	Carbamidomethyl (C)	28039.1	23110.1	25020.7	0.824209	0.892352	19619.7	21053.9	19366.7	1.0731	0.987109	33151.3	28076.7	29084.3	0.846925	0.877321
AT1G31850.1	S-adenosyl-L-methionine-dependent methyltransferases superfamily protein | chr1:11431165-11433443 FORWARD LENGTH=603	24.19	0.016	HCPPVYEK	Carbamidomethyl (C)	36851.9	42816.9	43633.8	1.16186	1.18403	764262	719349	742208	0.941233	0.971144	179848	198319	195385	1.1027	1.08639
AT1G31850.1	S-adenosyl-L-methionine-dependent methyltransferases superfamily protein | chr1:11431165-11433443 FORWARD LENGTH=603	29.29	0.003	LPFPSNAFDMAHCSR	Carbamidomethyl (C)	746.445	1071.64	745.726	1.43566	0.999037	75720.4	75401.1	77851.7	0.995783	1.02815	51430.4	55267.3	55366.3	1.0746	1.07653
AT1G31850.1	S-adenosyl-L-methionine-dependent methyltransferases superfamily protein | chr1:11431165-11433443 FORWARD LENGTH=603	46.07	7.3e-05	NECLIPPPDGYKPPIR	Carbamidomethyl (C)	7931.39	9562.53	8603.1	1.20566	1.08469	19115.4	20547.5	21916.8	1.07492	1.14655	7900.18	8993.85	9961.36	1.13844	1.2609
AT1G31850.1	S-adenosyl-L-methionine-dependent methyltransferases superfamily protein | chr1:11431165-11433443 FORWARD LENGTH=603	33.37	0.0034	SCYDK	Carbamidomethyl (C)	19606.2	21125.3	33525.6	1.07748	1.70995	185175	153539	185067	0.829157	0.999419	99683.7	116886	127374	1.17257	1.27778
AT1G31850.1	S-adenosyl-L-methionine-dependent methyltransferases superfamily protein | chr1:11431165-11433443 FORWARD LENGTH=603	24.63	0.01	SCYDKIAK	Carbamidomethyl (C)	39203.3	40263.4	49770.4	1.02704	1.26955	81988.5	87913.4	84410	1.07227	1.02953	623736	514349	558341	0.824625	0.895155
AT1G31850.1	S-adenosyl-L-methionine-dependent methyltransferases superfamily protein | chr1:11431165-11433443 FORWARD LENGTH=603	28.01	0.0024	SVSFPECGSEFQDYTPCTDPK	2 Carbamidomethyl (C)	387.383	383.16	430.202	0.989098	1.11053	1811.73	2312.99	2037.17	1.27667	1.12443	2342.99	2464.72	2781.11	1.05195	1.18699
AT1G31850.1	S-adenosyl-L-methionine-dependent methyltransferases superfamily protein | chr1:11431165-11433443 FORWARD LENGTH=603	20.63	0.042	SVSFPECGSEFQDYTPCTDPKR	2 Carbamidomethyl (C)	3767.94	3323.09	4445.69	0.881936	1.17987	8216.56	9029.11	8703.57	1.09889	1.05927	22696.2	22028.6	23390.5	0.970587	1.03059
AT1G31860.1	AT-IE, HISN2 | histidine biosynthesis bifunctional protein (HISIE) | chr1:11434250-11436530 REVERSE LENGTH=281	54.4	6.2e-05	LLTDDALLCSK	Carbamidomethyl (C)	31015.9	30907.9	25592.6	0.99652	0.825146	51294	57097.6	53527.9	1.11314	1.04355	73203.9	70182.8	73955.3	0.958731	1.01027
AT1G31970.1	STRS1 | DEA(D/H)-box RNA helicase family protein | chr1:11479921-11482707 FORWARD LENGTH=537	52.91	1.1e-05	EGSCPLLVATDVAAR	Carbamidomethyl (C)	13195.6	9320.24	12062.2	0.706312	0.914107	81288.3	80545.6	77219	0.990863	0.949941	34101.3	32992.8	33916.7	0.967495	0.994588
AT1G31970.1	STRS1 | DEA(D/H)-box RNA helicase family protein | chr1:11479921-11482707 FORWARD LENGTH=537	33.58	0.0041	KVNPTCLVLSPTR	Carbamidomethyl (C)	14270.3	14339	11767.3	1.00482	0.824601	33860.6	36182.6	33739.8	1.06858	0.996434	117503	102923	98443.5	0.875919	0.837796
AT1G32060.1	PRK | phosphoribulokinase | chr1:11532668-11534406 FORWARD LENGTH=395	23.43	0.022	KLTCSYPGIK	Carbamidomethyl (C)	8577.9	6688.64	9397.57	0.779753	1.09556	247146	261836	251730	1.05944	1.01855	59534.3	63352.3	59993.4	1.06413	1.00771
AT1G32150.1	bZIP68, AtbZIP68 | basic region/leucine zipper transcription factor 68 | chr1:11566022-11568317 FORWARD LENGTH=389	33.17	0.00077	QAECDELAQR	Carbamidomethyl (C)	13825.5	11590.3	13483.7	0.838325	0.975277	4783.41	5118.01	4184.17	1.06995	0.874725	7823.05	7790.8	8024.64	0.995878	1.02577
AT1G32440.1	PKp3 | plastidial pyruvate kinase 3 | chr1:11712205-11714963 FORWARD LENGTH=571	50.66	4.5e-05	IVCTIGPSSSSR	Carbamidomethyl (C)	21771.4	17839.7	16136.8	0.819411	0.741193	61124.6	68378.9	60719.4	1.11868	0.993371	54576.2	52550	50350.4	0.962874	0.922572
AT1G32440.1	PKp3 | plastidial pyruvate kinase 3 | chr1:11712205-11714963 FORWARD LENGTH=571	27.16	0.019	NLPSIISACDGAMVAR	Carbamidomethyl (C)	10955.1	8607.73	7933.29	0.785728	0.724164	30144.3	28119.6	29462.2	0.932833	0.977373	64694.3	70970.5	65144.6	1.09701	1.00696
AT1G32440.1	PKp3 | plastidial pyruvate kinase 3 | chr1:11712205-11714963 FORWARD LENGTH=571	29.05	0.007	TCSADISVIVK	Carbamidomethyl (C)	16803.6	15629.6	14806.8	0.930132	0.88117	42568.7	43334.3	45747.2	1.01799	1.07467	62611	58936.8	64698.9	0.941317	1.03335
AT1G32470.1	Single hybrid motif superfamily protein | chr1:11739479-11740246 REVERSE LENGTH=166	50.55	8.8e-06	FCEEEDAAH	Carbamidomethyl (C)	8271.38	9432.7	7104.38	1.1404	0.858911	428091	336504	364891	0.786057	0.852368	90972.1	80055	81806.1	0.879995	0.899243
AT1G32490.1	EMB2733, ESP3 | RNA helicase family protein | chr1:11742356-11749286 REVERSE LENGTH=1044	29.26	0.0032	ELIICPIYANLPSELQAK	Carbamidomethyl (C)	1241.93	1056.53	1267.05	0.850713	1.02023	5736.8	6366.65	5907.89	1.10979	1.02982	4127.85	4640.27	5339.62	1.12414	1.29356
AT1G32580.1	plastid developmental protein DAG, putative | chr1:11784108-11785430 FORWARD LENGTH=229	35.3	0.00094	QQMIDCYVQTLAK	Carbamidomethyl (C)	31620.4	25207.2	23526.5	0.797181	0.744031	122314	97462.7	119544	0.796822	0.977354	77556.4	76001.8	71521	0.979955	0.92218
AT1G33120.1	Ribosomal protein L6 family | chr1:12010986-12012223 FORWARD LENGTH=194	52.93	0.00019	SCALINQK	Carbamidomethyl (C)	28593.3	20854.7	25458.5	0.729357	0.890368	5.51432e+06	5.51728e+06	5.12466e+06	1.00054	0.929336	4.97453e+06	4.71224e+06	4.94181e+06	0.947273	0.993423
AT1G33590.1	Leucine-rich repeat (LRR) family protein | chr1:12177788-12179221 FORWARD LENGTH=477	67.94	4.3e-07	GTACCSWNGVTCLTTDR	3 Carbamidomethyl (C)	935.579	957.717	1371.46	1.02366	1.46589	12540.4	12563.1	12201.8	1.00181	0.972998	5762.2	7523.17	6665.16	1.30561	1.1567
AT1G33610.1	Leucine-rich repeat (LRR) family protein | chr1:12188910-12190346 FORWARD LENGTH=478	21.54	0.021	FPASAFAGNDCLCGSPLSPCKA	3 Carbamidomethyl (C)	4291.9	3788.9	3668.54	0.882802	0.854759	10798.2	11091.6	11212.6	1.02717	1.03837	439.828	522.272	517.535	1.18745	1.17668
AT1G34300.1	lectin protein kinase family protein | chr1:12503450-12505939 FORWARD LENGTH=829	30.5	0.014	VCGPVVANTLER	Carbamidomethyl (C)	2356.3	2870.95	2805.46	1.21841	1.19062	170249	191530	185912	1.125	1.092	24422	23257.2	21924.8	0.952304	0.897745
AT1G34360.1	translation initiation factor 3 (IF-3) family protein | chr1:12542986-12546025 FORWARD LENGTH=520	54.55	0.00011	ELQCDLVEVQR	Carbamidomethyl (C)	1921.24	1270.47	1286.9	0.661275	0.669829	35678.3	35855.9	32138.2	1.00498	0.900775	107035	100423	105656	0.938223	0.987115
AT1G34430.1	EMB3003 | 2-oxoacid dehydrogenases acyltransferase family protein | chr1:12588027-12590084 REVERSE LENGTH=465	33.09	0.00079	HPVVNSSCR	Carbamidomethyl (C)	18100	16851	16378.2	0.930995	0.904876	310169	304895	259622	0.982997	0.837033	106468	101874	94892	0.956849	0.891274
AT1G34550.1	EMB2756 | Protein of unknown function (DUF616) | chr1:12647088-12652646 REVERSE LENGTH=735	46.46	0.00016	SSGSCEMK	Carbamidomethyl (C)	1420.43	1701.66	2250.57	1.19799	1.58443	34107.8	22289.7	36686.4	0.653507	1.0756	11686.9	12355	12785.9	1.05717	1.09404
AT1G35140.1	PHI-1, EXL7 | Phosphate-responsive 1 family protein | chr1:12852089-12853018 FORWARD LENGTH=309	59.4	2.7e-06	TAPLEAGSACTGVYGK	Carbamidomethyl (C)	40256.2	41945.3	47758.6	1.04196	1.18636	200636	208007	216073	1.03674	1.07694	70337.1	64700.4	72766.2	0.919861	1.03453
AT1G35420.1	alpha/beta-Hydrolases superfamily protein | chr1:13026320-13027463 FORWARD LENGTH=310	33.31	0.0015	VACNGYNVLVPDLFR	Carbamidomethyl (C)	669.273	941.195	782.947	1.40629	1.16985	20809.3	36605.6	24271.7	1.75909	1.16638	8943.95	14426.9	9781.13	1.61304	1.0936
AT1G35420.1	alpha/beta-Hydrolases superfamily protein | chr1:13026320-13027463 FORWARD LENGTH=310	43.5	9.5e-05	VPVLFIAGDRDPLCEVK	Carbamidomethyl (C)	2773.56	5562.69	3372.99	2.00561	1.21612	88777.8	107747	112688	1.21367	1.26933	29754.8	36065.1	37321.3	1.21208	1.2543
AT1G35510.1	O-fucosyltransferase family protein | chr1:13071486-13074675 FORWARD LENGTH=568	54.69	1.3e-05	CPLTPLEVGMMLR	Carbamidomethyl (C)	7358.58	6771.32	6744.71	0.920194	0.916577	72503.9	62865.3	73529	0.867061	1.01414	8180.51	9741.53	10315.7	1.19082	1.26102
AT1G35560.1	TCP family transcription factor | chr1:13116099-13117124 REVERSE LENGTH=341	32.39	0.0014	MPAICAAR	Carbamidomethyl (C)	25316.1	16506.6	19417.3	0.652021	0.766994	36538.2	37470.1	34581	1.0255	0.946433	15657.3	14449.8	14020.9	0.922882	0.895486
AT1G35580.1	CINV1 | cytosolic invertase 1 | chr1:13122460-13124808 REVERSE LENGTH=551	16.96	0.026	ICYPCLEGHEWR	Carbamidomethyl (C); Nethylmaleimide (C)	946.007	1237	766.259	1.3076	0.809993	86996.7	99578.2	90823.4	1.14462	1.04399	33574.2	35124.8	37580.1	1.04618	1.11931
AT1G35670.1	ATCDPK2, CPK11, ATCPK11, CDPK2 | calcium-dependent protein kinase 2 | chr1:13205456-13208058 FORWARD LENGTH=495	64.12	3.8e-06	STSANYACK	Carbamidomethyl (C)	12285.2	12339.6	14321	1.00442	1.16571	16244.5	13786.6	13987.6	0.848693	0.861067	48275.5	47246.1	44662.2	0.978677	0.925152
AT1G36050.1	Endoplasmic reticulum vesicle transporter protein | chr1:13450467-13453683 FORWARD LENGTH=489	40.21	0.0005	KGWGVTNPDLIDQCK	Carbamidomethyl (C)	11496	17399.8	14570.9	1.51356	1.26748	51491.6	47676	53193.4	0.925898	1.03305	33379.5	32749.2	37253.1	0.981117	1.11605
AT1G36050.1	Endoplasmic reticulum vesicle transporter protein | chr1:13450467-13453683 FORWARD LENGTH=489	36.74	0.00043	VKDEEGEGCNIYGFLEVNK	Carbamidomethyl (C)	7489.88	16527.2	10292.3	2.2066	1.37416	57865.5	72461.4	70258.7	1.25224	1.21417	18913	17562.8	20570.1	0.928608	1.08762
AT1G36180.1	ACC2 | acetyl-CoA carboxylase 2 | chr1:13546047-13558339 FORWARD LENGTH=2355	25.01	0.023	DCSVQR	Carbamidomethyl (C)	2986.89	2948.27	3495.39	0.98707	1.17025	14850.9	9365.98	10517.1	0.630668	0.708183	4467.69	4692.47	4333.27	1.05031	0.969913
AT1G36180.1	ACC2 | acetyl-CoA carboxylase 2 | chr1:13546047-13558339 FORWARD LENGTH=2355	18.21	0.02	TVEYIPENSCDPR	Carbamidomethyl (C)	109.062	101.042	91.0219	0.926464	0.834588	14235.2	14559	13286.6	1.02274	0.933361	8929.16	9314.61	9335.57	1.04317	1.04551
AT1G36730.1	Translation initiation factor IF2/IF5 | chr1:13898706-13900025 REVERSE LENGTH=439	28.31	0.0038	YFGCELGAQSK	Carbamidomethyl (C)	17564.2	16706.6	15358.6	0.951174	0.874428	110753	124805	113835	1.12688	1.02783	137251	133682	127671	0.974002	0.930202
AT1G37130.1	NIA2, B29, NIA2-1, CHL3, NR, NR2, ATNR2 | nitrate reductase 2 | chr1:14158617-14161652 FORWARD LENGTH=917	57.78	4.9e-05	EFAATLVCAGNR	Carbamidomethyl (C)	5305.54	5436.79	4471.39	1.02474	0.842778	46066.4	46728.2	48429.9	1.01437	1.05131	53877.5	51993.5	52506	0.965032	0.974545
AT1G37130.1	NIA2, B29, NIA2-1, CHL3, NR, NR2, ATNR2 | nitrate reductase 2 | chr1:14158617-14161652 FORWARD LENGTH=917	49.84	0.00028	GVPLCDVLR	Carbamidomethyl (C)	51038.8	44027.3	42512.5	0.862625	0.832945	68400.9	75727.5	67201.2	1.10711	0.98246	71047	67871.8	66939.8	0.955308	0.94219
AT1G37130.1	NIA2, B29, NIA2-1, CHL3, NR, NR2, ATNR2 | nitrate reductase 2 | chr1:14158617-14161652 FORWARD LENGTH=917	31.17	0.0031	GVPLCDVLRR	Carbamidomethyl (C)	2110.25	2044.23	1803.81	0.968716	0.854786	57273.5	56182.7	51429.4	0.980955	0.897961	97299.6	80733.2	82753.1	0.829738	0.850498
AT1G41830.1	SKS6 | SKU5-similar 6 | chr1:15603892-15607802 REVERSE LENGTH=542	22.84	0.025	NSYVDGMYGTTCPIPPR	Carbamidomethyl (C)	6052.57	6123.47	7498.38	1.01171	1.23888	202207	180412	218252	0.892213	1.07935	52633.4	60825.4	63355.7	1.15564	1.20372
AT1G41830.1	SKS6 | SKU5-similar 6 | chr1:15603892-15607802 REVERSE LENGTH=542	22.42	0.034	NSYVDGMYGTTCPIPPR	Carbamidomethyl (C); Oxidation (M)	1016.8	1178.98	1409.82	1.15951	1.38654	3487.08	3097.53	4054.55	0.888286	1.16273	9079.72	9766.88	10743.4	1.07568	1.18324
AT1G41830.1	SKS6 | SKU5-similar 6 | chr1:15603892-15607802 REVERSE LENGTH=542	38.02	0.00027	RNSYVDGMYGTTCPIPPR	Carbamidomethyl (C)	2020.05	2047.58	1961.15	1.01363	0.970844	34585.5	35270.8	34325.2	1.01981	0.992473	10571.8	9153.89	9630.94	0.865876	0.911001
AT1G42440.1	FUNCTIONS IN: molecular_function unknown; INVOLVED IN: ribosome biogenesis; LOCATED IN: nucleus; EXPRESSED IN: 22 plant structures; EXPRESSED DURING: 13 growth stages; CONTAINS InterPro DOMAIN/s: AARP2CN (InterPro:IPR012948), Protein o	35.94	0.00043	APHGDLLTCMEMAK	Carbamidomethyl (C)	1994.3	1859.27	1686.2	0.932291	0.845507	67870.8	58167.1	67287.1	0.857027	0.991399	71260.5	74415.9	78589.9	1.04428	1.10285
AT1G42470.1	Patched family protein | chr1:15926987-15935128 FORWARD LENGTH=1272	72.69	5.7e-07	CNPNSLLNEIAR	Carbamidomethyl (C)	114423	173410	135449	1.51552	1.18376	675865	759325	719169	1.12349	1.06407	76237.7	83415.3	80865.7	1.09415	1.0607
AT1G42470.1	Patched family protein | chr1:15926987-15935128 FORWARD LENGTH=1272	29.44	0.0017	EKLPWFLNALPSADCAK	Carbamidomethyl (C)	12962.4	32396.7	15294	2.49928	1.17987	62469.9	76351.9	83191.4	1.22222	1.3317	4631.45	6253.79	6408.42	1.35029	1.38367
AT1G42470.1	Patched family protein | chr1:15926987-15935128 FORWARD LENGTH=1272	38.83	0.00051	HTNQLCSINK	Carbamidomethyl (C)	63781.7	60315.6	74611.6	0.945657	1.1698	441047	464113	456448	1.0523	1.03492	61377.7	62730.3	56736	1.02204	0.924376
AT1G42470.1	Patched family protein | chr1:15926987-15935128 FORWARD LENGTH=1272	57.69	6.7e-06	LPWFLNALPSADCAK	Carbamidomethyl (C)	1137.55	2704.77	1526.24	2.37771	1.34169	2744.09	3803.82	3415.63	1.38618	1.24472	173.432	226.924	194.586	1.30843	1.12197
AT1G42470.1	Patched family protein | chr1:15926987-15935128 FORWARD LENGTH=1272	23.51	0.0077	VLNCPFNIPSVKPDDLLSSK	Carbamidomethyl (C)	6607.86	10259	7062	1.55254	1.06873	34212.8	41955	41720.5	1.2263	1.21944	20058.8	29216.5	29218.7	1.45654	1.45665
AT1G42480.1	unknown protein; FUNCTIONS IN: molecular_function unknown; INVOLVED IN: biological_process unknown; LOCATED IN: endomembrane system; EXPRESSED IN: 24 plant structures; EXPRESSED DURING: 13 growth stages; CONTAINS InterPro DOMAIN/s: Pro	32.4	0.0048	AHANDISTYCGR	Carbamidomethyl (C)	6719.46	6495.56	7217.66	0.966678	1.07414	241140	249212	241906	1.03347	1.00318	143815	134806	130212	0.937354	0.905415
AT1G42480.1	unknown protein; FUNCTIONS IN: molecular_function unknown; INVOLVED IN: biological_process unknown; LOCATED IN: endomembrane system; EXPRESSED IN: 24 plant structures; EXPRESSED DURING: 13 growth stages; CONTAINS InterPro DOMAIN/s: Pro	53.87	4.6e-05	VVDLLDGLCDR	Carbamidomethyl (C)	88569.1	187941	116984	2.12197	1.32083	275154	271357	271405	0.9862	0.986376	282514	273347	278870	0.967551	0.987101
AT1G42970.1	GAPB | glyceraldehyde-3-phosphate dehydrogenase B subunit | chr1:16127552-16129584 FORWARD LENGTH=447	18.17	0.02	TNPADEECK	Carbamidomethyl (C)	58027.1	142477	120835	2.45535	2.0824	327778	325958	321541	0.994447	0.980971	70341.8	88388.5	90409.7	1.25656	1.28529
AT1G42970.1	GAPB | glyceraldehyde-3-phosphate dehydrogenase B subunit | chr1:16127552-16129584 FORWARD LENGTH=447	27.41	0.0095	WPGAEAVGSGDPLEDFCK	Carbamidomethyl (C)	77833	221195	134174	2.84191	1.72387	150517	181028	177859	1.20271	1.18166	63520.7	83605.6	86895.3	1.31619	1.36798
AT1G43170.1	ARP1, emb2207, RPL3A, RP1 | ribosomal protein 1 | chr1:16266992-16268631 FORWARD LENGTH=389	16.4	0.032	AFPKDDQTKPCK	Carbamidomethyl (C)	113889	102241	96167.8	0.897725	0.844399	2822.25	2942.84	2873.43	1.04273	1.01813	162098	144074	155068	0.888806	0.95663
AT1G43170.1	ARP1, emb2207, RPL3A, RP1 | ribosomal protein 1 | chr1:16266992-16268631 FORWARD LENGTH=389	34.51	0.0062	GCCVGPK	2 Carbamidomethyl (C)	30681.1	18512.7	28271.7	0.603392	0.921469	280405	263781	254833	0.940714	0.908806	309640	253319	237602	0.818108	0.76735
AT1G43170.1	ARP1, emb2207, RPL3A, RP1 | ribosomal protein 1 | chr1:16266992-16268631 FORWARD LENGTH=389	32.6	0.00088	GCCVGPK	Carbamidomethyl (C); Nethylmaleimide (C)	72693.6	132845	140418	1.82746	1.93164	4.57529e+06	4.30143e+06	3.8954e+06	0.940145	0.851399	213885	213126	184320	0.996451	0.86177
AT1G43170.1	ARP1, emb2207, RPL3A, RP1 | ribosomal protein 1 | chr1:16266992-16268631 FORWARD LENGTH=389	21.72	0.0092	KVACIGAWHPAR	Carbamidomethyl (C)	628134	623438	536025	0.992524	0.853362	470191	505946	464048	1.07604	0.986935	1.52089e+06	1.69627e+06	1.75517e+06	1.11531	1.15404
AT1G43170.1	ARP1, emb2207, RPL3A, RP1 | ribosomal protein 1 | chr1:16266992-16268631 FORWARD LENGTH=389	47.19	8.9e-05	VACIGAWHPAR	Carbamidomethyl (C)	221137	205538	189856	0.929457	0.858543	304629	310569	306960	1.0195	1.00765	810786	832253	791576	1.02648	0.976307
AT1G43690.1	ubiquitin interaction motif-containing protein | chr1:16478519-16482589 FORWARD LENGTH=599	30.63	0.0058	VLPISVVGGDKDEEVVGSCLGK	Carbamidomethyl (C)	2129.72	2215.38	1327.41	1.04022	0.623278	7794.48	7368.86	8023.61	0.945395	1.0294	46708	46159.4	47515.5	0.988255	1.01729
AT1G43800.1	Plant stearoyl-acyl-carrier-protein desaturase family protein | chr1:16577662-16579549 FORWARD LENGTH=391	51.99	7.3e-05	AQEFVCGLAQR	Carbamidomethyl (C)	102509	79988.4	86955.8	0.780308	0.848276	102745	109718	101621	1.06787	0.989063	107139	110424	109101	1.03066	1.01831
AT1G43800.1	Plant stearoyl-acyl-carrier-protein desaturase family protein | chr1:16577662-16579549 FORWARD LENGTH=391	38.8	0.0012	ICGTIAADEKR	Carbamidomethyl (C)	66995.8	66482.4	79459.9	0.992337	1.18604	170702	171280	241936	1.00339	1.4173	394764	379145	398791	0.960434	1.0102
AT1G43890.1	ATRAB18, ATRABC1, RAB18-1, RABC1, ATRAB-C1, RAB18 | RAB GTPASE HOMOLOG B18 | chr1:16646934-16648395 FORWARD LENGTH=212	33.71	0.0065	EIDLYSTNQDCIK	Carbamidomethyl (C)	6653.14	7047.81	5700.34	1.05932	0.856789	32525.7	35163.2	33794.8	1.08109	1.03902	44583.4	44446.8	41548.8	0.996937	0.931934
AT1G45688.1	unknown protein; FUNCTIONS IN: molecular_function unknown; INVOLVED IN: biological_process unknown; LOCATED IN: plasma membrane; EXPRESSED IN: 22 plant structures; EXPRESSED DURING: 13 growth stages; BEST Arabidopsis thaliana protein m	34.68	0.0021	KIECDINFEHK	Carbamidomethyl (C)	50395.4	79221.2	53788.2	1.57199	1.06732	49263.6	53857.1	54148.1	1.09324	1.09915	70237.1	66990.4	75091.8	0.953775	1.06912
AT1G47128.1	RD21, RD21A | Granulin repeat cysteine protease family protein | chr1:17283139-17285609 REVERSE LENGTH=462	46.51	0.00011	GVDGTCDQIRK	Carbamidomethyl (C)	77850.4	73560.9	84627.2	0.944901	1.08705	485604	507646	457722	1.04539	0.942583	222565	200968	205865	0.902963	0.924967
AT1G47250.1	PAF2 | 20S proteasome alpha subunit F2 | chr1:17319220-17320900 FORWARD LENGTH=277	41.54	0.0013	AQVCTQR	Carbamidomethyl (C)	19311	15345	20931.5	0.794629	1.08392	347295	271183	264244	0.780842	0.760864	39348	41264.2	40267.3	1.0487	1.02336
AT1G47250.1	PAF2 | 20S proteasome alpha subunit F2 | chr1:17319220-17320900 FORWARD LENGTH=277	47.25	3.7e-05	SHVVLACVNK	Carbamidomethyl (C)	97707.8	83101.1	80258.5	0.850506	0.821413	381358	394901	366168	1.03551	0.960167	493921	470939	460307	0.95347	0.931944
AT1G47420.1	SDH5 | succinate dehydrogenase 5 | chr1:17395774-17397176 REVERSE LENGTH=257	50.27	0.0001	CSGLGSEWGK	Carbamidomethyl (C)	9973.47	8381.3	9554.73	0.84036	0.958014	20649.9	22490.4	20505.8	1.08913	0.993023	99202.3	107035	105381	1.07896	1.06229
AT1G48030.1	mtLPD1 | mitochondrial lipoamide dehydrogenase 1 | chr1:17717432-17719141 REVERSE LENGTH=507	40.34	0.00032	AEEDGVACVEFIAGK	Carbamidomethyl (C)	47915.5	46361.5	36060.8	0.967568	0.752592	12670.3	8021.74	7406.66	0.633114	0.584569	26095	29751.8	28660.9	1.14013	1.09833
AT1G48030.1	mtLPD1 | mitochondrial lipoamide dehydrogenase 1 | chr1:17717432-17719141 REVERSE LENGTH=507	22.69	0.041	GALGGTCLNVGCIPSK	2 Carbamidomethyl (C)	344725	161806	321098	0.469379	0.931461	564963	519623	517666	0.919746	0.916283	185724	198351	184876	1.06799	0.995437
AT1G48030.1	mtLPD1 | mitochondrial lipoamide dehydrogenase 1 | chr1:17717432-17719141 REVERSE LENGTH=507	30.54	0.0097	TTCIEKR	Carbamidomethyl (C)	68884.2	47289	48174.3	0.6865	0.699353	30511.2	27930.9	26901.7	0.915431	0.881699	949997	834637	851568	0.878568	0.89639
AT1G48030.1	mtLPD1 | mitochondrial lipoamide dehydrogenase 1 | chr1:17717432-17719141 REVERSE LENGTH=507	49.36	5.3e-05	VCHAHPTMSEALK	Carbamidomethyl (C)	237821	205491	168433	0.864056	0.708234	170160	131180	121954	0.770926	0.716703	520151	491235	457047	0.944409	0.878682
AT1G48030.1	mtLPD1 | mitochondrial lipoamide dehydrogenase 1 | chr1:17717432-17719141 REVERSE LENGTH=507	52.82	2.3e-05	VCHAHPTMSEALK	Carbamidomethyl (C); Oxidation (M)	21835.2	18695.9	17121.5	0.856229	0.784123	21335.2	16170.3	15487	0.757918	0.725891	50544.6	44079.2	45100.9	0.872085	0.8923
AT1G48410.1	AGO1 | Stabilizer of iron transporter SufD / Polynucleotidyl transferase | chr1:17886285-17891892 REVERSE LENGTH=1048	47.62	0.00042	YAGLVCAQAHR	Carbamidomethyl (C)	6349.25	5324.84	5512.9	0.838656	0.868275	30723.5	30154	28498.7	0.981466	0.927586	43752.5	41859.7	40924.5	0.956739	0.935365
AT1G48440.1	B-cell receptor-associated 31-like | chr1:17907075-17908327 FORWARD LENGTH=129	76.99	1.9e-07	LSCSSEVCTATER	2 Carbamidomethyl (C)	173408	142185	228778	0.819947	1.3193	693307	727272	692307	1.04899	0.998557	140549	166893	154114	1.18744	1.09652
AT1G48480.1	RKL1 | receptor-like kinase 1 | chr1:17918475-17920743 FORWARD LENGTH=655	20.24	0.015	FESDSFLQTSLCGKPLK	Carbamidomethyl (C)	4575.43	3249.71	4019.32	0.710252	0.878457	45382.3	53511.9	52216.6	1.17914	1.1506	24188.3	28141.1	26921.9	1.16342	1.11302
AT1G48570.1	zinc finger (Ran-binding) family protein | chr1:17955455-17957661 REVERSE LENGTH=455	36.71	0.0024	DACLSFAR	Carbamidomethyl (C)	7568.16	5645.38	6400.51	0.745939	0.845716	55847.4	57813	54660.1	1.0352	0.978742	114609	105533	108022	0.920809	0.942533
AT1G48570.1	zinc finger (Ran-binding) family protein | chr1:17955455-17957661 REVERSE LENGTH=455	20.54	0.037	LNEGDVCGSCDLR	Carbamidomethyl (C); Nethylmaleimide (C)	21573	31791	26833	1.47365	1.24382	156833	165933	165435	1.05802	1.05485	34465.6	36956.5	36097.4	1.07227	1.04735
AT1G48600.1	PMEAMT, AtPMEAMT | S-adenosyl-L-methionine-dependent methyltransferases superfamily protein | chr1:17966448-17969077 FORWARD LENGTH=475	25.87	0.038	VFQECQTR	Carbamidomethyl (C)	19591.1	16435.7	18366.8	0.838938	0.937507	11630.5	12156.2	11693.4	1.04521	1.00541	24144.8	25249.7	23628.6	1.04576	0.97862
AT1G48630.1	RACK1B_AT | receptor for activated C kinase 1B | chr1:17981977-17983268 REVERSE LENGTH=326	25.12	0.031	GTMCAHTDMVTAIATPVDNSDVIVTSSR	Carbamidomethyl (C)	316.739	543.188	156.528	1.71494	0.494186	733.955	987.492	763.08	1.34544	1.03968	1541.04	1112.84	1294.68	0.722135	0.84013
AT1G48630.1	RACK1B_AT | receptor for activated C kinase 1B | chr1:17981977-17983268 REVERSE LENGTH=326	47.4	0.00023	LWNTLGECK	Carbamidomethyl (C)	324.772	320.446	323.687	0.986678	0.996658	127523	139613	150565	1.0948	1.18069	921751	1.07917e+06	1.06279e+06	1.17078	1.15302
AT1G48630.1	RACK1B_AT | receptor for activated C kinase 1B | chr1:17981977-17983268 REVERSE LENGTH=326	44.28	0.00021	VWNLQNCK	Carbamidomethyl (C)	145360	155778	134440	1.07167	0.924879	129659	133247	136119	1.02768	1.04982	374076	406036	409305	1.08544	1.09417
AT1G48630.1	RACK1B_AT | receptor for activated C kinase 1B | chr1:17981977-17983268 REVERSE LENGTH=326	24.51	0.0056	YTISEADGHKEWVSCVR	Carbamidomethyl (C)	85618.7	89320.6	73573.3	1.04324	0.859313	362161	371716	378594	1.02638	1.04537	424601	400945	422561	0.944286	0.995196
AT1G48630.1	RACK1B_AT | receptor for activated C kinase 1B | chr1:17981977-17983268 REVERSE LENGTH=326	47.31	4.1e-05	YWLCAATENSIR	Carbamidomethyl (C)	205362	234696	208510	1.14284	1.01533	259138	232525	233085	0.897304	0.899464	294296	342265	340767	1.163	1.1579
AT1G48850.1	EMB1144 | chorismate synthase, putative / 5-enolpyruvylshikimate-3-phosphate phospholyase, putative | chr1:18065154-18067956 REVERSE LENGTH=436	59.8	3.9e-05	GNSVGGVVTCIVR	Carbamidomethyl (C)	10526.5	11815.1	9506.56	1.12241	0.903108	39046.1	43960.9	39031.5	1.12587	0.999628	27466.8	27115.8	29125.7	0.987218	1.06039
AT1G48850.1	EMB1144 | chorismate synthase, putative / 5-enolpyruvylshikimate-3-phosphate phospholyase, putative | chr1:18065154-18067956 REVERSE LENGTH=436	29.11	0.017	TKGNSVGGVVTCIVR	Carbamidomethyl (C)	30502.5	40590.4	31026.4	1.33072	1.01717	159990	188954	194683	1.18104	1.21685	401160	441127	466279	1.09963	1.16233
AT1G48860.1	RNA 3~-terminal phosphate cyclase/enolpyruvate transferase, alpha/beta | chr1:18068892-18071331 REVERSE LENGTH=521	56.26	8.9e-05	AVVEGCGGVFPASIDSK	Carbamidomethyl (C)	19466.4	17440.6	16699.9	0.895934	0.857879	68174	71752.8	68520.6	1.05249	1.00508	30008.4	29114.6	29929.2	0.970217	0.997362
AT1G48860.1	RNA 3~-terminal phosphate cyclase/enolpyruvate transferase, alpha/beta | chr1:18068892-18071331 REVERSE LENGTH=521	21.42	0.018	KLGATVEEGSDYCVITPPK	Carbamidomethyl (C)	4812.12	5286.61	3767.36	1.0986	0.78289	13214.3	15166.3	15337.7	1.14773	1.16069	24186.6	22871.3	21756.4	0.945617	0.89952
AT1G48860.1	RNA 3~-terminal phosphate cyclase/enolpyruvate transferase, alpha/beta | chr1:18068892-18071331 REVERSE LENGTH=521	59.09	4.1e-05	MIAICTELR	Carbamidomethyl (C)	113450	87553.3	82212	0.771737	0.724656	192503	199051	189030	1.03401	0.981957	291888	285998	282728	0.97982	0.968617
AT1G48860.1	RNA 3~-terminal phosphate cyclase/enolpyruvate transferase, alpha/beta | chr1:18068892-18071331 REVERSE LENGTH=521	54.2	0.00012	MIAICTELR	Carbamidomethyl (C); Oxidation (M)	12849.6	10767.7	10708.5	0.837985	0.833375	29081	29756.3	29105.8	1.02322	1.00085	65729.5	60095.1	55897.8	0.914279	0.850422
AT1G48860.1	RNA 3~-terminal phosphate cyclase/enolpyruvate transferase, alpha/beta | chr1:18068892-18071331 REVERSE LENGTH=521	84.63	1.2e-08	QLGADVECTLGTNCPPVR	Carbamidomethyl (C); Nethylmaleimide (C)	112.155	117.106	92.0931	1.04415	0.821127	11622.4	12595.5	11883	1.08373	1.02242	257.617	293.44	278.245	1.13905	1.08007
AT1G48900.1	Signal recognition particle, SRP54 subunit protein | chr1:18084972-18087743 REVERSE LENGTH=495	30.36	0.0062	ALNECLNEITR	Carbamidomethyl (C)	37243.1	32382.7	31764.1	0.869494	0.852883	73615.1	78307.2	69109.2	1.06374	0.93879	100215	94841.8	97653.2	0.946388	0.974442
AT1G48920.1	ATNUC-L1, PARL1, NUC-L1 | nucleolin like 1 | chr1:18098186-18101422 FORWARD LENGTH=557	19.8	0.044	EHFSSCGEIK	Carbamidomethyl (C)	66005.2	59862.6	61031.2	0.906937	0.924642	453478	480655	464163	1.05993	1.02356	1.26696e+06	1.07446e+06	1.07596e+06	0.84806	0.849241
AT1G49040.1	SCD1 | stomatal cytokinesis defective / SCD1 protein (SCD1) | chr1:18139419-18148826 REVERSE LENGTH=1187	59.15	1.3e-05	TDMCVATVGR	Carbamidomethyl (C)	7273.73	5542.39	5791.21	0.761974	0.796181	32025.6	26132.1	33265.7	0.815975	1.03872	20467.3	20632.5	19415.2	1.00807	0.948597
AT1G49540.1	ELP2, AtELP2 | elongator protein 2 | chr1:18333767-18337382 REVERSE LENGTH=838	34.58	0.0026	CESNQSLR	Carbamidomethyl (C)	2093.5	2133.26	2498.96	1.019	1.19368	20531.6	13018.8	15106.2	0.634084	0.735753	9525.66	9284.03	8981.71	0.974634	0.942897
AT1G49600.1	ATRBP47A, RBP47A | RNA-binding protein 47A | chr1:18357236-18360150 REVERSE LENGTH=445	72.15	2e-07	AMTEMNGAFCSSR	Carbamidomethyl (C)	6220.84	4589.1	4434.94	0.737697	0.712916	61519.2	51196.3	58968.7	0.832201	0.958542	33884.4	32963.5	30924	0.972819	0.912631
AT1G49600.1	ATRBP47A, RBP47A | RNA-binding protein 47A | chr1:18357236-18360150 REVERSE LENGTH=445	25.58	0.004	GCGFVQFANR	Carbamidomethyl (C)	2547.99	2132.04	2165.74	0.836755	0.849982	89260.5	96650.1	90040	1.08279	1.00873	71398.6	67436.4	68387.2	0.944506	0.957822
AT1G49650.1	alpha/beta-Hydrolases superfamily protein | chr1:18377363-18378487 REVERSE LENGTH=374	33.66	0.0038	SANCLAVSVQYR	Carbamidomethyl (C)	5936.03	6243.07	5263.95	1.05172	0.88678	61793.5	72832.3	68473.2	1.17864	1.1081	24971.8	27640.1	26927	1.10685	1.07829
AT1G49740.1	PLC-like phosphodiesterases superfamily protein | chr1:18407728-18409468 FORWARD LENGTH=359	29.91	0.0022	TCITNSNCDAGLHCETCIANTDFRPR	4 Carbamidomethyl (C)	15744.9	16798.9	17116.3	1.06694	1.0871	62778	68128.4	64268.2	1.08523	1.02374	47769.5	58146.9	51216.4	1.21724	1.07216
AT1G49740.1	PLC-like phosphodiesterases superfamily protein | chr1:18407728-18409468 FORWARD LENGTH=359	41.26	0.0007	TCYQAAGQR	Carbamidomethyl (C)	49301.5	38247.3	56839.9	0.775783	1.1529	121686	109035	117762	0.896034	0.967754	54751.6	67203.2	60217.8	1.22742	1.09984
AT1G49740.1	PLC-like phosphodiesterases superfamily protein | chr1:18407728-18409468 FORWARD LENGTH=359	27.01	0.011	VGVCPNR	Carbamidomethyl (C)	65123.3	49299.8	97980.8	0.757023	1.50454	286578	249189	268035	0.869535	0.935295	47785.6	50728	47872.2	1.06158	1.00181
AT1G49760.1	PAB8, PABP8 | poly(A) binding protein 8 | chr1:18416740-18419753 FORWARD LENGTH=671	32.35	0.004	EHFAPFGTITSCK	Carbamidomethyl (C)	22739.1	22563.8	17786.8	0.992289	0.782213	125813	140529	135748	1.11697	1.07897	286629	266572	249058	0.930024	0.86892
AT1G49820.1	ATMTK, MTK | S-methyl-5-thioribose kinase | chr1:18443005-18444907 FORWARD LENGTH=420	16.53	0.028	AVTEFCGNVELCR	Carbamidomethyl (C); Nethylmaleimide (C)	6559.3	6132.12	5924.31	0.934875	0.903194	27257.2	31645.9	29048.4	1.16101	1.06571	28843.9	30071.2	29353.6	1.04255	1.01767
AT1G50200.1	ALATS, ACD | Alanyl-tRNA synthetase | chr1:18591429-18598311 REVERSE LENGTH=1003	20.13	0.041	ETGEVSVGDKVICK	Carbamidomethyl (C)	16837	16840	12925.8	1.00018	0.767699	227099	180659	174906	0.795507	0.770173	202626	222910	229457	1.1001	1.13241
AT1G50200.1	ALATS, ACD | Alanyl-tRNA synthetase | chr1:18591429-18598311 REVERSE LENGTH=1003	40.76	0.00025	ITDIIKEEEASFCK	Carbamidomethyl (C)	70724.2	75741.9	56086.6	1.07095	0.793032	116060	126742	132179	1.09204	1.13889	117903	122792	130339	1.04147	1.10548
AT1G50250.1	FTSH1 | FTSH protease 1 | chr1:18614398-18616930 REVERSE LENGTH=716	44.24	0.0012	GCLLVGPPGTGK	Carbamidomethyl (C)	14872.1	10569	11473.8	0.710657	0.771498	42432	48885.6	44635.5	1.15209	1.05193	30882.8	32011.3	31211.7	1.03654	1.01065
AT1G50370.1	Calcineurin-like metallo-phosphoesterase superfamily protein | chr1:18658894-18661672 FORWARD LENGTH=303	50.99	2.1e-05	QLTQVYGFYDECQR	Carbamidomethyl (C)	2916.76	2481.14	2672.96	0.850649	0.916415	24998.7	24493.9	22885.3	0.979808	0.915461	37892.5	42174.7	38505.5	1.11301	1.01618
AT1G50370.1	Calcineurin-like metallo-phosphoesterase superfamily protein | chr1:18658894-18661672 FORWARD LENGTH=303	29.59	0.002	VTTEFNHINNLDLVCR	Carbamidomethyl (C)	7475.45	8018.07	6661.9	1.07259	0.89117	30176	29908.5	28093.4	0.991136	0.930987	104504	106798	98501.1	1.02195	0.94256
AT1G50380.1	Prolyl oligopeptidase family protein | chr1:18662480-18666185 FORWARD LENGTH=710	31.98	0.004	EYIQHCR	Carbamidomethyl (C)	37493.3	48364.4	50173.8	1.28995	1.33821	231737	246494	250228	1.06368	1.07979	257939	238075	259586	0.922989	1.00638
AT1G50380.1	Prolyl oligopeptidase family protein | chr1:18662480-18666185 FORWARD LENGTH=710	57.25	2.6e-05	NTFTDFIACAER	Carbamidomethyl (C)	121191	197780	172549	1.63198	1.42379	58402	64171.3	78250	1.09879	1.33985	80751	90946	98213.1	1.12625	1.21625
AT1G50380.1	Prolyl oligopeptidase family protein | chr1:18662480-18666185 FORWARD LENGTH=710	35.86	0.0015	STEFYNSELIACPVDDTSK	Carbamidomethyl (C)	2229.47	3646	3166.85	1.63536	1.42045	9367.04	10861.9	11260	1.15958	1.20208	14185.8	16039.1	17268.7	1.13065	1.21733
AT1G50380.1	Prolyl oligopeptidase family protein | chr1:18662480-18666185 FORWARD LENGTH=710	24.8	0.036	YCSMK	Carbamidomethyl (C)	57050.8	28499	45280.4	0.499537	0.793686	76503.5	51300.7	70594.1	0.670567	0.922757	138019	137749	131544	0.998047	0.953093
AT1G50480.1	THFS | 10-formyltetrahydrofolate synthetase | chr1:18702064-18704687 FORWARD LENGTH=634	65.24	3.1e-06	ACQNITQPLR	Carbamidomethyl (C)	186255	126808	133680	0.680827	0.717726	68893.3	74885.5	65599.7	1.08698	0.952193	49970.6	48635.4	49537.5	0.973281	0.991334
AT1G50480.1	THFS | 10-formyltetrahydrofolate synthetase | chr1:18702064-18704687 FORWARD LENGTH=634	19.56	0.047	LCPPNK	Carbamidomethyl (C)	125075	99739.5	106060	0.797436	0.84797	233422	187679	183381	0.804033	0.785619	492077	486601	515107	0.988872	1.0468
AT1G50480.1	THFS | 10-formyltetrahydrofolate synthetase | chr1:18702064-18704687 FORWARD LENGTH=634	37.51	0.0046	STTTVGLCQALGAYLDKK	Carbamidomethyl (C)	32674.2	57174.3	27012.4	1.74983	0.826718	132707	183437	161454	1.38227	1.21662	55293.1	72252.5	79117.1	1.30672	1.43087
AT1G50480.1	THFS | 10-formyltetrahydrofolate synthetase | chr1:18702064-18704687 FORWARD LENGTH=634	27.79	0.0041	YSGLTPQCAIVVATVR	Carbamidomethyl (C)	12748.3	20831.3	12034.4	1.63405	0.944001	39901.5	54018	52466.4	1.35379	1.3149	28274.4	38534.1	36828.4	1.36286	1.30253
AT1G50500.1	HIT1, ATVPS53, VPS53 | Membrane trafficking VPS53 family protein | chr1:18708217-18715597 REVERSE LENGTH=828	59.04	1.3e-05	EELVNNFCSR	Carbamidomethyl (C)	16863.6	15157.6	14957.2	0.898837	0.886953	59415.6	55803.7	53325.9	0.939209	0.897507	29685.2	30231.5	30291.4	1.0184	1.02042
AT1G50510.1	indigoidine synthase A family protein | chr1:18716578-18719060 FORWARD LENGTH=330	55.67	9.4e-06	VNSPEDCAR	Carbamidomethyl (C)	26446.2	23732.2	23810.3	0.897376	0.90033	25731.9	24282.7	24179.9	0.943679	0.939684	37782.8	39043	38087	1.03335	1.00805
AT1G50570.1	Calcium-dependent lipid-binding (CaLB domain) family protein | chr1:18726400-18727566 REVERSE LENGTH=388	30.57	0.0037	DIHNICIYHK	Carbamidomethyl (C)	68194.7	70840.2	60880.3	1.03879	0.892742	171104	170530	158251	0.996644	0.924877	324302	315749	307881	0.973627	0.949368
AT1G50570.1	Calcium-dependent lipid-binding (CaLB domain) family protein | chr1:18726400-18727566 REVERSE LENGTH=388	60.16	6.8e-06	LCLTNDPENSLSTK	Carbamidomethyl (C)	10358	10574.5	8893.75	1.0209	0.858639	40793.8	42016.3	44784.1	1.02997	1.09782	52624.4	50541.7	52347.1	0.960423	0.994731
AT1G50600.1	SCL5 | scarecrow-like 5 | chr1:18737398-18739547 REVERSE LENGTH=597	35.73	0.0048	EVVNLIACEGVEREER	Carbamidomethyl (C)	5569.72	5952.84	5193.12	1.06879	0.932385	21986.9	23468.8	22855.5	1.0674	1.0395	45586.4	45495.4	47993.2	0.998005	1.0528
AT1G50600.1	SCL5 | scarecrow-like 5 | chr1:18737398-18739547 REVERSE LENGTH=597	31.72	0.023	INVEQHCLAR	Carbamidomethyl (C)	7791.05	6175.23	6154.07	0.792606	0.789889	181900	185834	171135	1.02163	0.940821	109561	100785	97880.9	0.919902	0.893392
AT1G50600.1	SCL5 | scarecrow-like 5 | chr1:18737398-18739547 REVERSE LENGTH=597	23.37	0.0064	SHPCLNNK	Carbamidomethyl (C)	57271.7	55530.3	64827.2	0.969594	1.13192	251033	212127	223979	0.845016	0.892228	55054.4	53217.1	56449.4	0.966627	1.02534
AT1G50670.1	OTU-like cysteine protease family protein | chr1:18775086-18776552 REVERSE LENGTH=208	42.28	0.00051	CDLYGQTR	Carbamidomethyl (C)	33968.2	26945.2	33263.7	0.793249	0.979261	51574.8	56007	50184.3	1.08594	0.973039	53160.2	50171	51300.6	0.943769	0.965019
AT1G50920.1	Nucleolar GTP-binding protein | chr1:18870555-18872570 FORWARD LENGTH=671	22.26	0.0085	DSIERLPCIPQVVLEAK	Carbamidomethyl (C)	5147.43	5643.84	4633.64	1.09644	0.900186	22127.5	27102.1	25257.2	1.22482	1.14144	65164.1	68930.3	71584.3	1.0578	1.09852
AT1G50920.1	Nucleolar GTP-binding protein | chr1:18870555-18872570 FORWARD LENGTH=671	29.22	0.0047	LPCIPQVVLEAK	Carbamidomethyl (C)	22138.7	20767.8	17096.2	0.938076	0.772232	16400.2	16955.4	17110.1	1.03385	1.04329	29068.7	32214.6	31367.5	1.10822	1.07908
AT1G50920.1	Nucleolar GTP-binding protein | chr1:18870555-18872570 FORWARD LENGTH=671	43.92	0.00056	TVLICGYPNVGK	Carbamidomethyl (C)	155485	153382	142451	0.98647	0.916173	244517	263343	245313	1.077	1.00326	100923	100622	96501.1	0.997017	0.956186
AT1G50940.1	ETFALPHA | electron transfer flavoprotein alpha | chr1:18878038-18879939 REVERSE LENGTH=363	40.2	0.00032	YTGAGPCMLTIR	Carbamidomethyl (C)	24967.1	20197.9	20923.8	0.808983	0.838057	109674	92176.1	103247	0.840452	0.941395	109461	105883	100057	0.967315	0.914092
AT1G50950.1	Thioredoxin protein with domain of unknown function (DUF1692) | chr1:18880465-18884043 FORWARD LENGTH=484	25.17	0.008	APVSGGCR	Carbamidomethyl (C)	19052.3	22152.8	29750.5	1.16274	1.56152	49878.8	39265.4	43255.6	0.787217	0.867214	21650.5	20046.9	19445.4	0.925933	0.89815
AT1G50950.1	Thioredoxin protein with domain of unknown function (DUF1692) | chr1:18880465-18884043 FORWARD LENGTH=484	27.33	0.0037	KAPVSGGCR	Carbamidomethyl (C)	53645.9	70312.9	99365.1	1.31068	1.85224	1.69436e+06	1.411e+06	1.59332e+06	0.832759	0.940362	355699	358920	353710	1.00905	0.994406
AT1G50950.1	Thioredoxin protein with domain of unknown function (DUF1692) | chr1:18880465-18884043 FORWARD LENGTH=484	77.52	5.4e-08	VLLGSVDCTEEPTLCK	2 Carbamidomethyl (C)	10782.4	16929	13998.3	1.57007	1.29826	95141.4	102623	103036	1.07864	1.08298	2175.18	2124.31	2138.76	0.976615	0.983259
AT1G51380.1	DEA(D/H)-box RNA helicase family protein | chr1:19047960-19049967 FORWARD LENGTH=392	49.58	0.00015	FDTLCDLYGR	Carbamidomethyl (C)	19320.4	20188.3	21397.1	1.04492	1.10749	68762.6	69289.8	80620.8	1.00767	1.17245	64914.1	71906.6	75845.3	1.10772	1.16839
AT1G51390.1	NFU5, ATNFU1 | NFU domain protein 5 | chr1:19050427-19051753 FORWARD LENGTH=275	83.76	1.4e-08	IRPSVQDDGGDIEYCGFDTETGIVK	Carbamidomethyl (C)	254.899	458.473	231.094	1.79865	0.906612	7379.28	10808.8	8472.83	1.46476	1.14819	8153.5	9274.29	8837.16	1.13746	1.08385
AT1G51540.1	Galactose oxidase/kelch repeat superfamily protein | chr1:19115702-19117381 FORWARD LENGTH=415	35.6	0.00079	YIYIVTGQFGPQCR	Carbamidomethyl (C)	4098.86	9640.34	5922.11	2.35196	1.44482	89853.7	125472	121600	1.3964	1.35332	38679.6	72226.4	70208.6	1.8673	1.81513
AT1G51560.1	Pyridoxamine 5~-phosphate oxidase family protein | chr1:19119900-19121859 REVERSE LENGTH=392	69.51	5.7e-07	FAHLCTVMSK	Carbamidomethyl (C)	54402.2	42271	41651.9	0.777009	0.765629	184067	175474	190262	0.953314	1.03366	296048	268067	267682	0.905486	0.904182
AT1G51570.1	Calcium-dependent lipid-binding (CaLB domain) plant phosphoribosyltransferase family protein | chr1:19122358-19124688 REVERSE LENGTH=776	22.42	0.036	ELPGKDLTGSCDPYVEVK	Carbamidomethyl (C)	8237.76	9508.22	6721.23	1.15422	0.815905	36928.1	38428	35837.7	1.04062	0.970473	33767	35898.4	37278.4	1.06312	1.10399
AT1G51580.1	RNA-binding KH domain-containing protein | chr1:19125612-19128102 FORWARD LENGTH=621	32.35	0.011	LLCPATR	Carbamidomethyl (C)	14956.2	11053	13150.8	0.739024	0.879292	52665.7	60920.1	55688.3	1.15673	1.05739	49349.9	47060.6	45470.9	0.95361	0.921397
AT1G51630.1	O-fucosyltransferase family protein | chr1:19142141-19144082 REVERSE LENGTH=423	38.72	0.00032	AFEAGTKGPWMEDSHELKPCWSISQSDEAVSSK	Carbamidomethyl (C)	481.148	507.214	529.931	1.05418	1.10139	8041.7	6188.7	9357.95	0.769576	1.16368	10564.1	11547.6	11259.7	1.0931	1.06585
AT1G51630.1	O-fucosyltransferase family protein | chr1:19142141-19144082 REVERSE LENGTH=423	39.69	0.00019	GPWMEDSHELKPCWSISQSDEAVSSK	Carbamidomethyl (C)	2828.41	3185.9	2950.92	1.12639	1.04331	74172.4	65652.6	76867.3	0.885136	1.03633	37618.8	49517.8	50058.8	1.3163	1.33068
AT1G51630.1	O-fucosyltransferase family protein | chr1:19142141-19144082 REVERSE LENGTH=423	67.19	7.6e-07	NCHETGAVGSK	Carbamidomethyl (C)	24536.4	32081.8	40735.5	1.30752	1.66021	1.834e+06	1.44714e+06	1.66582e+06	0.789062	0.908299	366588	371583	377661	1.01362	1.0302
AT1G51630.1	O-fucosyltransferase family protein | chr1:19142141-19144082 REVERSE LENGTH=423	53.69	1.1e-05	TCYNAQEIALFLR	Carbamidomethyl (C)	156097	162224	129218	1.03925	0.827806	140528	150917	151058	1.07393	1.07493	27317	23491.2	22772.8	0.85995	0.833651
AT1G51690.1	ATB ALPHA, B ALPHA | protein phosphatase 2A 55 kDa regulatory subunit B alpha isoform | chr1:19166218-19169974 FORWARD LENGTH=513	41.99	0.00021	ICDMNSDPSR	Carbamidomethyl (C); Oxidation (M)	602.342	441.286	540.512	0.732616	0.89735	5737.75	4749.29	5738.41	0.827726	1.00011	5833.91	5563.47	5753.26	0.953644	0.986176
AT1G51690.1	ATB ALPHA, B ALPHA | protein phosphatase 2A 55 kDa regulatory subunit B alpha isoform | chr1:19166218-19169974 FORWARD LENGTH=513	52.64	3.2e-05	QSALCDSHSK	Carbamidomethyl (C)	13762.2	11798	12015.6	0.857277	0.873088	286031	261871	238116	0.915534	0.832483	357097	319799	307548	0.895552	0.861244
AT1G51710.1	UBP6, ATUBP6 | ubiquitin-specific protease 6 | chr1:19175805-19179894 REVERSE LENGTH=482	30.1	0.0079	LHCQESGEESSETESVYSLK	Carbamidomethyl (C)	3022.37	2857.92	2081.15	0.94559	0.688581	43002.6	54636.7	50681.3	1.27054	1.17857	31505.1	26851.5	28149	0.852291	0.893475
AT1G52160.1	TRZ3 | tRNAse Z3 | chr1:19420911-19424419 REVERSE LENGTH=890	26.37	0.004	MVYSGDSRPCPETVEASR	Carbamidomethyl (C)	793.214	1102.86	843.183	1.39037	1.063	30636.5	29004.4	29664.1	0.94673	0.968262	13733.8	14828.8	13952.7	1.07973	1.01594
AT1G52300.1	Zinc-binding ribosomal protein family protein | chr1:19475213-19476152 REVERSE LENGTH=95	49.96	6e-05	CSACAYPAAR	Carbamidomethyl (C); Nethylmaleimide (C)	45052.6	46979.9	46587.5	1.04278	1.03407	209347	205741	190701	0.982779	0.910934	131547	133629	126064	1.01583	0.95832
AT1G52300.1	Zinc-binding ribosomal protein family protein | chr1:19475213-19476152 REVERSE LENGTH=95	27.88	0.0084	NKSHTLCVR	Carbamidomethyl (C)	5953.79	6437.05	5754.84	1.08117	0.966585	25718.9	29217.6	26806.1	1.13604	1.04227	195361	144219	148415	0.738214	0.759695
AT1G52300.1	Zinc-binding ribosomal protein family protein | chr1:19475213-19476152 REVERSE LENGTH=95	24.22	0.014	SHTLCVR	Carbamidomethyl (C)	25250.4	20002.9	21847.6	0.792182	0.865238	118982	112175	98486.4	0.942791	0.827744	306210	289196	307629	0.944436	1.00463
AT1G52360.1	Coatomer, beta~ subunit | chr1:19499282-19505397 FORWARD LENGTH=926	45.81	0.00097	ELGTCDLYPQSLK	Carbamidomethyl (C)	45489.2	42928.5	36485.9	0.943709	0.802078	141767	164204	148043	1.15827	1.04427	73348.9	75028.6	72391.8	1.0229	0.986952
AT1G52360.1	Coatomer, beta~ subunit | chr1:19499282-19505397 FORWARD LENGTH=926	32.92	0.0026	GVNCVDYFTGGDKPYLITGSDDHTAK	Carbamidomethyl (C)	9330.16	11249.3	9021.1	1.20569	0.966875	134467	149306	146648	1.11035	1.09058	117127	123018	123235	1.0503	1.05215
AT1G52630.1	O-fucosyltransferase family protein | chr1:19606470-19608526 REVERSE LENGTH=439	51.74	7.4e-05	DLCDGVGIAR	Carbamidomethyl (C)	30338.2	32674.7	30850.8	1.07701	1.01689	38166.2	42594	41279.6	1.11601	1.08158	15093.5	13137.2	14466.1	0.870387	0.958427
AT1G52670.1	Single hybrid motif superfamily protein | chr1:19615119-19617420 REVERSE LENGTH=274	30.98	0.029	RTPTICK	Carbamidomethyl (C)	1301.97	1059.96	1069.16	0.814115	0.821181	14023.3	14695.5	13676.3	1.04793	0.975257	13385.4	11629.4	11759.3	0.868814	0.878522
AT1G52730.1	Transducin/WD40 repeat-like superfamily protein | chr1:19642866-19644978 FORWARD LENGTH=343	26.81	0.0083	ACAFSEDTK	Carbamidomethyl (C)	7027.37	9395.69	10514.3	1.33701	1.49619	190604	183525	178541	0.962858	0.93671	197865	200111	204839	1.01135	1.03524
AT1G52730.1	Transducin/WD40 repeat-like superfamily protein | chr1:19642866-19644978 FORWARD LENGTH=343	63.98	5.9e-06	GAVWSSCLDNNALR	Carbamidomethyl (C)	9683.82	10666	9127.21	1.10143	0.942521	39478.8	42288.7	37881.5	1.07118	0.95954	37588.1	31019.6	31984.7	0.82525	0.850925
AT1G52780.1	Protein of unknown function (DUF2921) | chr1:19658846-19662025 FORWARD LENGTH=1059	33.1	0.013	GFCDLLQR	Carbamidomethyl (C)	67282.4	63804.5	78351.5	0.94831	1.16452	100043	105240	96492	1.05195	0.964504	123846	124851	123910	1.00811	1.00051
AT1G52780.1	Protein of unknown function (DUF2921) | chr1:19658846-19662025 FORWARD LENGTH=1059	55.12	7.8e-06	GQVDGCNAR	Carbamidomethyl (C)	2759.2	4439.43	5196.67	1.60896	1.8834	121504	98123.9	104464	0.80758	0.859759	18456.6	20598.5	18806.7	1.11605	1.01897
AT1G52780.1	Protein of unknown function (DUF2921) | chr1:19658846-19662025 FORWARD LENGTH=1059	44.27	0.0003	LYMQNVHCEETAAR	Carbamidomethyl (C)	15060.9	24934.5	17868.7	1.65558	1.18643	157403	150813	157239	0.958132	0.998961	75029.4	89656	77497.1	1.19495	1.03289
AT1G52780.1	Protein of unknown function (DUF2921) | chr1:19658846-19662025 FORWARD LENGTH=1059	25.69	0.0069	MYLVGCR	Carbamidomethyl (C)	43393.4	38938.7	42621.9	0.897341	0.982221	86732.8	82716.4	87048.3	0.953692	1.00364	59149.2	60448.1	59525.2	1.02196	1.00636
AT1G52930.1	Ribosomal RNA processing Brix domain protein | chr1:19711261-19713103 FORWARD LENGTH=320	24.7	0.012	VLVTCSR	Carbamidomethyl (C)	27209.3	23207.3	25470.4	0.852915	0.936091	51804.7	59969.8	52130.2	1.15761	1.00628	71637.6	69277.7	68108.9	0.967057	0.950742
AT1G53000.1	KDSB | Nucleotide-diphospho-sugar transferases superfamily protein | chr1:19745330-19747133 REVERSE LENGTH=290	36.79	0.00094	GFGADVIMTSESCR	Carbamidomethyl (C)	7628.32	8671.27	6518.69	1.13672	0.854538	90058.5	81181	78119.9	0.901425	0.867435	148188	138577	130619	0.935144	0.881441
AT1G53030.1	Cytochrome C oxidase copper chaperone (COX17) | chr1:19760224-19760442 REVERSE LENGTH=72	26.11	0.0036	LRDECIVEHGESACTK	2 Carbamidomethyl (C)	43497.4	52769.5	54851.5	1.21317	1.26103	96151.7	110096	97025.6	1.14502	1.00909	45357	49505.6	48235.4	1.09147	1.06346
AT1G53050.1	Protein kinase superfamily protein | chr1:19772574-19775531 FORWARD LENGTH=694	57.06	1.3e-05	TGAPQQETCR	Carbamidomethyl (C)	615.812	859.406	780.721	1.39556	1.26779	11896.1	8332.39	8864.11	0.70043	0.745126	1148.56	1133.41	1176.66	0.986809	1.02446
AT1G53240.1	mMDH1 | Lactate/malate dehydrogenase family protein | chr1:19854966-19856802 REVERSE LENGTH=341	39.82	0.0018	NLCTAIAK	Carbamidomethyl (C)	174093	128484	194053	0.73802	1.11465	2.11735e+07	2.24053e+07	2.31917e+07	1.05818	1.09532	3.61271e+06	3.51357e+06	3.64187e+06	0.972558	1.00807
AT1G53280.1	Class I glutamine amidotransferase-like superfamily protein | chr1:19864942-19867341 REVERSE LENGTH=438	42.57	0.00056	GGADVTVASVENQVGVDACHGIK	Carbamidomethyl (C)	2159.79	2338.27	1835.51	1.08264	0.849855	19929.3	21344.6	24055.8	1.07102	1.20706	36801.9	40150.5	41787.7	1.09099	1.13548
AT1G53280.1	Class I glutamine amidotransferase-like superfamily protein | chr1:19864942-19867341 REVERSE LENGTH=438	25.58	0.004	KATAFPAMCSK	Carbamidomethyl (C)	22744.4	17603.8	17136.8	0.773983	0.753452	183896	184218	200909	1.00175	1.09251	204694	188062	179618	0.918749	0.877494
AT1G53280.1	Class I glutamine amidotransferase-like superfamily protein | chr1:19864942-19867341 REVERSE LENGTH=438	39.05	0.00091	KATCYPVFMEK	Carbamidomethyl (C)	46052.1	39516.5	34544.4	0.858084	0.750117	58742.5	52793.2	58889.7	0.898724	1.00251	211680	227942	219904	1.07682	1.03885
AT1G53280.1	Class I glutamine amidotransferase-like superfamily protein | chr1:19864942-19867341 REVERSE LENGTH=438	42.38	0.00017	LAACATAVESR	Carbamidomethyl (C)	175163	155669	145032	0.888709	0.827982	210528	211185	194452	1.00312	0.92364	116408	115835	117199	0.995069	1.00679
AT1G53280.1	Class I glutamine amidotransferase-like superfamily protein | chr1:19864942-19867341 REVERSE LENGTH=438	32.6	0.0025	QAESNKPYGAICASPALVFEPHGLLK	Carbamidomethyl (C)	7827.46	15418.3	6119.18	1.96977	0.781758	46701.4	62526.6	61246.9	1.33886	1.31146	68388.2	84638.1	89280.9	1.23761	1.3055
AT1G53280.1	Class I glutamine amidotransferase-like superfamily protein | chr1:19864942-19867341 REVERSE LENGTH=438	40.94	0.0012	RGGADVTVASVENQVGVDACHGIK	Carbamidomethyl (C)	1394.17	1649.76	1593.24	1.18333	1.14279	90215.8	102619	107368	1.13748	1.19012	85334.7	86822.8	88156.2	1.01744	1.03306
AT1G53290.1	Galactosyltransferase family protein | chr1:19871353-19873251 FORWARD LENGTH=345	31.86	0.0062	CSGLCNPEKR	2 Carbamidomethyl (C)	34043.2	26328.8	38318.2	0.773396	1.12558	362223	371592	342739	1.02587	0.946209	211683	230131	203945	1.08715	0.963443
AT1G53290.1	Galactosyltransferase family protein | chr1:19871353-19873251 FORWARD LENGTH=345	33.93	0.0012	MLELHKQESCSK	Carbamidomethyl (C)	54086.7	84402.8	64771.8	1.56051	1.19755	190548	195892	199575	1.02805	1.04738	114432	91421.1	93178.5	0.798915	0.814273
AT1G53300.1	TTL1 | tetratricopetide-repeat thioredoxin-like 1 | chr1:19879726-19882375 FORWARD LENGTH=699	35.13	0.0041	AACWFK	Carbamidomethyl (C)	14538.1	11570.2	12767.7	0.795851	0.878221	33616.8	35112.1	35885.4	1.04448	1.06748	26154.3	27364.8	28328.2	1.04628	1.08312
AT1G53300.1	TTL1 | tetratricopetide-repeat thioredoxin-like 1 | chr1:19879726-19882375 FORWARD LENGTH=699	33.16	0.0018	ECEDAVR	Carbamidomethyl (C)	7985.04	8084.35	9181.65	1.01244	1.14986	14506.9	11202.1	11651.4	0.77219	0.803165	24361.4	25131.2	23546.4	1.0316	0.966543
AT1G53300.1	TTL1 | tetratricopetide-repeat thioredoxin-like 1 | chr1:19879726-19882375 FORWARD LENGTH=699	22.66	0.01	QISPFVDSLCTR	Carbamidomethyl (C)	5155.04	5044.89	4727.84	0.978631	0.91713	33955	37778.8	34318.9	1.11261	1.01072	68133.7	72763.1	69564	1.06795	1.02099
AT1G53300.1	TTL1 | tetratricopetide-repeat thioredoxin-like 1 | chr1:19879726-19882375 FORWARD LENGTH=699	37.04	0.0027	SIEDCNQALR	Carbamidomethyl (C)	3579.64	3918.53	3776.68	1.09467	1.05505	20610.2	21569.3	22105.8	1.04654	1.07257	6694.08	6538.52	6432.02	0.976761	0.960853
AT1G53310.1	ATPPC1, PEPC1, ATPEPC1, PPC1 | phosphoenolpyruvate carboxylase 1 | chr1:19884261-19888070 REVERSE LENGTH=967	39.46	0.0024	DVCLLAR	Carbamidomethyl (C)	790406	611645	691155	0.773836	0.87443	1.05434e+06	1.06732e+06	1.01762e+06	1.01231	0.965167	665772	618956	651340	0.929681	0.978323
AT1G53310.1	ATPPC1, PEPC1, ATPEPC1, PPC1 | phosphoenolpyruvate carboxylase 1 | chr1:19884261-19888070 REVERSE LENGTH=967	51.42	7.9e-05	IRDCLAQLYAK	Carbamidomethyl (C)	63795.6	72277.4	56189.6	1.13295	0.880774	215908	246905	222455	1.14357	1.03032	555259	520008	482863	0.936514	0.869617
AT1G53310.1	ATPPC1, PEPC1, ATPEPC1, PPC1 | phosphoenolpyruvate carboxylase 1 | chr1:19884261-19888070 REVERSE LENGTH=967	28.62	0.0066	SLCSCGDRPIADGSLLDFLR	Carbamidomethyl (C); Nethylmaleimide (C)	1702.96	2951.89	1719.02	1.73339	1.00943	81052.4	88345.5	91961.3	1.08998	1.13459	4270.4	4875.7	4912.7	1.14174	1.15041
AT1G53460.1	BEST Arabidopsis thaliana protein match is: Ran BP2/NZF zinc finger-like superfamily protein (TAIR:AT1G70650.2); Has 485 Blast hits to 413 proteins in 88 species: Archae - 11; Bacteria - 27; Metazoa - 119; Fungi - 17; Plants - 101; Vir	20.62	0.012	NFFDIHENNVCEK	Carbamidomethyl (C)	10839.6	16400.1	11991.8	1.51299	1.1063	88120.9	104700	106746	1.18814	1.21135	57294.4	53950.3	55811.9	0.941634	0.974124
AT1G53720.1	ATCYP59, CYP59 | cyclophilin 59 | chr1:20057012-20059508 FORWARD LENGTH=506	45.68	0.00054	DCVGGPSSK	Carbamidomethyl (C)	1943.43	2227.98	2477.65	1.14642	1.27489	9752.28	7135.84	6949.69	0.73171	0.712622	11487.3	10854.7	9928.01	0.944927	0.864257
AT1G53730.1	SRF6 | STRUBBELIG-receptor family 6 | chr1:20061771-20065475 FORWARD LENGTH=719	50.3	0.0001	GVTCSGSR	Carbamidomethyl (C)	3332.9	3288.89	6338.88	0.986794	1.90191	71121.9	74614.4	74655.4	1.04911	1.04968	9254.29	8835.85	9672.43	0.954784	1.04518
AT1G53750.1	RPT1A | regulatory particle triple-A 1A | chr1:20065921-20068324 REVERSE LENGTH=426	31.76	0.018	KINDLCGIK	Carbamidomethyl (C)	52763.1	48883.9	47782	0.92648	0.905595	98645.9	102272	97264	1.03676	0.985991	272174	282114	272215	1.03652	1.00015
AT1G53750.1	RPT1A | regulatory particle triple-A 1A | chr1:20065921-20068324 REVERSE LENGTH=426	35.88	0.0046	LCPNSTGADIR	Carbamidomethyl (C)	197068	147689	165040	0.749429	0.837475	720512	713965	688382	0.990915	0.955408	311286	297428	327905	0.955482	1.05339
AT1G53750.1	RPT1A | regulatory particle triple-A 1A | chr1:20065921-20068324 REVERSE LENGTH=426	19.8	0.041	TDACFIR	Carbamidomethyl (C)	8355.64	6090.37	7001.84	0.728893	0.837978	49002.7	43453	45514.3	0.886748	0.928812	14264	14059.6	14999.1	0.985668	1.05153
AT1G53750.1	RPT1A | regulatory particle triple-A 1A | chr1:20065921-20068324 REVERSE LENGTH=426	20.18	0.032	TMNCER	Carbamidomethyl (C)	7510.9	6679.84	9265.92	0.889352	1.23366	90664	55755.5	89579.1	0.614968	0.988034	141287	159402	174287	1.12821	1.23356
AT1G53830.1	ATPME2, PME2 | pectin methylesterase 2 | chr1:20098562-20100745 FORWARD LENGTH=587	34.9	0.0007	SDPNQNTGIVIQNCR	Carbamidomethyl (C)	4014.63	3728.59	3828.81	0.92875	0.953714	22792.7	22861.2	21995.2	1.00301	0.965012	14759.5	14837.6	13898.9	1.00529	0.941693
AT1G53850.1	PAE1, ATPAE1 | 20S proteasome alpha subunit E1 | chr1:20104131-20105792 REVERSE LENGTH=237	35.81	0.00044	IMEIDDHIGCAMSGLIADAR	Carbamidomethyl (C)	238.547	393.01	252.882	1.64752	1.06009	5834.79	5215.96	6204.55	0.893941	1.06337	1757.1	2130.32	1801.15	1.21241	1.02507
AT1G54100.1	ALDH7B4 | aldehyde dehydrogenase 7B4 | chr1:20195435-20198853 REVERSE LENGTH=508	43.51	0.00038	ACEEAAK	Carbamidomethyl (C)	19697.5	22123	23394.6	1.12314	1.18769	103621	100221	102883	0.967188	0.992876	56889.6	54368.3	57537.2	0.955682	1.01138
AT1G54270.1	EIF4A-2 | eif4a-2 | chr1:20260495-20262018 FORWARD LENGTH=412	21.18	0.028	GIVPFCK	Carbamidomethyl (C)	355.735	453.193	351.194	1.27396	0.987237	709023	776430	683210	1.09507	0.963594	1.87279e+06	2.08576e+06	1.95453e+06	1.11372	1.04365
AT1G54270.1	EIF4A-2 | eif4a-2 | chr1:20260495-20262018 FORWARD LENGTH=412	24.03	0.024	QSLRPDCIK	Carbamidomethyl (C)	37029.7	29550.6	28263.2	0.798023	0.763258	170516	185200	174340	1.08612	1.02243	69517.1	67875	69490.4	0.976379	0.999616
AT1G54270.1	EIF4A-2 | eif4a-2 | chr1:20260495-20262018 FORWARD LENGTH=412	45.08	5.9e-05	VHACVGGTSVR	Carbamidomethyl (C)	78242	66813.2	75914.9	0.85393	0.970258	955378	874740	933992	0.915596	0.977615	763424	777179	770961	1.01802	1.00987
AT1G54320.1	LEM3 (ligand-effect modulator 3) family protein / CDC50 family protein | chr1:20275732-20277793 REVERSE LENGTH=349	17.33	0.025	VAYIQGDGDKVCNR	Carbamidomethyl (C)	75973.1	90487.5	80886.2	1.19105	1.06467	247309	251032	247822	1.01506	1.00208	63448.5	65366.7	61462.5	1.03023	0.968699
AT1G54340.1	ICDH | isocitrate dehydrogenase | chr1:20283520-20286506 FORWARD LENGTH=416	25.07	0.013	LVPGWTKPICIGR	Carbamidomethyl (C)	58155.3	229948	56515.4	3.95404	0.971802	386851	691807	657645	1.7883	1.7	558290	1.97156e+06	1.97142e+06	3.53143	3.53117
AT1G54460.1	TPX2 (targeting protein for Xklp2) protein family | chr1:20340907-20342900 REVERSE LENGTH=338	51	6.4e-05	ECTEQNLVADDAR	Carbamidomethyl (C)	2670.27	2975.17	2471.34	1.11418	0.925503	23901.1	18981.6	19483.7	0.794175	0.815182	13429.2	12435.3	12795.4	0.925994	0.952805
AT1G55130.1	TMN6, AtTMN6 | Endomembrane protein 70 protein family | chr1:20569654-20572266 FORWARD LENGTH=637	27.1	0.0062	TQLPYDFYYLNYCKPPK	Carbamidomethyl (C)	1505.69	10533.2	1592.55	6.99565	1.05769	27185.1	48613.6	58297.8	1.78824	2.14447	402.29	520.449	434.319	1.29371	1.07962
AT1G55150.1	DEA(D/H)-box RNA helicase family protein | chr1:20574634-20577141 FORWARD LENGTH=501	18.14	0.039	GCDQITR	Carbamidomethyl (C)	13535.2	11416.2	13605.3	0.843451	1.00518	24744.5	24883.8	22011.8	1.00563	0.889563	37329.6	35548.8	34691.9	0.952294	0.92934
AT1G55490.1	CPN60B, LEN1 | chaperonin 60 beta | chr1:20715717-20718673 REVERSE LENGTH=600	33.94	0.0041	AAVEEGIVVGGGCTLLR	Carbamidomethyl (C)	64150.7	51745.5	48371	0.806625	0.754021	249651	267763	236717	1.07255	0.948194	126064	122530	120375	0.971973	0.954876
AT1G56070.1	LOS1 | Ribosomal protein S5/Elongation factor G/III/V family protein | chr1:20968245-20971077 REVERSE LENGTH=843	25.35	0.015	ETVCDR	Carbamidomethyl (C)	450004	377199	469592	0.838212	1.04353	2.61647e+06	1.97407e+06	2.22753e+06	0.754478	0.851349	1.97701e+06	1.79495e+06	1.76199e+06	0.907913	0.891238
AT1G56070.1	LOS1 | Ribosomal protein S5/Elongation factor G/III/V family protein | chr1:20968245-20971077 REVERSE LENGTH=843	24.21	0.023	GFVQFCYEPIK	Carbamidomethyl (C)	438639	511276	334298	1.1656	0.762125	846988	1.08476e+06	950354	1.28073	1.12204	535956	576464	537451	1.07558	1.00279
AT1G56070.1	LOS1 | Ribosomal protein S5/Elongation factor G/III/V family protein | chr1:20968245-20971077 REVERSE LENGTH=843	72.65	1.5e-07	IWAFGPETTGPNMVVDMCK	Carbamidomethyl (C)	99993.7	86229	75729	0.862344	0.757337	77159	71102.9	94884.9	0.921512	1.22973	93730.2	110247	106112	1.17621	1.1321
AT1G56070.1	LOS1 | Ribosomal protein S5/Elongation factor G/III/V family protein | chr1:20968245-20971077 REVERSE LENGTH=843	27.85	0.0047	IWAFGPETTGPNMVVDMCK	Carbamidomethyl (C); Oxidation (M)	42339.8	39430.1	29570.7	0.931278	0.698415	55745.7	48128.1	61957	0.863351	1.11142	100105	116487	121872	1.16365	1.21744
AT1G56070.1	LOS1 | Ribosomal protein S5/Elongation factor G/III/V family protein | chr1:20968245-20971077 REVERSE LENGTH=843	29.35	0.0022	KIWAFGPETTGPNMVVDMCK	Carbamidomethyl (C)	67804.3	78578.9	48721.6	1.15891	0.718562	219103	209031	279298	0.954033	1.27474	93540.1	111921	115662	1.19651	1.23649
AT1G56070.1	LOS1 | Ribosomal protein S5/Elongation factor G/III/V family protein | chr1:20968245-20971077 REVERSE LENGTH=843	45.45	0.00046	KIWAFGPETTGPNMVVDMCK	Carbamidomethyl (C); Oxidation (M)	4891.63	4904.22	3169.88	1.00257	0.648021	44229.6	43537.3	49782.2	0.984347	1.12554	70174	80430.7	82043.8	1.14616	1.16915
AT1G56070.1	LOS1 | Ribosomal protein S5/Elongation factor G/III/V family protein | chr1:20968245-20971077 REVERSE LENGTH=843	25.5	0.048	NCDPNGPLMLYVSK	Carbamidomethyl (C)	239337	186439	160469	0.778982	0.670473	490205	472228	506132	0.963328	1.03249	470087	459458	445015	0.97739	0.946666
AT1G56070.1	LOS1 | Ribosomal protein S5/Elongation factor G/III/V family protein | chr1:20968245-20971077 REVERSE LENGTH=843	44.21	0.00047	NCDPNGPLMLYVSK	Carbamidomethyl (C); Oxidation (M)	21340.5	20634.6	17852.9	0.966922	0.836576	114811	114505	126174	0.997342	1.09898	65086.5	62722	60417.1	0.963671	0.928259
AT1G56070.1	LOS1 | Ribosomal protein S5/Elongation factor G/III/V family protein | chr1:20968245-20971077 REVERSE LENGTH=843	50.19	0.00017	NTGSPTCK	Carbamidomethyl (C)	205816	196013	261117	0.95237	1.26869	1.98776e+06	1.60744e+06	1.75821e+06	0.808669	0.884518	952876	1.00982e+06	1.11519e+06	1.05976	1.17034
AT1G56070.1	LOS1 | Ribosomal protein S5/Elongation factor G/III/V family protein | chr1:20968245-20971077 REVERSE LENGTH=843	34.08	0.00098	NTGSPTCKR	Carbamidomethyl (C)	75235.8	102339	103569	1.36024	1.37659	12514.1	11477.8	13490.4	0.917183	1.07801	939815	880913	810964	0.937326	0.862897
AT1G56070.1	LOS1 | Ribosomal protein S5/Elongation factor G/III/V family protein | chr1:20968245-20971077 REVERSE LENGTH=843	23.33	0.014	QIIATCMNDQKDK	Carbamidomethyl (C)	54567.7	38689	39487.2	0.70901	0.723637	454952	408878	438096	0.898726	0.96295	771344	796862	790822	1.03308	1.02525
AT1G56070.1	LOS1 | Ribosomal protein S5/Elongation factor G/III/V family protein | chr1:20968245-20971077 REVERSE LENGTH=843	19.76	0.045	RGFVQFCYEPIK	Carbamidomethyl (C)	17189.4	46053	18249.2	2.67914	1.06166	779256	1.03012e+06	1.02679e+06	1.32192	1.31766	290579	316652	375798	1.08973	1.29327
AT1G56070.1	LOS1 | Ribosomal protein S5/Elongation factor G/III/V family protein | chr1:20968245-20971077 REVERSE LENGTH=843	41.58	0.00021	RQETVEDVPCGNTVAMVGLDQFITK	Carbamidomethyl (C)	6774.11	5954.52	4622.69	0.879011	0.682405	115792	95761.9	120857	0.827016	1.04374	110309	136102	129207	1.23383	1.17132
AT1G56070.1	LOS1 | Ribosomal protein S5/Elongation factor G/III/V family protein | chr1:20968245-20971077 REVERSE LENGTH=843	31.48	0.0017	RQETVEDVPCGNTVAMVGLDQFITK	Carbamidomethyl (C); Oxidation (M)	830.681	1042.12	824.432	1.25454	0.992477	56554.1	57876.4	68309.3	1.02338	1.20786	36067.9	32520.9	38399.2	0.901656	1.06464
AT1G56070.1	LOS1 | Ribosomal protein S5/Elongation factor G/III/V family protein | chr1:20968245-20971077 REVERSE LENGTH=843	31.97	0.016	VAVQCK	Carbamidomethyl (C)	1.6951e+06	1.61223e+06	1.72106e+06	0.951112	1.01532	3.82731e+06	2.95288e+06	3.20089e+06	0.771529	0.836328	7.04354e+06	6.52148e+06	6.41415e+06	0.925881	0.910643
AT1G56110.1	NOP56 | homolog of nucleolar protein NOP56 | chr1:20984544-20986893 REVERSE LENGTH=522	27.92	0.0072	CPSSTLQILGAEK	Carbamidomethyl (C)	92129	77862.4	85308.8	0.845146	0.925971	188177	191019	183545	1.0151	0.975388	154243	144278	140719	0.935389	0.912319
AT1G56110.1	NOP56 | homolog of nucleolar protein NOP56 | chr1:20984544-20986893 REVERSE LENGTH=522	26.51	0.033	CSIASR	Carbamidomethyl (C)	30671.3	17255.8	31230.9	0.562604	1.01824	75065.7	61336.7	63649.2	0.817107	0.847913	17736.6	15351.3	16379.4	0.865515	0.92348
AT1G56110.1	NOP56 | homolog of nucleolar protein NOP56 | chr1:20984544-20986893 REVERSE LENGTH=522	20.12	0.025	IDCFADGATTAFGEK	Carbamidomethyl (C)	157943	145754	130560	0.922828	0.826632	154385	169048	149559	1.09498	0.96874	174256	180742	174376	1.03722	1.00069
AT1G56110.1	NOP56 | homolog of nucleolar protein NOP56 | chr1:20984544-20986893 REVERSE LENGTH=522	63.82	2.2e-06	IPCQSNEFVLELLR	Carbamidomethyl (C)	1440.78	1770.01	1054.34	1.22851	0.731787	54478.6	60725.6	50451.1	1.11467	0.926073	7994.86	9383.58	9588.01	1.1737	1.19927
AT1G56140.1	Leucine-rich repeat transmembrane protein kinase | chr1:21001708-21007725 REVERSE LENGTH=1033	19.59	0.015	GIYSDFSINCGGPEIR	Carbamidomethyl (C)	740.933	1205.22	994.273	1.62662	1.34192	14153.4	17412	16269.7	1.23024	1.14953	9665.54	10224.2	9819.83	1.0578	1.01596
AT1G56350.1	Peptide chain release factor 2 | chr1:21094840-21097826 FORWARD LENGTH=482	31.11	0.0012	IVHIPTGITATCQNER	Carbamidomethyl (C)	8051.98	6892.72	6913.6	0.856029	0.858621	16202.3	19734.6	19679	1.21801	1.21458	20402.6	19409.5	18641.7	0.951324	0.913696
AT1G56580.1	SVB | Protein of unknown function, DUF538 | chr1:21198402-21198902 REVERSE LENGTH=166	17.97	0.021	YTGDEICR	Carbamidomethyl (C)	17504	14823.2	15562.4	0.846848	0.889078	63458.1	64647.7	58422.5	1.01875	0.920647	21755.7	18904	18687.4	0.86892	0.858966
AT1G58380.1	XW6 | Ribosomal protein S5 family protein | chr1:21689115-21690085 FORWARD LENGTH=284	37.75	0.0014	ATFDCLQK	Carbamidomethyl (C)	8146.3	7114.02	7031.93	0.873283	0.863206	6.58154e+06	6.61106e+06	5.89292e+06	1.00449	0.895372	5.18919e+06	5.08951e+06	4.967e+06	0.980792	0.957184
AT1G58380.1	XW6 | Ribosomal protein S5 family protein | chr1:21689115-21690085 FORWARD LENGTH=284	20.82	0.046	CGSVTVR	Carbamidomethyl (C)	80591.1	55677	75326.7	0.690858	0.934678	378643	328345	347902	0.867162	0.918813	333619	340572	307007	1.02084	0.920233
AT1G58380.1	XW6 | Ribosomal protein S5 family protein | chr1:21689115-21690085 FORWARD LENGTH=284	29.49	0.0021	IGKPHTVPCK	Carbamidomethyl (C)	638596	546440	550155	0.855689	0.861506	159087	159377	158642	1.00182	0.9972	1.17263e+06	1.19058e+06	1.18943e+06	1.01531	1.01433
AT1G59900.1	AT-E1 ALPHA, E1 ALPHA | pyruvate dehydrogenase complex E1 alpha subunit | chr1:22051368-22053660 FORWARD LENGTH=389	19.97	0.027	DHCIFLGR	Carbamidomethyl (C)	16255.5	12816.9	15368.5	0.788462	0.945431	63629.2	56188	55309.1	0.883053	0.86924	227759	246178	272724	1.08087	1.19742
AT1G59900.1	AT-E1 ALPHA, E1 ALPHA | pyruvate dehydrogenase complex E1 alpha subunit | chr1:22051368-22053660 FORWARD LENGTH=389	53.88	0.00017	GFCHLYDGQEAVAIGMEAAITKK	Carbamidomethyl (C)	4405.51	7047.71	4024.37	1.59975	0.913485	233055	266924	283393	1.14533	1.21599	24398.8	28006.6	30844.4	1.14787	1.26418
AT1G59990.1	DEA(D/H)-box RNA helicase family protein | chr1:22090369-22092885 REVERSE LENGTH=581	75.27	5.9e-07	ETGGVFVCTDAAAR	Carbamidomethyl (C)	6643.37	6036.62	5271.85	0.908669	0.793551	47890.6	53657.3	45520.7	1.12041	0.950514	28198.2	29345.1	28080.4	1.04068	0.995823
AT1G60000.1	RNA-binding (RRM/RBD/RNP motifs) family protein | chr1:22093678-22094540 REVERSE LENGTH=258	30.45	0.012	ECGDVVGAR	Carbamidomethyl (C)	34428	33866.1	30825.2	0.983679	0.895352	60314.2	52451.3	50453.6	0.869635	0.836513	92131.9	88474.3	86061.5	0.9603	0.934112
AT1G60080.1	3~-5~-exoribonuclease family protein | chr1:22152605-22154339 REVERSE LENGTH=302	30.5	0.017	SCVELAR	Carbamidomethyl (C)	14344.3	9625.01	11713.5	0.670997	0.816595	119956	114880	108496	0.957682	0.904463	41420.4	38123.1	38248.3	0.920396	0.923417
AT1G60170.1	emb1220 | pre-mRNA processing ribonucleoprotein binding region-containing protein | chr1:22193008-22195177 FORWARD LENGTH=485	31.69	0.0024	MPACNVQVLGHK	Carbamidomethyl (C)	20402.6	21497.1	19335.6	1.05365	0.947702	64070.2	67814	69526.4	1.05843	1.08516	63587.4	60923.5	60232.6	0.958107	0.947241
AT1G60420.1	DC1 domain-containing protein | chr1:22261978-22264243 FORWARD LENGTH=578	29.03	0.03	KCTELTPK	Carbamidomethyl (C)	18587	13610.6	13835.6	0.732261	0.74437	3143.71	3094.03	2953.51	0.984198	0.939497	6295.19	5590.34	5706.6	0.888033	0.906502
AT1G60650.1	RNA-binding (RRM/RBD/RNP motifs) family protein with retrovirus zinc finger-like domain | chr1:22340089-22342148 FORWARD LENGTH=292	18.95	0.038	DCPSTGDDRER	Carbamidomethyl (C)	5192.8	4259.83	5242.25	0.820334	1.00952	41096.5	32175.7	31418.4	0.78293	0.764501	49636.3	49267	48296.8	0.99256	0.973014
AT1G60650.1	RNA-binding (RRM/RBD/RNP motifs) family protein with retrovirus zinc finger-like domain | chr1:22340089-22342148 FORWARD LENGTH=292	49.23	0.00033	ITECQIMVGR	Carbamidomethyl (C)	16036.5	9927.98	10291.3	0.619085	0.641743	74158.2	64154.5	67358.8	0.865104	0.908312	73802.3	72718.3	73875.4	0.985312	1.00099
AT1G60690.1	NAD(P)-linked oxidoreductase superfamily protein | chr1:22349892-22351668 REVERSE LENGTH=345	36.9	0.0026	AACEASLK	Carbamidomethyl (C)	14288.9	20888.9	21952.5	1.4619	1.53633	550380	528587	509410	0.960404	0.925561	841939	799025	799123	0.949029	0.949146
AT1G60690.1	NAD(P)-linked oxidoreductase superfamily protein | chr1:22349892-22351668 REVERSE LENGTH=345	33.9	0.008	DVEEEIVPTCR	Carbamidomethyl (C)	3014.19	2949.53	2562.17	0.978549	0.850035	57990.8	57892.3	56793.4	0.998303	0.979352	27405	26809.8	26521.9	0.978282	0.967777
AT1G60710.1	ATB2 | NAD(P)-linked oxidoreductase superfamily protein | chr1:22355073-22356627 REVERSE LENGTH=345	36.9	0.0026	AACEASLK	Carbamidomethyl (C)	14288.9	20888.9	21952.5	1.4619	1.53633	550380	528587	509410	0.960404	0.925561	841939	799025	799123	0.949029	0.949146
AT1G60710.1	ATB2 | NAD(P)-linked oxidoreductase superfamily protein | chr1:22355073-22356627 REVERSE LENGTH=345	61.08	1.8e-05	DVEEEIIPTCR	Carbamidomethyl (C)	6766.59	6793.24	5697.35	1.00394	0.841981	65298.2	64066.7	62103	0.98114	0.951067	33351.9	33934.3	31922.9	1.01746	0.957154
AT1G60710.1	ATB2 | NAD(P)-linked oxidoreductase superfamily protein | chr1:22355073-22356627 REVERSE LENGTH=345	36.28	0.0027	VCAISEKK	Carbamidomethyl (C)	44072.9	35637.2	38283.3	0.808597	0.868637	6872.02	6976.99	6341.85	1.01527	0.922851	225354	215084	214540	0.954429	0.952016
AT1G60730.1	NAD(P)-linked oxidoreductase superfamily protein | chr1:22358327-22360082 REVERSE LENGTH=345	33.32	0.0033	AACEASLMR	Carbamidomethyl (C)	49605	36520.7	43318.2	0.736229	0.873263	91805.7	72982.6	85284.8	0.794969	0.928971	141909	132152	136105	0.931241	0.959097
AT1G60730.1	NAD(P)-linked oxidoreductase superfamily protein | chr1:22358327-22360082 REVERSE LENGTH=345	65.36	5.7e-06	DVEEDIIPTCR	Carbamidomethyl (C)	3572.23	3513.38	3050.66	0.983524	0.853993	63299.9	63477.4	62288	1.0028	0.984014	29732.3	29160.7	28815.7	0.980777	0.969174
AT1G60850.1	ATRPAC42, AAC42 | DNA-directed RNA polymerase family protein | chr1:22398078-22400155 REVERSE LENGTH=375	45.49	0.00046	ECVRDDDLVDHVDLGSVK	Carbamidomethyl (C)	49730.7	61725.8	54181.9	1.2412	1.08951	255704	317132	303550	1.24023	1.18711	153507	153525	158465	1.00012	1.0323
AT1G61065.1	Protein of unknown function (DUF1218) | chr1:22490430-22491330 REVERSE LENGTH=180	48.36	3.9e-05	VYFGNTSPSCR	Carbamidomethyl (C)	67893.7	73847.8	84800.7	1.0877	1.24902	121879	118997	124630	0.976353	1.02257	79226.5	83328.8	79051.3	1.05178	0.997789
AT1G61150.1	LisH and RanBPM domains containing protein | chr1:22542928-22544355 FORWARD LENGTH=243	20.46	0.036	TVALLVFDDASTCPVK	Carbamidomethyl (C)	6686.62	7672.54	7300.61	1.14745	1.09182	10388.6	9856.43	10650.7	0.94877	1.02523	4839.16	6066.33	7028.16	1.25359	1.45235
AT1G61570.1	TIM13 | translocase of the inner mitochondrial membrane 13 | chr1:22718897-22719473 REVERSE LENGTH=87	65.6	7.1e-07	CFDKCVTKPGSSLGGSESSCISR	3 Carbamidomethyl (C)	28549	45691.7	39268.9	1.60047	1.37549	276234	310657	307595	1.12462	1.11353	133110	130212	136456	0.978232	1.02514
AT1G61570.1	TIM13 | translocase of the inner mitochondrial membrane 13 | chr1:22718897-22719473 REVERSE LENGTH=87	32.48	0.0009	CVTKPGSSLGGSESSCISR	2 Carbamidomethyl (C)	250718	134237	328334	0.535411	1.30958	1.72132e+06	1.85623e+06	1.86817e+06	1.07838	1.08531	1.37392e+06	1.60591e+06	1.54035e+06	1.16885	1.12114
AT1G61570.1	TIM13 | translocase of the inner mitochondrial membrane 13 | chr1:22718897-22719473 REVERSE LENGTH=87	33.39	0.00074	CVTKPGSSLGGSESSCISR	Carbamidomethyl (C); Nethylmaleimide (C)	4019.58	1816.9	3279.28	0.452013	0.815827	22665.2	19649.7	18590.2	0.866957	0.820211	47565.2	46411.1	44997.3	0.975736	0.946014
AT1G61620.1	phosphoinositide binding | chr1:22737653-22739209 FORWARD LENGTH=310	23.59	0.0061	ECILECFLAQKK	Carbamidomethyl (C); Nethylmaleimide (C)	11997.6	15469.9	10744.9	1.28941	0.89559	119182	136812	125519	1.14793	1.05317	19194.5	20382.6	20181.2	1.0619	1.05141
AT1G61620.1	phosphoinositide binding | chr1:22737653-22739209 FORWARD LENGTH=310	21.81	0.014	VDAPETHTVCPEGK	Carbamidomethyl (C)	6558.64	5053.09	4713.68	0.770448	0.718697	140733	159828	137308	1.13568	0.975664	87038.9	86395.6	83876.8	0.992609	0.96367
AT1G61870.1	PPR336 | pentatricopeptide repeat 336 | chr1:22865326-22866552 REVERSE LENGTH=408	37.09	0.0022	AASLTPDCR	Carbamidomethyl (C)	33601.6	27750.9	25503.2	0.825881	0.758987	87582.4	89628.8	79665.1	1.02337	0.909602	85448.7	79588.5	76225.6	0.931418	0.892063
AT1G61900.1	unknown protein; FUNCTIONS IN: molecular_function unknown; INVOLVED IN: biological_process unknown; LOCATED IN: anchored to plasma membrane, plasma membrane, anchored to membrane; EXPRESSED IN: 23 plant structures; EXPRESSED DURING: 13	27.08	0.0055	ASETLTDNSDRINDCK	Carbamidomethyl (C)	20458.7	39344.8	25033.1	1.92313	1.22359	120487	140160	142470	1.16328	1.18246	134152	134584	145152	1.00321	1.08199
AT1G61900.1	unknown protein; FUNCTIONS IN: molecular_function unknown; INVOLVED IN: biological_process unknown; LOCATED IN: anchored to plasma membrane, plasma membrane, anchored to membrane; EXPRESSED IN: 23 plant structures; EXPRESSED DURING: 13	37.79	0.0024	GLANCK	Carbamidomethyl (C)	63930.2	76259.7	94077.1	1.19286	1.47156	366597	293112	311885	0.799548	0.850755	141754	178792	175360	1.26129	1.23707
AT1G61900.1	unknown protein; FUNCTIONS IN: molecular_function unknown; INVOLVED IN: biological_process unknown; LOCATED IN: anchored to plasma membrane, plasma membrane, anchored to membrane; EXPRESSED IN: 23 plant structures; EXPRESSED DURING: 13	41.29	0.0018	HCLSDLEQILVGK	Carbamidomethyl (C)	38812.8	64390.8	46467.5	1.65901	1.19722	95178.7	112519	115281	1.18219	1.2112	45337	48372.3	51769.1	1.06695	1.14187
AT1G61900.1	unknown protein; FUNCTIONS IN: molecular_function unknown; INVOLVED IN: biological_process unknown; LOCATED IN: anchored to plasma membrane, plasma membrane, anchored to membrane; EXPRESSED IN: 23 plant structures; EXPRESSED DURING: 13	21.99	0.048	QTLITNLQALDCATSLGTK	Carbamidomethyl (C)	24092.6	38492.8	24221.4	1.5977	1.00535	39496.6	38419.1	42152.7	0.972718	1.06725	8612.32	9798.08	9842.67	1.13768	1.14286
AT1G61900.1	unknown protein; FUNCTIONS IN: molecular_function unknown; INVOLVED IN: biological_process unknown; LOCATED IN: anchored to plasma membrane, plasma membrane, anchored to membrane; EXPRESSED IN: 23 plant structures; EXPRESSED DURING: 13	29.29	0.0028	VCPLVFPHMK	Carbamidomethyl (C)	32232.9	21311.6	27912.6	0.661176	0.865966	161580	146167	165154	0.904609	1.02212	121242	135294	115697	1.1159	0.954267
AT1G61960.1	Mitochondrial transcription termination factor family protein | chr1:22902239-22903612 FORWARD LENGTH=457	42.99	0.00017	LLFPLLISDGQPVCGK	Carbamidomethyl (C)	1709.42	2027.25	1659.79	1.18593	0.97097	7751.4	8014.14	8609.29	1.0339	1.11068	1381.61	1501.23	1640.09	1.08658	1.18709
AT1G61990.1	Mitochondrial transcription termination factor family protein | chr1:22911453-22912697 FORWARD LENGTH=414	36.57	0.00079	SQPVCGK	Carbamidomethyl (C)	4774.07	5751.66	5833.37	1.20477	1.22189	94776.5	70648.2	78664.3	0.745419	0.829998	17288.3	17213.1	16770.3	0.995646	0.970034
AT1G62020.1	Coatomer, alpha subunit | chr1:22919814-22923728 FORWARD LENGTH=1216	44.57	6.6e-05	AFSSCPVVPLAIER	Carbamidomethyl (C)	12203.9	11609.5	10338.5	0.9513	0.847148	75586	85985.2	79773.7	1.13758	1.0554	71627.4	71340.7	69899.4	0.995997	0.975874
AT1G62020.1	Coatomer, alpha subunit | chr1:22919814-22923728 FORWARD LENGTH=1216	43.53	0.00024	LVLQCTLHETIR	Carbamidomethyl (C)	6445.75	6085.45	6031.4	0.944103	0.935718	23489.3	30651.8	25590.2	1.30492	1.08944	30731.8	33160.5	32347	1.07903	1.05256
AT1G62020.1	Coatomer, alpha subunit | chr1:22919814-22923728 FORWARD LENGTH=1216	56.31	9.6e-06	NPFVVCGSTYVPIYR	Carbamidomethyl (C)	1313.75	1979.95	1198.31	1.5071	0.912132	79860.9	90383.5	87397.2	1.13176	1.09437	23432.3	34547.4	30506.9	1.47435	1.30192
AT1G62020.1	Coatomer, alpha subunit | chr1:22919814-22923728 FORWARD LENGTH=1216	53.61	2.9e-05	VSGNTIFCLDRDGK	Carbamidomethyl (C)	40047.8	41867.8	34344.6	1.04545	0.85759	309134	376091	336627	1.2166	1.08894	738574	670355	679544	0.907634	0.920076
AT1G62020.1	Coatomer, alpha subunit | chr1:22919814-22923728 FORWARD LENGTH=1216	19.64	0.023	YCLPNGDSGIIR	Carbamidomethyl (C)	99671	104034	104296	1.04377	1.0464	150268	166595	150929	1.10865	1.0044	111942	109440	106640	0.977642	0.952632
AT1G62380.1	ACO2, ATACO2 | ACC oxidase 2 | chr1:23082340-23084068 FORWARD LENGTH=320	23.66	0.03	TCQEQK	Carbamidomethyl (C)	3668.13	3661.07	3478.47	0.998077	0.948295	55013.5	50667	45555.2	0.920993	0.828074	8135.38	7765.72	7423.24	0.95456	0.912463
AT1G62380.1	ACO2, ATACO2 | ACC oxidase 2 | chr1:23082340-23084068 FORWARD LENGTH=320	37.11	0.00062	VSNYPPCPKPEMIK	Carbamidomethyl (C)	128823	102255	99900.9	0.79376	0.775487	256769	210884	244487	0.821301	0.952171	499981	491256	456828	0.982551	0.91369
AT1G62390.1	Phox2 | Octicosapeptide/Phox/Bem1p (PB1) domain-containing protein / tetratricopeptide repeat (TPR)-containing protein | chr1:23084632-23086887 REVERSE LENGTH=751	30.03	0.0015	LGQMPVNCR	Carbamidomethyl (C)	30022	23378.2	24855.7	0.778702	0.827915	63248.5	53998.1	65789.7	0.853745	1.04018	57858.4	58333.6	60451.3	1.00821	1.04481
AT1G62750.1	ATSCO1, ATSCO1/CPEF-G, SCO1 | Translation elongation factor EFG/EF2 protein | chr1:23233622-23236321 REVERSE LENGTH=783	56.38	1.3e-05	FVPILCGSAFK	Carbamidomethyl (C)	124105	93751.9	86523	0.755421	0.697173	116083	134966	119502	1.16267	1.02945	42609	49663.7	49497.5	1.16557	1.16167
AT1G62750.1	ATSCO1, ATSCO1/CPEF-G, SCO1 | Translation elongation factor EFG/EF2 protein | chr1:23233622-23236321 REVERSE LENGTH=783	42.61	0.0019	ICFVNK	Carbamidomethyl (C)	124654	82728.1	100531	0.663664	0.80648	69300	74491.7	67603.8	1.07492	0.975524	214487	214525	215892	1.00017	1.00655
AT1G63000.1	NRS/ER, UER1 | nucleotide-rhamnose synthase/epimerase-reductase | chr1:23342510-23343859 FORWARD LENGTH=301	51.37	0.0001	NYENVCTLR	Carbamidomethyl (C)	140163	125077	118836	0.892373	0.847841	141379	150448	134939	1.06415	0.954452	97809	93579.7	91408.2	0.956759	0.934557
AT1G63000.1	NRS/ER, UER1 | nucleotide-rhamnose synthase/epimerase-reductase | chr1:23342510-23343859 FORWARD LENGTH=301	87.87	1.2e-08	TNVAGTLTLADICR	Carbamidomethyl (C)	6115.51	6327.7	5331.59	1.0347	0.871814	95001.5	100345	89862.4	1.05625	0.945905	101848	107910	96868.5	1.05952	0.951111
AT1G63160.1	RFC2 | replication factor C 2 | chr1:23422068-23423771 REVERSE LENGTH=333	16.91	0.044	VCDQPHPLHVK	Carbamidomethyl (C)	40512.9	38625.3	32385.5	0.953407	0.799388	108382	114026	102188	1.05207	0.942847	43215.7	40010.8	41799.2	0.925839	0.967222
AT1G63660.1	GMP synthase (glutamine-hydrolyzing), putative / glutamine amidotransferase, putative | chr1:23604127-23607080 REVERSE LENGTH=534	27.71	0.01	ICNSVQGVNR	Carbamidomethyl (C)	12233	10282.1	9818.28	0.84052	0.802603	43147	47109.5	44446.2	1.09184	1.03011	66196.1	58356.2	55919.8	0.881566	0.84476
AT1G63660.1	GMP synthase (glutamine-hydrolyzing), putative / glutamine amidotransferase, putative | chr1:23604127-23607080 REVERSE LENGTH=534	26.64	0.0048	KICNSVQGVNR	Carbamidomethyl (C)	3048.58	2381.71	2583.59	0.78125	0.847472	646405	693422	618470	1.07274	0.956785	397982	377441	394997	0.948385	0.9925
AT1G63660.1	GMP synthase (glutamine-hydrolyzing), putative / glutamine amidotransferase, putative | chr1:23604127-23607080 REVERSE LENGTH=534	38.25	0.00063	LHCIFVDNGLLR	Carbamidomethyl (C)	52328.7	51153.2	42553.4	0.977536	0.813195	213354	213419	198107	1.0003	0.928534	267869	301224	295702	1.12452	1.1039
AT1G63690.1	ATSPPL2, SPPL2 | SIGNAL PEPTIDE PEPTIDASE-LIKE 2 | chr1:23618490-23622082 FORWARD LENGTH=540	22.7	0.049	KPGCENDFVLVK	Carbamidomethyl (C)	9690.99	12970	11281.9	1.33836	1.16416	170700	192221	195776	1.12608	1.14691	158953	154748	160265	0.973546	1.00826
AT1G63770.2	Peptidase M1 family protein | chr1:23658165-23664243 REVERSE LENGTH=945	56.5	5e-06	HDEQAVTCEDFFAAMR	Carbamidomethyl (C)	4767.99	5789.79	4224.41	1.2143	0.885995	11902.9	11609.3	12527.4	0.975333	1.05247	18410.8	19791	21587.1	1.07497	1.17252
AT1G63770.2	Peptidase M1 family protein | chr1:23658165-23664243 REVERSE LENGTH=945	54.68	1e-05	SSGNFCTQCEAEGFR	Carbamidomethyl (C); Nethylmaleimide (C)	4087.27	3397.2	3582.55	0.831166	0.876515	34469.7	39730.2	36571.1	1.15261	1.06096	19179.1	19330	18638.4	1.00787	0.97181
AT1G63770.2	Peptidase M1 family protein | chr1:23658165-23664243 REVERSE LENGTH=945	36.46	0.0027	SSGNFCTQCEAEGFRK	Carbamidomethyl (C); Nethylmaleimide (C)	7779.19	8658.66	7101.5	1.11305	0.912884	164526	177577	170356	1.07933	1.03544	49890.4	47567.8	49000.6	0.953445	0.982164
AT1G63770.2	Peptidase M1 family protein | chr1:23658165-23664243 REVERSE LENGTH=945	43.43	0.00021	VYSLIGGFCGSPVNFHAK	Carbamidomethyl (C)	1540.3	5493.43	1669.06	3.56646	1.0836	34487.8	77362.1	79276.3	2.24317	2.29868	19468	64292.7	62944.4	3.30247	3.23322
AT1G63810.1	CONTAINS InterPro DOMAIN/s: Nrap protein (InterPro:IPR005554); Has 396 Blast hits to 382 proteins in 182 species: Archae - 3; Bacteria - 2; Metazoa - 142; Fungi - 146; Plants - 43; Viruses - 0; Other Eukaryotes - 60 (source: NCBI BLink	29.56	0.0017	FTSVFPPEPHPVACEK	Carbamidomethyl (C)	5962.04	6025.5	5339.37	1.01064	0.89556	24614.6	26141.2	25058.6	1.06202	1.01804	24293.2	23302.7	23263.9	0.959228	0.95763
AT1G63940.1	MDAR6 | monodehydroascorbate reductase 6 | chr1:23730206-23733534 FORWARD LENGTH=486	59.56	2.9e-06	LPGFHTCVGGGGER	Carbamidomethyl (C)	60979.3	58481.7	54895.2	0.959041	0.900227	115264	119824	105769	1.03956	0.917626	433420	439080	411827	1.01306	0.95018
AT1G63940.1	MDAR6 | monodehydroascorbate reductase 6 | chr1:23730206-23733534 FORWARD LENGTH=486	45.8	0.00013	YGSLIIATGCTASR	Carbamidomethyl (C)	8773.99	9705.13	8709.77	1.10612	0.99268	66524.1	66963.7	66408	1.00661	0.998255	55930	62183.5	59147.1	1.11181	1.05752
AT1G64040.1	TOPP3 | type one serine/threonine protein phosphatase 3 | chr1:23758626-23760274 REVERSE LENGTH=322	58.74	1.1e-05	GNHECASINR	Carbamidomethyl (C)	8326.66	7969.26	8382.79	0.957077	1.00674	80347.7	79409.6	74165.8	0.988324	0.92306	185004	168009	192253	0.908136	1.03918
AT1G64040.1	TOPP3 | type one serine/threonine protein phosphatase 3 | chr1:23758626-23760274 REVERSE LENGTH=322	39.63	0.00038	ICGDTHGQFSDLLR	Carbamidomethyl (C)	4363.46	4425.91	3674.38	1.01431	0.84208	35771.9	38277.8	37052.1	1.07005	1.03579	64347.5	69518.8	65025.9	1.08037	1.01054
AT1G64190.1	6-phosphogluconate dehydrogenase family protein | chr1:23825549-23827012 REVERSE LENGTH=487	53.72	2.3e-05	ICSYAQGMNLLR	Carbamidomethyl (C)	63496.4	57033.2	55780.3	0.898211	0.87848	380075	349317	392038	0.919072	1.03148	136260	151951	144579	1.11515	1.06105
AT1G64190.1	6-phosphogluconate dehydrogenase family protein | chr1:23825549-23827012 REVERSE LENGTH=487	47.3	5.5e-05	ICSYAQGMNLLR	Carbamidomethyl (C); Oxidation (M)	11855.6	10251.2	11755.1	0.864671	0.991519	95386.8	85234.5	91121.8	0.893567	0.955288	35363.9	37599.5	38075.3	1.06322	1.07667
AT1G64190.1	6-phosphogluconate dehydrogenase family protein | chr1:23825549-23827012 REVERSE LENGTH=487	52.27	6.5e-05	VAAQVEDGPCVTYIGEGGSGNFVK	Carbamidomethyl (C)	1711.59	2736.85	2065.37	1.59901	1.2067	10289.4	11455.2	9908.93	1.1133	0.963024	16294.1	16588.5	15026.8	1.01807	0.922226
AT1G64200.1	VHA-E3 | vacuolar H+-ATPase subunit E isoform 3 | chr1:23828537-23830002 REVERSE LENGTH=237	42.64	0.0014	DLIVQCLLR	Carbamidomethyl (C)	363839	414997	377762	1.14061	1.03827	448059	510040	462907	1.13833	1.03314	52057.9	53338.8	56434.6	1.02461	1.08408
AT1G64200.1	VHA-E3 | vacuolar H+-ATPase subunit E isoform 3 | chr1:23828537-23830002 REVERSE LENGTH=237	40.4	0.0013	IVCENTLDAR	Carbamidomethyl (C)	188221	171853	149475	0.91304	0.794143	325199	304457	276415	0.936219	0.849986	55547.4	52195.7	51217.8	0.939662	0.922057
AT1G64230.1	UBC28 | ubiquitin-conjugating enzyme 28 | chr1:23833792-23835220 FORWARD LENGTH=148	27.19	0.0045	VFHPNVNSNGSICLDILK	Carbamidomethyl (C)	16454.9	27708.5	20971.6	1.68391	1.27449	139280	151468	174579	1.08751	1.25344	24104	29743.4	34916.4	1.23396	1.44857
AT1G64520.1	RPN12a | regulatory particle non-ATPase 12A | chr1:23956459-23958120 FORWARD LENGTH=267	41.05	0.00038	ETAPCK	Carbamidomethyl (C)	5637.3	6728.72	7175.13	1.19361	1.2728	77939.3	62688	61924.3	0.804319	0.794519	44599	43301.6	43679.4	0.97091	0.97938
AT1G64520.1	RPN12a | regulatory particle non-ATPase 12A | chr1:23956459-23958120 FORWARD LENGTH=267	39.78	0.00069	KDYNTCSDLLSQLK	Carbamidomethyl (C)	31013.3	24707.3	28318	0.79667	0.913095	50719.3	60040.5	59349.7	1.18378	1.17016	239010	215632	248115	0.90219	1.0381
AT1G64520.1	RPN12a | regulatory particle non-ATPase 12A | chr1:23956459-23958120 FORWARD LENGTH=267	40.05	0.00079	TIRDEIAGCSEK	Carbamidomethyl (C)	51309.7	46119.9	42709.3	0.898852	0.832382	268080	293478	268929	1.09474	1.00317	355022	331395	330060	0.93345	0.929688
AT1G64790.1	ILA | ILITYHIA | chr1:24065232-24081908 REVERSE LENGTH=2610	26.03	0.0088	ASQIVGNMCSLVTEPK	Carbamidomethyl (C)	2509.42	2320.66	2296.55	0.924777	0.915172	1967.53	2124.45	2365.54	1.07976	1.20229	8835.45	8877.07	8937.74	1.00471	1.01158
AT1G64790.1	ILA | ILITYHIA | chr1:24065232-24081908 REVERSE LENGTH=2610	39.14	0.00069	EAAECAAR	Carbamidomethyl (C)	7906.71	9453.93	11121.4	1.19569	1.40658	185609	156583	155337	0.843616	0.836902	19873.8	19107.4	18901.6	0.961437	0.95108
AT1G64790.1	ILA | ILITYHIA | chr1:24065232-24081908 REVERSE LENGTH=2610	64.96	8.3e-06	TALCDSALEVR	Carbamidomethyl (C)	22617.1	19951.1	18923.9	0.882123	0.836705	100776	106664	95886.5	1.05843	0.951485	110463	102825	102006	0.93086	0.923446
AT1G64850.1	Calcium-binding EF hand family protein | chr1:24096548-24097574 REVERSE LENGTH=162	26.04	0.032	QVQAICDR	Carbamidomethyl (C)	16459.6	13899.7	13950.8	0.844473	0.84758	29682.6	28180.9	23568.9	0.949406	0.794029	23685.8	23843.1	22730.5	1.00664	0.959669
AT1G65030.1	Transducin/WD40 repeat-like superfamily protein | chr1:24156798-24158511 FORWARD LENGTH=345	50.41	1.9e-05	ILCATPGESGTLFTGGEDR	Carbamidomethyl (C)	140.589	156.115	112.08	1.11044	0.797216	2843.45	3326.03	3017.44	1.16972	1.06119	12352	12408.7	11634.9	1.00459	0.941942
AT1G65240.1	Eukaryotic aspartyl protease family protein | chr1:24230963-24233349 REVERSE LENGTH=475	47.9	0.00014	VFSHCLDNVK	Carbamidomethyl (C)	2487.35	3679.48	3223.74	1.47928	1.29605	143202	162199	163812	1.13266	1.14392	95551.6	90478.3	86232.8	0.946905	0.902474
AT1G65930.1	cICDH | cytosolic NADP+-dependent isocitrate dehydrogenase | chr1:24539088-24541861 FORWARD LENGTH=410	34.83	0.00054	LLDFTEKLEAACVGTVESGK	Carbamidomethyl (C)	54.5021	86.918	42.0213	1.59476	0.771003	3250.42	3656.74	3871.23	1.12501	1.19099	1333.93	1521	1666.06	1.14024	1.24899
AT1G65930.1	cICDH | cytosolic NADP+-dependent isocitrate dehydrogenase | chr1:24539088-24541861 FORWARD LENGTH=410	25.07	0.013	LVPGWTKPICIGR	Carbamidomethyl (C)	58155.3	229948	56515.4	3.95404	0.971802	386851	691807	657645	1.7883	1.7	558290	1.97156e+06	1.97142e+06	3.53143	3.53117
AT1G65930.1	cICDH | cytosolic NADP+-dependent isocitrate dehydrogenase | chr1:24539088-24541861 FORWARD LENGTH=410	43.97	0.00048	NILNGTVFREPIICK	Carbamidomethyl (C)	113354	128459	99067.4	1.13325	0.873962	54638.9	77000.7	72190.7	1.40926	1.32123	1.2217e+06	1.24148e+06	1.21625e+06	1.01618	0.995539
AT1G65980.1	TPX1 | thioredoxin-dependent peroxidase 1 | chr1:24559524-24560753 REVERSE LENGTH=162	47.25	3.7e-05	KVILFGVPGAFTPTCSMK	Carbamidomethyl (C)	7686.58	31488.7	6362.63	4.09658	0.827758	45115.5	87321	89429.3	1.9355	1.98223	19044.3	74945.8	87868.8	3.93533	4.61391
AT1G65980.1	TPX1 | thioredoxin-dependent peroxidase 1 | chr1:24559524-24560753 REVERSE LENGTH=162	18.42	0.019	VILFGVPGAFTPTCSMK	Carbamidomethyl (C)	78307.5	97516.5	73872.7	1.2453	0.943367	129771	148539	187327	1.14462	1.44353	30221	54068.3	67972.9	1.7891	2.24919
AT1G66200.1	ATGSR2, GSR2, GLN1;2 | glutamine synthase clone F11 | chr1:24655520-24657520 REVERSE LENGTH=356	46.19	6.9e-05	GNNILVMCDAYTPAGEPIPTNK	Carbamidomethyl (C)	80.1664	77.809	72.3099	0.970594	0.901998	997.667	1055.72	927.405	1.05819	0.929574	9604.31	9431.25	9139.57	0.981981	0.951611
AT1G66200.1	ATGSR2, GSR2, GLN1;2 | glutamine synthase clone F11 | chr1:24655520-24657520 REVERSE LENGTH=356	31.74	0.0023	GNNILVMCDAYTPAGEPIPTNKR	Carbamidomethyl (C)	4161	5272.67	3897.9	1.26716	0.936771	3715.66	4344.01	4150.45	1.16911	1.11702	91071	83021.4	71424.8	0.911612	0.784276
AT1G66200.1	ATGSR2, GSR2, GLN1;2 | glutamine synthase clone F11 | chr1:24655520-24657520 REVERSE LENGTH=356	52.11	1.3e-05	GNNILVMCDAYTPAGEPIPTNKR	Carbamidomethyl (C); Oxidation (M)	35.5087	99.6971	42.7496	2.80768	1.20392	2769.86	3064.64	2613.95	1.10642	0.94371	12544.2	13286	14563	1.05913	1.16094
AT1G66410.1	CAM4, ACAM-4 | calmodulin 4 | chr1:24774431-24775785 REVERSE LENGTH=149	33.46	0.004	EAFSLFDKDGDGCITTK	Carbamidomethyl (C)	580982	566863	495807	0.975698	0.853395	817181	1.06358e+06	1.07924e+06	1.30153	1.32069	2.18315e+06	2.36355e+06	2.49289e+06	1.08264	1.14188
AT1G66590.1	ATCOX19-1, COX19-1 | cytochrome c oxidase 19-1 | chr1:24841191-24842157 FORWARD LENGTH=98	35.72	0.001	GIFPLDHLHECDAEKK	Carbamidomethyl (C)	106279	202030	123900	1.90093	1.1658	110235	126778	121710	1.15007	1.10409	114643	108600	118124	0.947285	1.03036
AT1G66680.1	AR401 | S-adenosyl-L-methionine-dependent methyltransferases superfamily protein | chr1:24866352-24868888 REVERSE LENGTH=358	25.96	0.018	DLCVEISQR	Carbamidomethyl (C)	26709.9	22246.5	21517.2	0.832895	0.805589	113495	123214	108875	1.08563	0.959289	96875.7	89983.6	89416.6	0.928856	0.923004
AT1G67090.1	RBCS1A | ribulose bisphosphate carboxylase small chain 1A | chr1:25048465-25049249 REVERSE LENGTH=180	31.78	0.0065	EVEECKK	Carbamidomethyl (C)	6899.73	8314.38	8239.09	1.20503	1.19412	116120	95786.2	106384	0.824892	0.916161	55573.8	50315	55782.8	0.905372	1.00376
AT1G67090.1	RBCS1A | ribulose bisphosphate carboxylase small chain 1A | chr1:25048465-25049249 REVERSE LENGTH=180	57.93	4.1e-05	LPLFGCTDSAQVLK	Carbamidomethyl (C)	116054	115142	95058.2	0.992136	0.819084	523215	529012	487120	1.01108	0.931012	205481	215470	212989	1.04861	1.03654
AT1G67120.1	ATPases;nucleotide binding;ATP binding;nucleoside-triphosphatases;transcription factor binding | chr1:25069727-25095526 REVERSE LENGTH=5393	21.7	0.036	FCITDSR	Carbamidomethyl (C)	5846.51	4553.98	4454.51	0.778922	0.761909	1967.06	1919.35	1599.84	0.975742	0.813314	16416.3	17165.4	16244.7	1.04563	0.98955
AT1G67120.1	ATPases;nucleotide binding;ATP binding;nucleoside-triphosphatases;transcription factor binding | chr1:25069727-25095526 REVERSE LENGTH=5393	27.94	0.029	LCSYK	Carbamidomethyl (C)	16216.8	13426.1	17244.8	0.827911	1.06339	116681	117705	116756	1.00878	1.00064	92587.8	99606.3	103167	1.0758	1.11426
AT1G67120.1	ATPases;nucleotide binding;ATP binding;nucleoside-triphosphatases;transcription factor binding | chr1:25069727-25095526 REVERSE LENGTH=5393	38.56	0.002	LLAENLNCLLNVR	Carbamidomethyl (C)	16487.3	17930.8	14543.5	1.08755	0.882102	15145.2	17399.6	16246.1	1.14885	1.07269	8998.77	10710.3	10667.2	1.19019	1.18541
AT1G67120.1	ATPases;nucleotide binding;ATP binding;nucleoside-triphosphatases;transcription factor binding | chr1:25069727-25095526 REVERSE LENGTH=5393	17.1	0.025	LSECPR	Carbamidomethyl (C)	14475.7	11085.6	13217.9	0.765807	0.913107	50328.3	46046.5	38800.6	0.914923	0.770951	67098.2	64341.2	61094.4	0.95891	0.910522
AT1G67280.1	Glyoxalase/Bleomycin resistance protein/Dioxygenase superfamily protein | chr1:25188563-25190547 REVERSE LENGTH=350	51.2	1.6e-05	GPTPEPLCQVMLR	Carbamidomethyl (C)	13019.9	11855.1	13869.3	0.910533	1.06524	102457	114517	133423	1.11771	1.30224	50498.4	45525.3	54299.6	0.901519	1.07527
AT1G67680.1	SRP72 RNA-binding domain | chr1:25365962-25368464 REVERSE LENGTH=664	24.23	0.036	AEELLGQCAEKFPEK	Carbamidomethyl (C)	8687.29	9852.36	7462.24	1.13411	0.858984	132796	157048	150361	1.18262	1.13227	90917.5	91196.2	96221.3	1.00307	1.05834
AT1G67680.1	SRP72 RNA-binding domain | chr1:25365962-25368464 REVERSE LENGTH=664	36.38	0.0043	VNKLDEALVCLK	Carbamidomethyl (C)	29571.3	31815.4	25138.9	1.07589	0.850113	125693	132997	126648	1.05811	1.0076	143526	140327	148230	0.97771	1.03278
AT1G67930.1	Golgi transport complex protein-related | chr1:25474218-25477332 REVERSE LENGTH=832	50.55	5e-05	AECQISTGPETR	Carbamidomethyl (C)	8855.51	8228.26	7359.49	0.929168	0.831063	23297	25011.4	22779.6	1.07359	0.977791	12721.5	12542.1	11997.1	0.985903	0.943057
AT1G68010.1	HPR, ATHPR1 | hydroxypyruvate reductase | chr1:25493418-25495720 FORWARD LENGTH=386	37.99	0.0012	EAILVNCSR	Carbamidomethyl (C)	44786	35830.8	38609	0.800044	0.862076	34478.6	34061.5	31252	0.987901	0.906416	47693.2	46829.5	46663	0.98189	0.978399
AT1G68290.1	ENDO 2 | endonuclease 2 | chr1:25596718-25598264 FORWARD LENGTH=290	29.97	0.026	EGHEIICK	Carbamidomethyl (C)	34198.4	106611	38186	3.11743	1.1166	131641	357830	112075	2.71823	0.851369	115663	272322	104174	2.35445	0.900669
AT1G68300.1	Adenine nucleotide alpha hydrolases-like superfamily protein | chr1:25598518-25599261 REVERSE LENGTH=160	29.66	0.0062	ICAETGVTPR	Carbamidomethyl (C)	23614.5	20903.2	20241.3	0.885183	0.857157	33195.1	36719.1	35270.5	1.10616	1.06252	39289.4	37431.6	36918.1	0.952714	0.939645
AT1G68470.1	Exostosin family protein | chr1:25676545-25678267 REVERSE LENGTH=455	24.47	0.0075	FCLQAPGDSFTR	Carbamidomethyl (C)	1146.93	883.112	1181.99	0.769977	1.03056	35969.5	36539	36529.9	1.01583	1.01558	44223.9	47444.9	45493.2	1.07283	1.0287
AT1G69295.1	PDCB4 | plasmodesmata callose-binding protein 4 | chr1:26050492-26051843 REVERSE LENGTH=222	31.36	0.0037	NHCDVAVNSYYQK	Carbamidomethyl (C)	7983.76	10047.4	10843.7	1.25848	1.35822	529122	609790	597963	1.15246	1.1301	398783	391157	427205	0.980876	1.07127
AT1G69910.1	Protein kinase superfamily protein | chr1:26330166-26332076 FORWARD LENGTH=636	36.02	0.0012	VSDSSCSR	Carbamidomethyl (C)	1122.68	1969.11	2128.84	1.75394	1.8962	21648.5	19076.2	19319.8	0.881182	0.892434	7071.77	7710.74	6968.89	1.09036	0.985453
AT1G69980.1	unknown protein; LOCATED IN: endomembrane system; EXPRESSED IN: 24 plant structures; EXPRESSED DURING: 15 growth stages; Has 30 Blast hits to 30 proteins in 12 species: Archae - 0; Bacteria - 0; Metazoa - 0; Fungi - 0; Plants - 30; Viruses - 0; Other Eukaryotes - 0 (source: NCBI BLink). | chr1:26356559-26357647 REVERSE LENGTH=205	19.05	0.044	CSETGYR	Carbamidomethyl (C)	9117.04	10930.2	13701.6	1.19888	1.50286	9830.72	8571.74	9161.72	0.871934	0.931948	3594.71	3456.59	3385.02	0.961576	0.941666
AT1G70410.1	ATBCA4, BCA4, CA4 | beta carbonic anhydrase 4 | chr1:26534167-26536505 REVERSE LENGTH=258	59.46	4.5e-06	FLVFACSDSR	Carbamidomethyl (C)	71831.7	81008.6	59249.3	1.12776	0.824835	66361.5	72196.9	61026.5	1.08793	0.919607	158057	144746	132302	0.91578	0.83705
AT1G70480.1	Domain of unknown function (DUF220) | chr1:26562304-26563608 FORWARD LENGTH=320	26.57	0.0058	RFEGSWQVKPLFVDEHMCDR	Carbamidomethyl (C)	4575.65	10836.6	4343.57	2.36831	0.949279	12094.1	14997	15925.8	1.24003	1.31683	1345.99	1563.78	1638.73	1.16181	1.21749
AT1G70580.1	AOAT2, GGT2 | alanine-2-oxoglutarate aminotransferase 2 | chr1:26613222-26615845 FORWARD LENGTH=481	88.96	6.3e-09	AMVIINPGNPTGQCLSEANIR	Carbamidomethyl (C)	25.3746	26.7687	16.6178	1.05494	0.6549	3580.56	3570.71	3605.2	0.99725	1.00688	3244.86	3390.87	3244.83	1.045	0.999993
AT1G70580.1	AOAT2, GGT2 | alanine-2-oxoglutarate aminotransferase 2 | chr1:26613222-26615845 FORWARD LENGTH=481	47.98	0.00038	GVMQILNCVIR	Carbamidomethyl (C)	3280.51	14556.3	2257.83	4.43722	0.688255	9297.38	21183.4	21070.7	2.27842	2.2663	4675.48	16452.6	16519.7	3.5189	3.53326
AT1G70580.1	AOAT2, GGT2 | alanine-2-oxoglutarate aminotransferase 2 | chr1:26613222-26615845 FORWARD LENGTH=481	17.51	0.023	NCQYAVR	Carbamidomethyl (C)	1210.87	1012.52	1150.7	0.836193	0.950308	32637.3	32522	29678.9	0.996468	0.909355	26239.5	25595.2	23246.2	0.975445	0.885924
AT1G71220.1	EBS1, UGGT, PSL2 | UDP-glucose:glycoprotein glucosyltransferases;transferases, transferring hexosyl groups;transferases, transferring glycosyl groups | chr1:26841664-26851730 FORWARD LENGTH=1613	35.64	0.0013	AGSPVAVLYGAVGTDCFR	Carbamidomethyl (C)	839.226	1243.21	1150.97	1.48137	1.37147	21201.9	22581.4	26620.8	1.06507	1.25559	8823.9	10995.8	10616.2	1.24614	1.20312
AT1G71220.1	EBS1, UGGT, PSL2 | UDP-glucose:glycoprotein glucosyltransferases;transferases, transferring hexosyl groups;transferases, transferring glycosyl groups | chr1:26841664-26851730 FORWARD LENGTH=1613	44.02	0.00036	GRPLAYTPFCDNNR	Carbamidomethyl (C)	18951.5	19671.1	14838.3	1.03797	0.782959	222988	239827	235281	1.07552	1.05513	242180	199813	213523	0.825062	0.881671
AT1G71220.1	EBS1, UGGT, PSL2 | UDP-glucose:glycoprotein glucosyltransferases;transferases, transferring hexosyl groups;transferases, transferring glycosyl groups | chr1:26841664-26851730 FORWARD LENGTH=1613	42.84	0.00013	SCLVESVDEELLKR	Carbamidomethyl (C)	19521.6	23357.6	17804	1.1965	0.912017	93636.5	111214	106867	1.18772	1.14129	58664.9	58651.2	57316.5	0.999766	0.977014
AT1G71220.1	EBS1, UGGT, PSL2 | UDP-glucose:glycoprotein glucosyltransferases;transferases, transferring hexosyl groups;transferases, transferring glycosyl groups | chr1:26841664-26851730 FORWARD LENGTH=1613	54.99	9.6e-05	TIDLCNNPMTK	Carbamidomethyl (C)	53675.7	46209.3	41451.7	0.860898	0.772263	235739	242284	277905	1.02776	1.17887	107305	115980	115261	1.08084	1.07414
AT1G71220.1	EBS1, UGGT, PSL2 | UDP-glucose:glycoprotein glucosyltransferases;transferases, transferring hexosyl groups;transferases, transferring glycosyl groups | chr1:26841664-26851730 FORWARD LENGTH=1613	45.26	0.0002	TRPCGAIGAR	Carbamidomethyl (C)	51344.6	27056.5	49228.6	0.526959	0.958789	587728	575324	512415	0.978894	0.871857	428516	390648	399396	0.91163	0.932044
AT1G71220.1	EBS1, UGGT, PSL2 | UDP-glucose:glycoprotein glucosyltransferases;transferases, transferring hexosyl groups;transferases, transferring glycosyl groups | chr1:26841664-26851730 FORWARD LENGTH=1613	22.46	0.012	VTYVVRPVLPLGCEGK	Carbamidomethyl (C)	116289	149797	128566	1.28815	1.10557	80956.3	92801	92021.3	1.14631	1.13668	396483	450656	402572	1.13663	1.01536
AT1G71350.1	eukaryotic translation initiation factor SUI1 family protein | chr1:26888525-26891209 REVERSE LENGTH=597	16.83	0.04	SMVVLDPILCDALFK	Carbamidomethyl (C)	145.461	132.345	106.912	0.909829	0.734988	3642.11	3157.6	3200.57	0.86697	0.878768	760.978	932.202	954.622	1.22501	1.25447
AT1G71380.1	ATGH9B3, ATCEL3, CEL3 | cellulase 3 | chr1:26899989-26901749 REVERSE LENGTH=484	24.43	0.014	CWERPEDMDTPR	Carbamidomethyl (C)	767681	932898	807971	1.21522	1.05248	5.20364e+06	4.33406e+06	5.27285e+06	0.832891	1.0133	1.63113e+06	1.62563e+06	1.65768e+06	0.996628	1.01628
AT1G71380.1	ATGH9B3, ATCEL3, CEL3 | cellulase 3 | chr1:26899989-26901749 REVERSE LENGTH=484	32.95	0.0021	CWERPEDMDTPR	Carbamidomethyl (C); Oxidation (M)	45968.1	60820.8	52912.8	1.32311	1.15108	305767	278466	310543	0.910714	1.01562	301774	313890	321235	1.04015	1.06449
AT1G71380.1	ATGH9B3, ATCEL3, CEL3 | cellulase 3 | chr1:26899989-26901749 REVERSE LENGTH=484	61.71	1.6e-06	HTFNCGSSVIVPNALISLSK	Carbamidomethyl (C)	6086.79	29171.5	8137.3	4.79259	1.33688	38954.1	64510.2	74660	1.65605	1.91661	45009.2	84576.9	96498.2	1.87911	2.14397
AT1G71730.1	unknown protein; Has 52 Blast hits to 52 proteins in 24 species: Archae - 0; Bacteria - 0; Metazoa - 4; Fungi - 0; Plants - 41; Viruses - 0; Other Eukaryotes - 7 (source: NCBI BLink). | chr1:26986298-26986831 REVERSE LENGTH=177	50.76	2.3e-05	ETVYFNEEAECAR	Carbamidomethyl (C)	3893.05	3881.07	3218.12	0.996924	0.826632	14328.9	15145	13572.6	1.05696	0.94722	29507.5	27900.4	27258.5	0.945537	0.923782
AT1G71860.1	PTP1, ATPTP1 | protein tyrosine phosphatase 1 | chr1:27026866-27028675 FORWARD LENGTH=340	31.3	0.0018	TGTYCAIHNTIQR	Carbamidomethyl (C)	5103.22	4074.11	5759.76	0.798342	1.12865	81433.3	75400.8	73139.5	0.925921	0.898152	16720.6	20873.2	19789.9	1.24835	1.18356
AT1G72170.1	Domain of unknown function (DUF543) | chr1:27156403-27157516 FORWARD LENGTH=102	15.16	0.048	WDACLDLTVRR	Carbamidomethyl (C)	27.7752	60.967	39.5701	2.19501	1.42465	9364.18	12826.6	10841.6	1.36975	1.15777	9475.87	10680	10206.6	1.12707	1.07711
AT1G72280.1	AERO1, ERO1 | endoplasmic reticulum oxidoreductins 1 | chr1:27212039-27214506 REVERSE LENGTH=469	21.55	0.047	CQEGKPQGAVDR	Carbamidomethyl (C)	419.177	645.85	603.348	1.54076	1.43937	93886	112115	117047	1.19416	1.2467	8742.94	8995.53	8894.62	1.02889	1.01735
AT1G72280.1	AERO1, ERO1 | endoplasmic reticulum oxidoreductins 1 | chr1:27212039-27214506 REVERSE LENGTH=469	44.41	9.7e-05	VKLWCDCPFWPDDGMCR	3 Carbamidomethyl (C)	3254.09	5668.68	2595.6	1.74202	0.797643	18867.8	22172.1	24561.2	1.17513	1.30175	2358.72	2969.2	3791.58	1.25882	1.60747
AT1G72330.1	ALAAT2 | alanine aminotransferase 2 | chr1:27233637-27236571 FORWARD LENGTH=540	37.42	0.00031	GYYGECGK	Carbamidomethyl (C)	16398.3	11332.2	13390.1	0.69106	0.816554	34432.4	44005.1	40669	1.27801	1.18112	234177	235028	230119	1.00363	0.982672
AT1G72330.1	ALAAT2 | alanine aminotransferase 2 | chr1:27233637-27236571 FORWARD LENGTH=540	30.65	0.0029	GYYGECGKR	Carbamidomethyl (C)	81378.5	70698	73760	0.868756	0.906382	340244	347938	315250	1.02261	0.926542	611113	584330	538791	0.956173	0.881655
AT1G72330.1	ALAAT2 | alanine aminotransferase 2 | chr1:27233637-27236571 FORWARD LENGTH=540	58.39	1.8e-05	TLEDALNSLEGVTCNR	Carbamidomethyl (C)	1018.99	938.805	1119.23	0.921307	1.09837	14715.4	16571.4	14711.4	1.12613	0.999724	16535.1	16981	16988.1	1.02697	1.0274
AT1G72370.1	P40, AP40, RP40, RPSAA | 40s ribosomal protein SA | chr1:27243148-27244842 REVERSE LENGTH=298	49.2	2.4e-05	MMCAAEVHLGTK	Carbamidomethyl (C)	382555	330581	286502	0.864139	0.748916	1.09495e+06	1.12378e+06	1.22426e+06	1.02633	1.11809	2.67565e+06	2.86051e+06	2.49653e+06	1.06909	0.933056
AT1G72370.1	P40, AP40, RP40, RPSAA | 40s ribosomal protein SA | chr1:27243148-27244842 REVERSE LENGTH=298	36.15	0.00082	MMCAAEVHLGTK	Carbamidomethyl (C); Oxidation (M)	151885	123230	137518	0.811341	0.905411	663228	664316	703347	1.00164	1.06049	786040	801570	793273	1.01976	1.0092
AT1G72370.1	P40, AP40, RP40, RPSAA | 40s ribosomal protein SA | chr1:27243148-27244842 REVERSE LENGTH=298	19.54	0.032	NCNYQMER	Carbamidomethyl (C)	30749.2	21126.2	23708.9	0.687049	0.771041	727752	550798	682854	0.756849	0.938306	297025	307300	287858	1.0346	0.969138
AT1G72370.1	P40, AP40, RP40, RPSAA | 40s ribosomal protein SA | chr1:27243148-27244842 REVERSE LENGTH=298	41.63	8.2e-05	NCNYQMER	Carbamidomethyl (C); Oxidation (M)	42624.1	35094	39044.1	0.823338	0.91601	151279	113204	159027	0.748311	1.05121	63348.7	66141.3	63556	1.04408	1.00327
AT1G72370.1	P40, AP40, RP40, RPSAA | 40s ribosomal protein SA | chr1:27243148-27244842 REVERSE LENGTH=298	23.03	0.01	TDHQPIKEGALGNIPIIAFCDTDSPMR	Carbamidomethyl (C)	4783.44	6879.95	3852.38	1.43829	0.805357	29776.2	31280.5	31746	1.05052	1.06615	25021.4	27600.6	29745.8	1.10308	1.18882
AT1G72440.1	EDA25, SWA2 | CCAAT-binding factor | chr1:27268325-27273596 REVERSE LENGTH=1043	18.41	0.019	HREPSYCNADR	Carbamidomethyl (C)	22759.7	22639.1	24058	0.994704	1.05704	145500	162053	140030	1.11376	0.962405	117008	109492	111474	0.935766	0.952707
AT1G72480.1	Lung seven transmembrane receptor family protein | chr1:27286304-27288339 REVERSE LENGTH=509	34.55	0.00065	LGVCSHGDVIYRPSAK	Carbamidomethyl (C)	22997	38382.7	26812.6	1.66903	1.16592	173897	189121	186089	1.08754	1.07011	72825.9	80614.7	83229.3	1.10695	1.14285
AT1G72550.1	tRNA synthetase beta subunit family protein | chr1:27319947-27323908 REVERSE LENGTH=598	43.33	0.00036	SSDNQCAIK	Carbamidomethyl (C)	15217.3	15891.6	18213.9	1.04431	1.19692	34535.1	30917.2	37321.9	0.895241	1.0807	54343.2	58681.9	58291.3	1.07984	1.07265
AT1G72730.1	DEA(D/H)-box RNA helicase family protein | chr1:27378040-27379593 REVERSE LENGTH=414	36.07	0.0026	AQACVGGTSVR	Carbamidomethyl (C)	44231.1	35421.2	35418.2	0.800821	0.800752	97167.9	98529.3	91323.4	1.01401	0.939851	45925.5	44614.6	43825	0.971458	0.954264
AT1G73080.1	PEPR1, ATPEPR1 | PEP1 receptor 1 | chr1:27484513-27488021 FORWARD LENGTH=1123	38.74	0.0026	FGSPNCK	Carbamidomethyl (C)	32348.1	36057.5	41362.4	1.11467	1.27867	16329.7	15508.5	18152.1	0.94971	1.1116	84347.9	77429.7	85438.8	0.91798	1.01293
AT1G73180.1	Eukaryotic translation initiation factor eIF2A family protein | chr1:27518335-27521432 FORWARD LENGTH=513	18.02	0.035	GSPGSVQIFGCGEELQSQPSAR	Carbamidomethyl (C)	270.864	277.041	227.789	1.02281	0.840973	9030.34	8978.3	8808.96	0.994237	0.975484	8918.85	9405.76	7248.14	1.05459	0.812676
AT1G73180.1	Eukaryotic translation initiation factor eIF2A family protein | chr1:27518335-27521432 FORWARD LENGTH=513	21.46	0.0097	NCKPLMELGEGPYNTLR	Carbamidomethyl (C)	6170.46	7681.72	5481.92	1.24492	0.888414	16210.3	14518.5	17614.9	0.895638	1.08665	60511.9	66449.9	62201.3	1.09813	1.02792
AT1G74000.1	SS3 | strictosidine synthase 3 | chr1:27829266-27831401 REVERSE LENGTH=329	26.54	0.0046	SSLCDGALGTTNVEK	Carbamidomethyl (C)	16291.8	20173.6	16447.5	1.23826	1.00956	67776.9	74992.3	72841	1.10646	1.07472	23698.7	21502.1	21496.8	0.907311	0.907091
AT1G74020.1	SS2 | strictosidine synthase 2 | chr1:27835289-27837277 REVERSE LENGTH=335	30.08	0.0033	CGRPAGIAFNEK	Carbamidomethyl (C)	32600.5	27546.2	36907	0.844963	1.1321	150361	159475	163061	1.06062	1.08446	204250	218591	208871	1.07021	1.02262
AT1G74030.1	ENO1 | enolase 1 | chr1:27839465-27841901 REVERSE LENGTH=477	18.89	0.017	TKYGQDACNVGDEGGFAPNVQDNR	Carbamidomethyl (C)	701.717	822.21	751.088	1.17171	1.07036	11228.8	11809.4	12094.2	1.0517	1.07706	2409.07	2643.48	2399.85	1.09731	0.996173
AT1G74260.1	PUR4 | purine biosynthesis 4 | chr1:27923005-27927764 REVERSE LENGTH=1407	45.96	0.00037	ACGLDEVTR	Carbamidomethyl (C)	232881	204612	365342	0.878614	1.56879	143919	132803	242802	0.922763	1.68707	330309	329104	412958	0.996352	1.25022
AT1G74260.1	PUR4 | purine biosynthesis 4 | chr1:27923005-27927764 REVERSE LENGTH=1407	30.77	0.0025	APGNLVISAYVTCPDITK	Carbamidomethyl (C)	4012.27	4984.2	4219.21	1.24224	1.05158	6000.14	6803.99	8011.6	1.13397	1.33524	536.472	538.522	615.406	1.00382	1.14714
AT1G74260.1	PUR4 | purine biosynthesis 4 | chr1:27923005-27927764 REVERSE LENGTH=1407	51.73	0.0001	CTLIDSTAAAK	Carbamidomethyl (C)	32822.7	21608.4	27139.8	0.658338	0.826861	45226	50958.4	47541.8	1.12675	1.0512	64575.1	65893.6	66088.9	1.02042	1.02344
AT1G74260.1	PUR4 | purine biosynthesis 4 | chr1:27923005-27927764 REVERSE LENGTH=1407	36.91	0.0072	EILQSICKR	Carbamidomethyl (C)	22526.1	19432.6	28700.6	0.862672	1.27411	135018	138698	226763	1.02725	1.67949	270304	220338	299412	0.815149	1.10769
AT1G74260.1	PUR4 | purine biosynthesis 4 | chr1:27923005-27927764 REVERSE LENGTH=1407	15.75	0.033	FVHNESGRFECR	Carbamidomethyl (C)	46476.6	57416.9	68897.6	1.23539	1.48241	167914	193589	334839	1.15291	1.99411	248021	201568	307337	0.812705	1.23916
AT1G74260.1	PUR4 | purine biosynthesis 4 | chr1:27923005-27927764 REVERSE LENGTH=1407	39.02	0.0027	LASCVEMEKEGLK	Carbamidomethyl (C)	104507	126832	192949	1.21362	1.84628	781857	793634	1.6737e+06	1.01506	2.14068	798407	661407	908280	0.828409	1.13762
AT1G74470.1	Pyridine nucleotide-disulphide oxidoreductase family protein | chr1:27991248-27992845 FORWARD LENGTH=467	49.46	6e-05	CDHVAVGTGTVTHK	Carbamidomethyl (C)	36347.7	38746.2	36215.8	1.06599	0.996371	128091	133823	115942	1.04475	0.90515	93852.8	90766.8	98220	0.967119	1.04653
AT1G74470.1	Pyridine nucleotide-disulphide oxidoreductase family protein | chr1:27991248-27992845 FORWARD LENGTH=467	32.37	0.0017	MCAEAIVEGSQNGKK	Carbamidomethyl (C)	3159.74	3619.77	2647.66	1.14559	0.837937	121845	123350	118131	1.01234	0.969515	63928.1	58237	59650.9	0.910977	0.933094
AT1G74790.1	catalytics | chr1:28098912-28101673 FORWARD LENGTH=695	49.95	7.2e-05	CNLTCSK	2 Carbamidomethyl (C)	10062.3	3521.02	14198.9	0.349923	1.4111	31273.2	31646.5	34158.6	1.01194	1.09226	26051.9	29319.4	29753.8	1.12542	1.1421
AT1G74790.1	catalytics | chr1:28098912-28101673 FORWARD LENGTH=695	27.54	0.037	GCASVVK	Carbamidomethyl (C)	13673.6	10471.1	16028.1	0.765785	1.17219	212118	168921	189690	0.796353	0.894267	47418.6	38599.4	41378.9	0.814014	0.872631
AT1G74790.1	catalytics | chr1:28098912-28101673 FORWARD LENGTH=695	32.93	0.00082	SETDPCIAGR	Carbamidomethyl (C)	53595.4	85482.3	71039.9	1.59496	1.32548	124028	142967	133706	1.1527	1.07803	38546.4	38739.3	40154	1.005	1.04171
AT1G74920.1	ALDH10A8 | aldehyde dehydrogenase 10A8 | chr1:28139175-28142573 REVERSE LENGTH=501	39.32	0.00057	EEVFGPVLCVK	Carbamidomethyl (C)	9263.24	7594.88	7263.02	0.819894	0.784069	27453.7	27924.9	29384.5	1.01716	1.07033	68658.1	74917.6	75463.3	1.09117	1.09912
AT1G74960.1	FAB1, KAS2, ATKAS2 | fatty acid biosynthesis 1 | chr1:28152564-28155948 REVERSE LENGTH=541	31.57	0.0017	EYQALAHCFGQNPELK	Carbamidomethyl (C)	12238.9	14636.1	9812.63	1.19587	0.801756	47613.7	50734.9	49503	1.06555	1.03968	84198.3	95106.6	91830	1.12955	1.09064
AT1G75270.1	DHAR2 | dehydroascorbate reductase 2 | chr1:28250255-28251237 REVERSE LENGTH=213	44	0.00019	VAVGAPDVLGDCPFSQR	Carbamidomethyl (C)	49137.3	41483.9	55828.2	0.844245	1.13617	471275	509482	487278	1.08107	1.03396	124282	129012	121717	1.03806	0.979361
AT1G75330.1	OTC | ornithine carbamoyltransferase | chr1:28266457-28268383 REVERSE LENGTH=375	38.87	0.0021	AYFMHCLPAER	Carbamidomethyl (C)	39149.3	37800.7	32984.5	0.965551	0.84253	189017	193991	190947	1.02631	1.01021	287203	271062	278051	0.943799	0.968132
AT1G75560.1	zinc knuckle (CCHC-type) family protein | chr1:28371420-28372717 REVERSE LENGTH=257	19.33	0.025	AYECPSAR	Carbamidomethyl (C)	1185.42	874.369	1259.3	0.7376	1.06232	117821	118869	113367	1.00889	0.962193	63504.2	59887.1	60619.3	0.943041	0.954572
AT1G75750.1	GASA1 | GAST1 protein homolog 1 | chr1:28441813-28442284 REVERSE LENGTH=98	21.59	0.0069	ACGTCCYR	3 Carbamidomethyl (C)	7689.26	4447.12	10203.7	0.578355	1.32701	45400.6	36570	35291.1	0.805497	0.777327	13499.9	14226.1	13151.1	1.05379	0.974166
AT1G75750.1	GASA1 | GAST1 protein homolog 1 | chr1:28441813-28442284 REVERSE LENGTH=98	36.6	0.0023	KIDCGSACVAR	2 Carbamidomethyl (C)	64828.1	41800.4	62253.9	0.644789	0.960291	249313	228262	226757	0.915562	0.909525	195343	176605	182671	0.904072	0.935128
AT1G75780.1	TUB1 | tubulin beta-1 chain | chr1:28451378-28453602 REVERSE LENGTH=447	24.23	0.023	EILHVQGGQCGNQIGSK	Carbamidomethyl (C)	10299.5	8212.43	8674.94	0.797361	0.842266	76057.4	80781.8	83946.2	1.06212	1.10372	48409.3	44549.8	44762	0.920273	0.924656
AT1G75780.1	TUB1 | tubulin beta-1 chain | chr1:28451378-28453602 REVERSE LENGTH=447	27.74	0.005	NMMCAADPR	Carbamidomethyl (C)	536339	294200	371465	0.548534	0.692594	1.34278e+06	989027	1.39767e+06	0.736552	1.04088	352595	338562	349364	0.960201	0.990835
AT1G75780.1	TUB1 | tubulin beta-1 chain | chr1:28451378-28453602 REVERSE LENGTH=447	18.18	0.03	NMMCAADPR	Carbamidomethyl (C); Oxidation (M)	137105	92218	105260	0.67261	0.767736	301358	227521	290561	0.754985	0.964172	238745	241591	230497	1.01192	0.965452
AT1G75780.1	TUB1 | tubulin beta-1 chain | chr1:28451378-28453602 REVERSE LENGTH=447	28.96	0.0018	NMMCAADPR	Carbamidomethyl (C); 2 Oxidation (M)	6441.22	4524.43	4616.67	0.702418	0.716739	81228.8	62732.5	84911.1	0.772294	1.04533	21897.3	23221.9	22455.2	1.06049	1.02548
AT1G75950.1	SKP1, ASK1, ATSKP1, SKP1A, UIP1 | S phase kinase-associated protein 1 | chr1:28516715-28517454 FORWARD LENGTH=160	32.35	0.0021	NLLDLTCQTVADMIK	Carbamidomethyl (C)	2049.26	2881.69	1753.74	1.40621	0.855796	22767.9	22993.3	28935.1	1.0099	1.27087	18851.5	26957.3	29570.3	1.42998	1.56859
AT1G75950.1	SKP1, ASK1, ATSKP1, SKP1A, UIP1 | S phase kinase-associated protein 1 | chr1:28516715-28517454 FORWARD LENGTH=160	38.32	0.00064	VIEYCK	Carbamidomethyl (C)	245217	299387	375847	1.22091	1.53271	444323	527797	551403	1.18787	1.241	978727	899574	1.07519e+06	0.919127	1.09856
AT1G75990.1	PAM domain (PCI/PINT associated module) protein | chr1:28524623-28526718 REVERSE LENGTH=487	21.26	0.045	FEAHSNQQFCR	Carbamidomethyl (C)	29858.7	29186.1	26314.7	0.977474	0.88131	250086	264458	245882	1.05747	0.98319	321711	319082	307550	0.991827	0.95598
AT1G75990.1	PAM domain (PCI/PINT associated module) protein | chr1:28524623-28526718 REVERSE LENGTH=487	17.08	0.037	IAFCLNMHNEAVR	Carbamidomethyl (C)	9012.43	10390	8238.78	1.15285	0.914158	73002	79918.2	80553	1.09474	1.10344	176577	198971	191735	1.12682	1.08584
AT1G75990.1	PAM domain (PCI/PINT associated module) protein | chr1:28524623-28526718 REVERSE LENGTH=487	26.02	0.034	NGCMVSK	Carbamidomethyl (C)	11489.1	8634.5	11851.8	0.751538	1.03157	67514.6	42600.2	56775.3	0.630977	0.840934	47502.6	50243	51848.9	1.05769	1.0915
AT1G75990.1	PAM domain (PCI/PINT associated module) protein | chr1:28524623-28526718 REVERSE LENGTH=487	47.02	0.00046	VCSTASIAR	Carbamidomethyl (C)	40116.3	35371.2	34898.9	0.881717	0.869944	68348.1	70545.9	66169.3	1.03216	0.968122	26667.3	25715.8	25638.6	0.964317	0.961424
AT1G76150.1	ECH2, ATECH2 | enoyl-CoA hydratase 2 | chr1:28575236-28577637 REVERSE LENGTH=309	27.79	0.0025	IPQRQPLTVCEER	Carbamidomethyl (C)	5777.7	6304.15	5621.98	1.09112	0.973049	22474.1	25623.1	24557	1.14012	1.09268	69116	60970.1	60263.8	0.882141	0.871923
AT1G76150.1	ECH2, ATECH2 | enoyl-CoA hydratase 2 | chr1:28575236-28577637 REVERSE LENGTH=309	42.31	0.00034	QPLTVCEER	Carbamidomethyl (C)	9768.85	11305.4	9720.25	1.15729	0.995025	52584.9	56545.3	51739.1	1.07531	0.983916	22851.5	23852.3	23795.5	1.0438	1.04131
AT1G76270.1	O-fucosyltransferase family protein | chr1:28613554-28616537 REVERSE LENGTH=572	32.14	0.001	GEFHENPSTCICEDTEAK	2 Carbamidomethyl (C)	1488.58	2374.01	2037.2	1.59481	1.36855	24338	25010.5	24534.9	1.02763	1.00809	3868.92	3898.81	3627.23	1.00773	0.937531
AT1G76550.1	Phosphofructokinase family protein | chr1:28722900-28726929 REVERSE LENGTH=617	97.8	3.8e-09	AVSLCVEDQDYMGK	Carbamidomethyl (C)	721.125	661.096	498.217	0.916756	0.690888	59462.1	48286.9	53851.8	0.812062	0.905649	57382.5	56149.3	54203.8	0.978508	0.944605
AT1G76550.1	Phosphofructokinase family protein | chr1:28722900-28726929 REVERSE LENGTH=617	35.98	0.0016	NQFVEANVGFDTTCK	Carbamidomethyl (C)	4980.59	5001.16	4708.04	1.00413	0.945278	20900.4	22779.4	22654.6	1.0899	1.08393	34372.1	31618.2	34722.7	0.919878	1.0102
AT1G76550.1	Phosphofructokinase family protein | chr1:28722900-28726929 REVERSE LENGTH=617	40.89	0.00051	QICDAVQAR	Carbamidomethyl (C)	113605	92356	93582.7	0.812957	0.823755	90227.6	93941.2	86953.8	1.04116	0.963716	42232	40688.5	39221.2	0.963452	0.928709
AT1G76550.1	Phosphofructokinase family protein | chr1:28722900-28726929 REVERSE LENGTH=617	34.71	0.00069	SQYHPELPPCLQGTTVR	Carbamidomethyl (C)	8745.38	8326.48	8141.13	0.952101	0.930907	26542.8	24945.3	24291.2	0.939813	0.91517	27418.8	27652.5	26745	1.00852	0.975423
AT1G76550.1	Phosphofructokinase family protein | chr1:28722900-28726929 REVERSE LENGTH=617	34.58	0.00083	TIVKPGCSQDVLK	Carbamidomethyl (C)	105387	95170.7	88477.5	0.90306	0.839549	238652	251728	241781	1.05479	1.01311	743490	700719	699108	0.942473	0.940306
AT1G76550.1	Phosphofructokinase family protein | chr1:28722900-28726929 REVERSE LENGTH=617	43.58	0.0005	VGIVFCGR	Carbamidomethyl (C)	77155.2	56104.1	63263.4	0.727159	0.81995	193163	169942	167668	0.879783	0.868015	119750	119115	122685	0.994697	1.02451
AT1G76810.1	eukaryotic translation initiation factor 2 (eIF-2) family protein | chr1:28831366-28836310 REVERSE LENGTH=1294	29.55	0.0039	IGTPICVPGR	Carbamidomethyl (C)	65316.4	58744.2	59261.3	0.89938	0.907295	87047.8	198363	68259.1	2.27878	0.784157	66951.1	65065.7	64977	0.971838	0.970514
AT1G76810.1	eukaryotic translation initiation factor 2 (eIF-2) family protein | chr1:28831366-28836310 REVERSE LENGTH=1294	45.24	7.9e-05	SPICCIMGHVDTGK	Carbamidomethyl (C); Nethylmaleimide (C)	20992	22098.6	16768.1	1.05272	0.798787	104475	108851	109457	1.04189	1.04769	68607	68567.6	68356.9	0.999426	0.996355
AT1G76880.1	Duplicated homeodomain-like superfamily protein | chr1:28865594-28867931 FORWARD LENGTH=603	22.01	0.028	TCPYFHQLDALYR	Carbamidomethyl (C)	2990.19	3385.35	3006.49	1.13215	1.00545	64353.8	76486.4	59219.6	1.18853	0.920218	18167.8	17844.5	17373.2	0.982204	0.956259
AT1G77120.1	ADH1, ADH, ATADH, ATADH1 | alcohol dehydrogenase 1 | chr1:28975509-28977216 FORWARD LENGTH=379	20.22	0.024	CIITMGA	Carbamidomethyl (C); Oxidation (M)	3220.86	2166.64	2186.84	0.672691	0.67896	7408.33	7235.18	6319.9	0.976627	0.85308	4347.7	4137.54	4423.09	0.951661	1.01734
AT1G77120.1	ADH1, ADH, ATADH, ATADH1 | alcohol dehydrogenase 1 | chr1:28975509-28977216 FORWARD LENGTH=379	22.81	0.034	EFGVTECVNPK	Carbamidomethyl (C)	39220.9	21384.1	22289.7	0.545221	0.568313	787247	807296	776130	1.02547	0.985879	460567	498069	496559	1.08143	1.07815
AT1G77130.1	PGSIP2, GUX3 | plant glycogenin-like starch initiation protein 2 | chr1:28979066-28981228 REVERSE LENGTH=618	25.12	0.022	LPCDK	Carbamidomethyl (C)	62769.4	58267.8	77544.6	0.928284	1.23539	231815	203578	221445	0.878192	0.955266	154351	155450	151270	1.00712	0.98004
AT1G77130.1	PGSIP2, GUX3 | plant glycogenin-like starch initiation protein 2 | chr1:28979066-28981228 REVERSE LENGTH=618	63.23	1.2e-06	LQLPVGSCELSVPLQAK	Carbamidomethyl (C)	3632.58	4810.73	4680.48	1.32433	1.28847	28696.6	27637.7	30359.7	0.9631	1.05795	2666.36	2511.82	2673.9	0.942042	1.00283
AT1G77470.1	RFC3, RFC5 | replication factor C subunit 3 | chr1:29112194-29114323 REVERSE LENGTH=369	36.33	0.0066	LVVSDCGLAALVR	Carbamidomethyl (C)	24891.4	25348	20810.2	1.01834	0.836042	51320.1	57330.8	55210.1	1.11712	1.0758	59837	66810.8	66449	1.11655	1.1105
AT1G77480.1	Eukaryotic aspartyl protease family protein | chr1:29114705-29117150 REVERSE LENGTH=466	62.08	7.5e-06	NVIVHCLSHTGK	Carbamidomethyl (C)	54309.2	53393.2	54336.4	0.983134	1.0005	240248	266296	237610	1.10842	0.989019	56153.3	54440.9	50726.5	0.969505	0.903357
AT1G77490.1	TAPX | thylakoidal ascorbate peroxidase | chr1:29117688-29120046 FORWARD LENGTH=426	22.41	0.0088	FCHPILVR	Carbamidomethyl (C)	70622.2	61954.7	54244.2	0.877269	0.76809	38702.5	39908.8	33065.7	1.03117	0.854355	564436	529461	533631	0.938035	0.945423
AT1G77490.1	TAPX | thylakoidal ascorbate peroxidase | chr1:29117688-29120046 FORWARD LENGTH=426	33.22	0.00077	VDVVAPEQCPEEGRLPDAGPPSPADHLR	Carbamidomethyl (C)	2203.82	2065.63	2054.6	0.937294	0.93229	3758.71	3616.96	3916.86	0.962288	1.04207	13163	12041.1	13546.6	0.914769	1.02915
AT1G77550.1	tubulin-tyrosine ligases;tubulin-tyrosine ligases | chr1:29138490-29142965 REVERSE LENGTH=855	51.28	1.6e-05	ILEVTYCPDCMR	Carbamidomethyl (C); Nethylmaleimide (C)	987.549	965.591	865.586	0.977765	0.8765	60548.5	50041.4	63907.4	0.826468	1.05547	31164.2	33591.6	34236.7	1.07789	1.09859
AT1G77590.1	LACS9 | long chain acyl-CoA synthetase 9 | chr1:29148501-29151776 REVERSE LENGTH=691	28.98	0.004	FHPDGCLEIIDR	Carbamidomethyl (C)	12380.8	11613.1	10029.4	0.937991	0.810078	147630	154374	142998	1.04568	0.968626	144395	156134	148211	1.0813	1.02643
AT1G77590.1	LACS9 | long chain acyl-CoA synthetase 9 | chr1:29148501-29151776 REVERSE LENGTH=691	50.57	2.5e-05	VGAPLPCSFVK	Carbamidomethyl (C)	31335.7	15764.3	20227.8	0.503078	0.645518	41080.3	40819.4	42583.7	0.993649	1.0366	95724.5	99908.9	100306	1.04371	1.04786
AT1G77630.1	Peptidoglycan-binding LysM domain-containing protein | chr1:29173726-29175387 FORWARD LENGTH=423	24.52	0.0065	CPGPQQLAPLIAPPDNVPK	Carbamidomethyl (C)	4107.04	5210.79	4589.63	1.26875	1.1175	93460	74769.8	78943.1	0.800019	0.844673	20012.3	20352.5	18984.5	1.017	0.948642
AT1G77630.1	Peptidoglycan-binding LysM domain-containing protein | chr1:29173726-29175387 FORWARD LENGTH=423	29.94	0.0048	IPITCSCVDGIR	2 Carbamidomethyl (C)	77940.9	30755.9	77171.6	0.394606	0.99013	295340	298654	263974	1.01122	0.893798	181936	212307	181373	1.16693	0.996909
AT1G77630.1	Peptidoglycan-binding LysM domain-containing protein | chr1:29173726-29175387 FORWARD LENGTH=423	34.07	0.0011	IPITCSCVDGIRK	2 Carbamidomethyl (C)	66782.5	39495	61984.2	0.591397	0.92815	737666	710441	712779	0.963093	0.966262	109376	112585	105201	1.02934	0.961825
AT1G77630.1	Peptidoglycan-binding LysM domain-containing protein | chr1:29173726-29175387 FORWARD LENGTH=423	27.89	0.0063	SMYCEPASISVSCSSMR	2 Carbamidomethyl (C)	524.334	149.171	411.91	0.284496	0.785587	20341.3	14288.7	19923	0.702451	0.979438	10507.4	12023.8	11313	1.14432	1.07667
AT1G77630.1	Peptidoglycan-binding LysM domain-containing protein | chr1:29173726-29175387 FORWARD LENGTH=423	23.84	0.011	SMYCEPASISVSCSSMR	2 Carbamidomethyl (C); Oxidation (M)	123.526	21.2637	115.514	0.172139	0.935142	9591.81	7020.87	9243.97	0.731965	0.963736	1699.45	2128.35	1866.98	1.25238	1.09858
AT1G77630.1	Peptidoglycan-binding LysM domain-containing protein | chr1:29173726-29175387 FORWARD LENGTH=423	36.59	0.0059	STIEPCSSK	Carbamidomethyl (C)	2026.51	2206.18	2725.37	1.08866	1.34486	114622	115419	128484	1.00696	1.12094	5380.71	5838.63	6445.22	1.0851	1.19784
AT1G77670.1	Pyridoxal phosphate (PLP)-dependent transferases superfamily protein | chr1:29189043-29190901 REVERSE LENGTH=440	20.41	0.027	FAFCKDEETLR	Carbamidomethyl (C)	18668.1	18812.2	16747.2	1.00772	0.897105	97121.3	106635	98997.5	1.09795	1.01932	150944	147948	146141	0.980157	0.968183
AT1G77750.1	Ribosomal protein S13/S18 family | chr1:29230346-29231490 REVERSE LENGTH=154	38.23	0.00037	LVEVDCYR	Carbamidomethyl (C)	20740.3	19701.5	18141	0.949911	0.874673	75880.7	76116.6	70463.5	1.00311	0.928609	107684	97875.2	96177.4	0.90891	0.893144
AT1G77940.1	Ribosomal protein L7Ae/L30e/S12e/Gadd45 family protein | chr1:29304116-29305288 REVERSE LENGTH=112	56.31	5.8e-05	LILISTNCPPLR	Carbamidomethyl (C)	44594.5	56297.8	38189	1.26244	0.85636	130021	140298	132380	1.07904	1.01814	110107	130382	133777	1.18414	1.21498
AT1G77940.1	Ribosomal protein L7Ae/L30e/S12e/Gadd45 family protein | chr1:29304116-29305288 REVERSE LENGTH=112	27.06	0.0029	LILISTNCPPLRR	Carbamidomethyl (C)	9152.49	28208.8	8650.55	3.08209	0.945158	3830.28	5693.28	5620.94	1.48639	1.4675	109938	285276	292833	2.5949	2.66363
AT1G77940.1	Ribosomal protein L7Ae/L30e/S12e/Gadd45 family protein | chr1:29304116-29305288 REVERSE LENGTH=112	68.35	9.9e-07	VGVHHYNGNNVDLGTACGK	Carbamidomethyl (C)	23677.2	24949	22622	1.05372	0.955436	125780	115207	132609	0.915939	1.05429	76901.7	72759.8	77859.5	0.946139	1.01245
AT1G77940.1	Ribosomal protein L7Ae/L30e/S12e/Gadd45 family protein | chr1:29304116-29305288 REVERSE LENGTH=112	27.99	0.025	VSCLSIVDPGDSDIIK	Carbamidomethyl (C)	87362.6	74940.5	69903.3	0.857809	0.800151	319648	316315	306535	0.989572	0.958974	117973	112662	129450	0.954983	1.09728
AT1G78010.1	tRNA modification GTPase, putative | chr1:29333535-29336297 FORWARD LENGTH=560	28.83	0.044	FCIGK	Carbamidomethyl (C)	3759.84	2142.03	3650.41	0.569711	0.970893	13769.4	14846.2	15585.3	1.07821	1.13188	25216.1	23992.2	25895	0.951464	1.02692
AT1G78010.1	tRNA modification GTPase, putative | chr1:29333535-29336297 FORWARD LENGTH=560	42.19	0.00083	TCVEAGAR	Carbamidomethyl (C)	16308.2	15520	19186.3	0.951668	1.17648	53349.6	46339.6	48619.4	0.868602	0.911336	950.056	881.367	868.283	0.9277	0.913928
AT1G78060.1	Glycosyl hydrolase family protein | chr1:29349796-29352868 REVERSE LENGTH=767	54.67	4e-05	TLLGNYAGPPCK	Carbamidomethyl (C)	98389.8	98332.1	91626.6	0.999413	0.931261	197830	202886	205966	1.02556	1.04112	79770.8	76375.5	78539.6	0.957437	0.984566
AT1G78060.1	Glycosyl hydrolase family protein | chr1:29349796-29352868 REVERSE LENGTH=767	20.23	0.028	VNGIPSCADPNLLTR	Carbamidomethyl (C)	4022.67	5995.31	6271.99	1.49038	1.55916	103049	109129	111974	1.059	1.08661	28361.4	29022.6	27885.2	1.02331	0.983207
AT1G78240.1	TSD2, QUA2, OSU1 | S-adenosyl-L-methionine-dependent methyltransferases superfamily protein | chr1:29433173-29435815 REVERSE LENGTH=684	16.54	0.029	CYSSR	Carbamidomethyl (C)	3313.58	4199.31	6725.76	1.26731	2.02976	109922	95820.5	115212	0.871713	1.04813	12510.4	13243.7	13831.3	1.05862	1.10558
AT1G78240.1	TSD2, QUA2, OSU1 | S-adenosyl-L-methionine-dependent methyltransferases superfamily protein | chr1:29433173-29435815 REVERSE LENGTH=684	32.05	0.0035	KPGVGPSVCTK	Carbamidomethyl (C)	80710.6	73069	83850.2	0.90532	1.0389	633113	648831	611458	1.02483	0.965795	230650	219350	230889	0.951008	1.00104
AT1G78240.1	TSD2, QUA2, OSU1 | S-adenosyl-L-methionine-dependent methyltransferases superfamily protein | chr1:29433173-29435815 REVERSE LENGTH=684	48.28	0.00027	QECLELPPVK	Carbamidomethyl (C)	22491.9	32540	24726.9	1.44674	1.09937	84786.1	88022.5	86252.3	1.03817	1.01729	10240.4	10965.9	11020.5	1.07085	1.07618
AT1G78300.1	GRF2, 14-3-3OMEGA, GF14 OMEGA | general regulatory factor 2 | chr1:29461883-29463052 FORWARD LENGTH=259	33.75	0.014	ACNLAK	Carbamidomethyl (C)	697151	429901	657638	0.616655	0.943323	2.42408e+06	1.76253e+06	2.00298e+06	0.727089	0.826281	6.24425e+06	6.38094e+06	6.37239e+06	1.02189	1.02052
AT1G78300.1	GRF2, 14-3-3OMEGA, GF14 OMEGA | general regulatory factor 2 | chr1:29461883-29463052 FORWARD LENGTH=259	17.46	0.048	SKIETELSGICDGILK	Carbamidomethyl (C)	113663	114162	95367.9	1.00439	0.839038	284796	328015	342823	1.15176	1.20375	542744	549149	601009	1.0118	1.10735
AT1G78570.1	RHM1, ROL1, ATRHM1 | rhamnose biosynthesis 1 | chr1:29550110-29552207 FORWARD LENGTH=669	47.82	0.00033	ANVAGTLTLADVCR	Carbamidomethyl (C)	17375.3	15665.8	14567.2	0.901612	0.838387	57735.1	58487	54874.3	1.01302	0.950448	80995.8	84666.5	74540.4	1.04532	0.9203
AT1G78570.1	RHM1, ROL1, ATRHM1 | rhamnose biosynthesis 1 | chr1:29550110-29552207 FORWARD LENGTH=669	33.95	0.00065	NNIYGTHVLLEACK	Carbamidomethyl (C)	19118.8	17795.8	15788	0.930804	0.825785	25914.4	28496.8	28473.4	1.09965	1.09875	161000	157989	154870	0.981295	0.961923
AT1G78680.1	ATGGH2, GGH2 | gamma-glutamyl hydrolase 2 | chr1:29593933-29596037 FORWARD LENGTH=347	37.57	0.0013	KLGTDCLVMQNHR	Carbamidomethyl (C)	51171.9	60787.5	55788.2	1.18791	1.09021	61170.3	67535.7	64630.9	1.10406	1.05657	82309.7	76611.8	79718.2	0.930776	0.968516
AT1G78680.1	ATGGH2, GGH2 | gamma-glutamyl hydrolase 2 | chr1:29593933-29596037 FORWARD LENGTH=347	27.32	0.0029	SPVCSAPDPNLNYRPVIGILSHPGDGASGR	Carbamidomethyl (C)	996.683	1768.37	1313.29	1.77425	1.31766	17600.9	22019.6	21931.6	1.25105	1.24605	28037.1	32156.9	32092.8	1.14694	1.14465
AT1G78900.1	VHA-A | vacuolar ATP synthase subunit A | chr1:29660463-29664575 FORWARD LENGTH=623	25.54	0.023	CLGGPER	Carbamidomethyl (C)	103616	67582.2	98522.7	0.652238	0.950846	139573	138415	128723	0.9917	0.922263	39334.9	38401.1	38109.5	0.97626	0.968846
AT1G78900.1	VHA-A | vacuolar ATP synthase subunit A | chr1:29660463-29664575 FORWARD LENGTH=623	48.9	2.9e-05	EDYLAQNAFTPYDKFCPFYK	Carbamidomethyl (C)	2035.73	2393.64	1950.22	1.17581	0.957996	22138.1	28577.4	29336	1.29087	1.32514	367.841	420.859	471.621	1.14413	1.28213
AT1G78900.1	VHA-A | vacuolar ATP synthase subunit A | chr1:29660463-29664575 FORWARD LENGTH=623	27.1	0.017	FCPFYK	Carbamidomethyl (C)	580667	345417	545979	0.594862	0.940261	116628	100138	102975	0.858609	0.88293	1.02238e+06	1.21463e+06	1.16552e+06	1.18804	1.14001
AT1G78900.1	VHA-A | vacuolar ATP synthase subunit A | chr1:29660463-29664575 FORWARD LENGTH=623	18.36	0.027	GVSVPALDKDCLWEFQPNK	Carbamidomethyl (C)	1423.25	2131.36	1172.44	1.49753	0.823781	5148.81	5819.49	5934.43	1.13026	1.15258	3245.68	4054.32	3872.78	1.24914	1.19321
AT1G78900.1	VHA-A | vacuolar ATP synthase subunit A | chr1:29660463-29664575 FORWARD LENGTH=623	41.23	0.00014	YSNSDAVVYVGCGER	Carbamidomethyl (C)	10034.3	9738.83	9714.28	0.970552	0.968106	63141.7	66829.1	58577	1.0584	0.927706	122626	129308	117214	1.05449	0.955864
AT1G79340.1	AtMC4, MC4 | metacaspase 4 | chr1:29842849-29844368 FORWARD LENGTH=418	25.48	0.031	DLVDKVPPGCR	Carbamidomethyl (C)	36683.5	35331.6	31136.2	0.963147	0.848778	50064.8	54774.6	48754.1	1.09407	0.973819	279239	236303	234461	0.846239	0.839641
AT1G79340.1	AtMC4, MC4 | metacaspase 4 | chr1:29842849-29844368 FORWARD LENGTH=418	27.85	0.016	GCVNDVR	Carbamidomethyl (C)	28227.9	21444.9	28062	0.759705	0.994124	28938.6	24802	26246.7	0.857056	0.906978	28334.1	28216.7	28927.9	0.995856	1.02096
AT1G79340.1	AtMC4, MC4 | metacaspase 4 | chr1:29842849-29844368 FORWARD LENGTH=418	34.36	0.0065	GCVNDVRR	Carbamidomethyl (C)	5634.93	4763.88	5087.05	0.84542	0.902771	79187.7	78241.9	68845.4	0.988056	0.869394	26378.9	22573.2	22329.2	0.85573	0.846481
AT1G79350.1	EMB1135 | RING/FYVE/PHD zinc finger superfamily protein | chr1:29844829-29853215 REVERSE LENGTH=1295	68.89	1.2e-06	VIYCSATGASEPR	Carbamidomethyl (C)	1032.9	1004.46	950.659	0.972467	0.920381	10471.1	11129.8	10623.1	1.06291	1.01452	13572.9	12886.8	12870.6	0.949452	0.948258
AT1G79440.1	ALDH5F1, SSADH1, SSADH | aldehyde dehydrogenase 5F1 | chr1:29882525-29887275 REVERSE LENGTH=528	48.23	6.3e-05	NSGQTCVCANR	2 Carbamidomethyl (C)	1515.81	1651.5	1669.69	1.08952	1.10152	18307.8	19566.4	15594	1.06875	0.851766	203.403	211.34	188.025	1.03902	0.924394
AT1G79440.1	ALDH5F1, SSADH1, SSADH | aldehyde dehydrogenase 5F1 | chr1:29882525-29887275 REVERSE LENGTH=528	45.29	0.00011	NSGQTCVCANR	Carbamidomethyl (C); Nethylmaleimide (C)	34133.3	32898.8	34944.9	0.963832	1.02378	52130.4	54795.8	54127.3	1.05113	1.0383	5828.01	6777.47	6203.06	1.16291	1.06435
AT1G79500.1	AtkdsA1 | Aldolase-type TIM barrel family protein | chr1:29903604-29905989 FORWARD LENGTH=290	29.31	0.0018	EANCPVVADITHSLQQPAGK	Carbamidomethyl (C)	536.267	796.174	714.407	1.48466	1.33219	128009	134684	131426	1.05214	1.02669	92931	100878	99337.8	1.08552	1.06894
AT1G79500.1	AtkdsA1 | Aldolase-type TIM barrel family protein | chr1:29903604-29905989 FORWARD LENGTH=290	40.39	0.0026	ELIPCIAR	Carbamidomethyl (C)	38333.2	28034.6	29468.4	0.73134	0.768743	115650	120422	107272	1.04126	0.927551	94609.9	81613.1	78476.3	0.862628	0.829473
AT1G79500.1	AtkdsA1 | Aldolase-type TIM barrel family protein | chr1:29903604-29905989 FORWARD LENGTH=290	59.82	2.5e-05	LAGNPNVMVCER	Carbamidomethyl (C)	13488.4	11791.5	10763.2	0.874196	0.797963	163357	141378	172641	0.865453	1.05683	103840	103736	101807	0.999006	0.980425
AT1G79500.1	AtkdsA1 | Aldolase-type TIM barrel family protein | chr1:29903604-29905989 FORWARD LENGTH=290	40.2	0.0012	VADIIQIPAFLCR	Carbamidomethyl (C)	668.107	1072.14	648.38	1.60475	0.970472	61136.3	77138.4	64512.5	1.26174	1.05522	7098.48	9875.02	10021.4	1.39114	1.41177
AT1G79530.1	GAPCP-1 | glyceraldehyde-3-phosphate dehydrogenase of plastid 1 | chr1:29916232-29919088 REVERSE LENGTH=422	69.85	3e-07	VPTSNVSVVDLTCR	Carbamidomethyl (C)	9019.22	8328.99	7779.13	0.923471	0.862506	72821.9	75295.6	69052.5	1.03397	0.948237	165816	187747	176865	1.13226	1.06664
AT1G79550.1	PGK | phosphoglycerate kinase | chr1:29924347-29926295 REVERSE LENGTH=401	33.02	0.0008	VVLCSHLGRPK	Carbamidomethyl (C)	3.02494e+06	1.0963e+06	1.69601e+06	0.362419	0.560675	4.82694e+06	4.941e+06	4.09221e+06	1.02363	0.847786	5.21636e+06	5.32096e+06	5.34554e+06	1.02005	1.02476
AT1G79990.1	structural molecules | chr1:30084522-30091949 FORWARD LENGTH=1135	51.53	0.00028	ELGTCDLYPQSLK	Carbamidomethyl (C)	23414.2	21665.5	18989.5	0.925312	0.811025	141767	164204	148043	1.15827	1.04427	73348.9	75028.6	72391.8	1.0229	0.986952
AT1G80070.1	SUS2, EMB33, EMB177, EMB14 | Pre-mRNA-processing-splicing factor | chr1:30118052-30127574 FORWARD LENGTH=2359	31.35	0.026	FICVADLR	Carbamidomethyl (C)	36685.9	29855.8	29612	0.813821	0.807177	62524.7	69340.1	64731.4	1.109	1.03529	69095.4	66557.7	65208.6	0.963272	0.943747
AT1G80070.1	SUS2, EMB33, EMB177, EMB14 | Pre-mRNA-processing-splicing factor | chr1:30118052-30127574 FORWARD LENGTH=2359	28.79	0.004	GSELQLPFQACLK	Carbamidomethyl (C)	11099.7	10612	8646.09	0.956056	0.778947	44763.1	47170.9	43495.2	1.05379	0.971675	31646	32717.9	31922.7	1.03387	1.00874
AT1G80170.1	Pectin lyase-like superfamily protein | chr1:30153646-30155683 REVERSE LENGTH=444	55.95	9.5e-06	ISCSDSSPCR	2 Carbamidomethyl (C)	23570.6	18581.7	30451.9	0.788341	1.29194	53769	50218.2	50702.9	0.933962	0.942975	33703	37492.4	35249	1.11244	1.04587
AT1G80230.1	Rubredoxin-like superfamily protein | chr1:30169784-30170999 REVERSE LENGTH=171	46.32	0.00023	SFECPVCTQYFK	Carbamidomethyl (C); Nethylmaleimide (C)	31045.5	33078.4	30670.5	1.06548	0.98792	76996.4	81231.5	81930.7	1.055	1.06409	13415.8	13699.2	14744.8	1.02113	1.09906
AT1G80270.1	PPR596 | PENTATRICOPEPTIDE REPEAT 596 | chr1:30181265-30183331 FORWARD LENGTH=596	25.18	0.015	GLEKGEACMQK	Carbamidomethyl (C)	25848.4	19781	20119.2	0.765271	0.778352	405300	325464	373744	0.803021	0.922143	132450	140564	150223	1.06126	1.13418
AT1G80270.1	PPR596 | PENTATRICOPEPTIDE REPEAT 596 | chr1:30181265-30183331 FORWARD LENGTH=596	29.78	0.011	TLLANCVAAGNVK	Carbamidomethyl (C)	88898.3	75105.5	76292.4	0.844847	0.858198	119845	134841	119749	1.12513	0.999199	105974	101443	106405	0.957245	1.00407
AT1G80360.1	Pyridoxal phosphate (PLP)-dependent transferases superfamily protein | chr1:30208736-30210643 REVERSE LENGTH=394	42.94	0.00031	IQDNIPICAAIISQR	Carbamidomethyl (C)	3220.65	3256.92	3482.29	1.01126	1.08124	88138.5	103143	101160	1.17024	1.14773	37674.5	44092.7	37996.6	1.17036	1.00855
AT1G80410.1	EMB2753 | tetratricopeptide repeat (TPR)-containing protein | chr1:30227963-30234832 REVERSE LENGTH=897	18.21	0.039	GLTLNCMDRK	Carbamidomethyl (C)	17157.8	14967.2	15305.1	0.872326	0.892018	14913.1	12804.7	14735.1	0.85862	0.988064	64357.2	57366.9	58393.1	0.891382	0.907328
AT1G80460.1	NHO1, GLI1 | Actin-like ATPase superfamily protein | chr1:30246960-30249055 REVERSE LENGTH=522	36.05	0.0063	GVCIGITR	Carbamidomethyl (C)	43563.7	35855.2	37539.4	0.823054	0.861713	90829.6	80729.8	69446.2	0.888805	0.764577	132955	125257	118803	0.942096	0.893553
AT1G80460.1	NHO1, GLI1 | Actin-like ATPase superfamily protein | chr1:30246960-30249055 REVERSE LENGTH=522	30.09	0.032	VASWCK	Carbamidomethyl (C)	9708.73	9638.84	8878.03	0.992801	0.914437	74138.5	81626.6	74625.2	1.101	1.00656	26180.9	28355.9	26752.1	1.08307	1.02182
AT1G80600.1	WIN1 | HOPW1-1-interacting 1 | chr1:30298675-30300513 REVERSE LENGTH=457	43.59	0.00042	EYLDCASGIAVNALGHGDPDWLR	Carbamidomethyl (C)	96.6621	281.45	94.8786	2.91169	0.981549	6301.73	7765.6	6200.32	1.2323	0.983908	3871.94	4872.84	5070.67	1.2585	1.30959
AT1G80600.1	WIN1 | HOPW1-1-interacting 1 | chr1:30298675-30300513 REVERSE LENGTH=457	27.73	0.0087	VFFCNSGTEANEAAIK	Carbamidomethyl (C)	72624.4	86859.8	78256.6	1.19601	1.07755	169174	183224	157991	1.08305	0.933898	91538.8	95809.9	92229.9	1.04666	1.00755
AT2G01140.1	Aldolase superfamily protein | chr2:95006-96491 REVERSE LENGTH=391	66.21	3.1e-06	GILAIDESNATCGK	Carbamidomethyl (C)	57823.6	54158.6	46500.9	0.936618	0.804186	135072	128012	128440	0.947732	0.950895	81583.8	89173.4	83962.1	1.09303	1.02915
AT2G01140.1	Aldolase superfamily protein | chr2:95006-96491 REVERSE LENGTH=391	59.48	3.8e-05	GILAIDESNATCGKR	Carbamidomethyl (C)	129787	134171	108543	1.03378	0.836314	443058	471924	436788	1.06515	0.985846	877057	849580	769315	0.968672	0.877155
AT2G01140.1	Aldolase superfamily protein | chr2:95006-96491 REVERSE LENGTH=391	30.19	0.019	TFVDCLR	Carbamidomethyl (C)	632990	570870	542188	0.901863	0.856552	445985	495477	454268	1.11097	1.01857	1.0145e+06	952315	891075	0.938701	0.878337
AT2G01140.1	Aldolase superfamily protein | chr2:95006-96491 REVERSE LENGTH=391	18.31	0.032	TVVSVPCGPSALAVK	Carbamidomethyl (C)	87891	80896.5	74378.5	0.920419	0.846258	142272	153399	143806	1.07821	1.01078	88872	89466.3	85810.8	1.00669	0.965555
AT2G01140.1	Aldolase superfamily protein | chr2:95006-96491 REVERSE LENGTH=391	79.7	1.2e-07	VDKGLSPLAGSNEESWCQGLDGLASR	Carbamidomethyl (C)	1428.29	2260.01	1298.01	1.58231	0.908784	3424.86	4148.16	3989.13	1.21119	1.16476	12389.3	14955.4	15539.2	1.20713	1.25425
AT2G01190.1	Octicosapeptide/Phox/Bem1p family protein | chr2:115023-117296 FORWARD LENGTH=720	30.96	0.0012	SLCYMGGDTR	Carbamidomethyl (C)	9815.29	7585.11	8370.4	0.772785	0.852792	55733.3	49230.9	63236.2	0.883331	1.13462	38311.5	37319.8	38643.9	0.974115	1.00868
AT2G01470.1	STL2P, ATSEC12 | SEC12P-like 2 protein | chr2:212215-214435 REVERSE LENGTH=393	62.87	2.9e-06	SCIVLSGGGGEGR	Carbamidomethyl (C)	61689.3	46292.3	47898.5	0.75041	0.776446	119584	124017	110804	1.03707	0.926578	191021	182200	175255	0.953818	0.917461
AT2G01470.1	STL2P, ATSEC12 | SEC12P-like 2 protein | chr2:212215-214435 REVERSE LENGTH=393	59.38	1.7e-05	SGISNVILICR	Carbamidomethyl (C)	39376.3	57101.4	50180.5	1.45015	1.27438	46136.7	59947.3	62521.4	1.29934	1.35514	91922.3	98821.9	104969	1.07506	1.14193
AT2G01610.1	Plant invertase/pectin methylesterase inhibitor superfamily protein | chr2:274124-274792 REVERSE LENGTH=222	19.97	0.045	DCVSNVEDAVDEMR	Carbamidomethyl (C)	9854.17	14102.8	10008.1	1.43115	1.01562	85786.5	85104.2	87041.9	0.992047	1.01463	13992.1	13770.9	12996.6	0.984196	0.928856
AT2G01610.1	Plant invertase/pectin methylesterase inhibitor superfamily protein | chr2:274124-274792 REVERSE LENGTH=222	64	1.8e-06	DCVSNVEDAVDEMR	Carbamidomethyl (C); Oxidation (M)	1568.75	2282.01	1603.15	1.45466	1.02192	15771.3	16172.9	17364.8	1.02546	1.10103	12625	14505.5	13368	1.14894	1.05885
AT2G01660.1	PDLP6 | plasmodesmata-located protein 6 | chr2:290973-292496 REVERSE LENGTH=288	16.32	0.048	CGPPVGYNSDEMTRR	Carbamidomethyl (C)	1481.29	1794.81	1805.18	1.21166	1.21866	107106	98986.8	113334	0.924194	1.05814	5496.08	5079.87	5305.1	0.924272	0.965251
AT2G01660.1	PDLP6 | plasmodesmata-located protein 6 | chr2:290973-292496 REVERSE LENGTH=288	54.73	1.6e-05	GDLSSGSGDCAR	Carbamidomethyl (C)	16974.6	26896.8	24785.4	1.58453	1.46015	88253.2	83362.1	89039.3	0.944579	1.00891	18259.8	19536	19242.1	1.06989	1.0538
AT2G01970.1	Endomembrane protein 70 protein family | chr2:452197-454819 REVERSE LENGTH=592	34.52	0.0041	DEKDSEVYCK	Carbamidomethyl (C)	34580.5	56918.5	44287.4	1.64597	1.28071	179426	199160	195320	1.10998	1.08858	111445	120482	122819	1.08109	1.10205
AT2G01970.1	Endomembrane protein 70 protein family | chr2:452197-454819 REVERSE LENGTH=592	17.32	0.029	DSEVYCK	Carbamidomethyl (C)	22.409	35.7623	24.4757	1.59589	1.09223	160318	118830	133474	0.741214	0.832555	173431	188844	196545	1.08887	1.13328
AT2G01970.1	Endomembrane protein 70 protein family | chr2:452197-454819 REVERSE LENGTH=592	44.91	6.1e-05	YFDLPFCIPEGVK	Carbamidomethyl (C)	317827	802249	429146	2.52417	1.35025	412875	479153	501762	1.16053	1.21529	41874.1	49354.4	53438.3	1.17864	1.27616
AT2G02050.1	NADH-ubiquinone oxidoreductase B18 subunit, putative | chr2:490024-490335 FORWARD LENGTH=103	44.29	0.0013	DMCAHLLIPLNK	Carbamidomethyl (C)	22456.2	28453.8	26104	1.26708	1.16244	146121	153230	176881	1.04865	1.21051	72889.7	79445.3	75458.3	1.08994	1.03524
AT2G02090.1	CHR19, CHA19, ETL1 | SNF2 domain-containing protein / helicase domain-containing protein | chr2:523481-526884 FORWARD LENGTH=763	22.16	0.016	WSCVLMDEAHALKDK	Carbamidomethyl (C)	4310.25	4898.53	4163.3	1.13648	0.965907	1591.45	1676.57	1759.34	1.05348	1.10549	16264.7	16683.4	18824	1.02574	1.15735
AT2G02100.1	LCR69, PDF2.2 | low-molecular-weight cysteine-rich 69 | chr2:528397-528885 FORWARD LENGTH=77	18.1	0.026	CFCTR	2 Carbamidomethyl (C)	3362.05	993.117	4174.11	0.29539	1.24154	1.3812e+07	1.28952e+07	1.28511e+07	0.933624	0.930431	1.62542e+07	1.97871e+07	1.83869e+07	1.21736	1.13121
AT2G02100.1	LCR69, PDF2.2 | low-molecular-weight cysteine-rich 69 | chr2:528397-528885 FORWARD LENGTH=77	13.85	0.041	CFCTRHC	3 Carbamidomethyl (C)	12634.1	2759.4	12324.4	0.218408	0.975483	389721	394599	377058	1.01252	0.967506	421699	400738	378338	0.950293	0.897174
AT2G02100.1	LCR69, PDF2.2 | low-molecular-weight cysteine-rich 69 | chr2:528397-528885 FORWARD LENGTH=77	44.04	0.0001	FKGTCVSASNCANVCHNEGFVGGNCR	4 Carbamidomethyl (C)	207496	153322	242066	0.738914	1.1666	6.09581e+06	6.63879e+06	6.12533e+06	1.08907	1.00484	2.23065e+06	2.6609e+06	2.24945e+06	1.19288	1.00843
AT2G02100.1	LCR69, PDF2.2 | low-molecular-weight cysteine-rich 69 | chr2:528397-528885 FORWARD LENGTH=77	34.46	0.00071	FKGTCVSASNCANVCHNEGFVGGNCR	3 Carbamidomethyl (C); Nethylmaleimide (C)	834.563	903.808	867.257	1.08297	1.03917	93727.6	98338.8	106345	1.0492	1.13461	76143.9	83060.5	74757.4	1.09084	0.981791
AT2G02100.1	LCR69, PDF2.2 | low-molecular-weight cysteine-rich 69 | chr2:528397-528885 FORWARD LENGTH=77	44.27	6.7e-05	GTCVSASNCANVCHNEGFVGGNCR	4 Carbamidomethyl (C)	102615	73956.7	145420	0.720723	1.41715	2.42421e+06	2.39207e+06	2.55683e+06	0.986739	1.0547	844422	948809	890319	1.12362	1.05435
AT2G02120.1	PDF2.1, LCR70 | Scorpion toxin-like knottin superfamily protein | chr2:538319-538842 FORWARD LENGTH=77	18.1	0.026	CFCTR	2 Carbamidomethyl (C)	3362.05	993.117	4174.11	0.29539	1.24154	1.3812e+07	1.28952e+07	1.28511e+07	0.933624	0.930431	1.62542e+07	1.97871e+07	1.83869e+07	1.21736	1.13121
AT2G02120.1	PDF2.1, LCR70 | Scorpion toxin-like knottin superfamily protein | chr2:538319-538842 FORWARD LENGTH=77	21.04	0.0079	CVSDTNCENVCHNEGFPGGDCR	4 Carbamidomethyl (C)	405011	908687	675644	2.24361	1.66821	2.41798e+06	2.72974e+06	2.39198e+06	1.12893	0.989245	1.43727e+06	1.70638e+06	1.60358e+06	1.18724	1.11571
AT2G02120.1	PDF2.1, LCR70 | Scorpion toxin-like knottin superfamily protein | chr2:538319-538842 FORWARD LENGTH=77	52.31	2e-05	GKCVSDTNCENVCHNEGFPGGDCR	4 Carbamidomethyl (C)	10338	16876.5	12921.5	1.63247	1.2499	44351.4	49215.1	47120.9	1.10966	1.06245	50747.6	57512.7	49975.1	1.13331	0.984776
AT2G02130.1	PDF2.3, LCR68 | low-molecular-weight cysteine-rich 68 | chr2:540071-540407 FORWARD LENGTH=77	15.03	0.031	CYCTR	2 Carbamidomethyl (C)	22855.3	7275.45	32910.8	0.318327	1.43997	413586	309755	361063	0.74895	0.873007	119461	133175	134340	1.1148	1.12455
AT2G02130.1	PDF2.3, LCR68 | low-molecular-weight cysteine-rich 68 | chr2:540071-540407 FORWARD LENGTH=77	24.18	0.016	FKGPCVSTHNCANVCHNEGFGGGK	3 Carbamidomethyl (C)	50355	54065.2	56988.1	1.07368	1.13173	52026.5	57729.7	51459.7	1.10962	0.989104	200962	210421	218199	1.04707	1.08578
AT2G02160.1	CCCH-type zinc finger family protein | chr2:553407-555899 REVERSE LENGTH=669	19.1	0.019	GMCMK	Carbamidomethyl (C)	4865.37	2645.87	3491.96	0.543817	0.717717	9087.22	5910.75	8646.61	0.650446	0.951513	115151	116764	115254	1.01401	1.00089
AT2G02160.1	CCCH-type zinc finger family protein | chr2:553407-555899 REVERSE LENGTH=669	25.99	0.0037	KGPECEYR	Carbamidomethyl (C)	82312.2	64998.2	75867.7	0.789654	0.921706	427114	409607	426124	0.959011	0.997683	230065	221417	234627	0.962413	1.01983
AT2G02500.1	ISPD, ATMEPCT, MCT | Nucleotide-diphospho-sugar transferases superfamily protein | chr2:671054-673124 REVERSE LENGTH=302	58.6	4.8e-05	EIVVVCDPFFR	Carbamidomethyl (C)	4497.77	5588.44	3868.32	1.24249	0.860052	42945.8	44357.2	40681	1.03287	0.947265	17713.2	21744.1	21364.3	1.22757	1.20612
AT2G02560.1	CAND1, ATCAND1, ETA2, TIP120, HVE | cullin-associated and neddylation dissociated | chr2:690345-697342 FORWARD LENGTH=1219	66.46	1.5e-06	AELPSCLPVLVDR	Carbamidomethyl (C)	132188	131830	106255	0.997291	0.803819	329609	369036	320785	1.11962	0.973227	810624	865876	842365	1.06816	1.03916
AT2G02560.1	CAND1, ATCAND1, ETA2, TIP120, HVE | cullin-associated and neddylation dissociated | chr2:690345-697342 FORWARD LENGTH=1219	18.87	0.041	CLAGLIVSR	Carbamidomethyl (C)	68375.6	47226.9	60963	0.690699	0.89159	86159.1	90816.5	85227.2	1.05406	0.989184	82721.7	69748.6	65258.3	0.843171	0.788889
AT2G02560.1	CAND1, ATCAND1, ETA2, TIP120, HVE | cullin-associated and neddylation dissociated | chr2:690345-697342 FORWARD LENGTH=1219	93.99	1.6e-09	FGTHLGNTVPVLINYCTSASENDEELR	Carbamidomethyl (C)	187.368	226.617	156.85	1.20947	0.837123	1392.81	1341.07	1721.91	0.962853	1.23628	1813.05	2344.36	1958.28	1.29305	1.0801
AT2G02560.1	CAND1, ATCAND1, ETA2, TIP120, HVE | cullin-associated and neddylation dissociated | chr2:690345-697342 FORWARD LENGTH=1219	18.56	0.045	LCDKLLHGK	Carbamidomethyl (C)	60343.4	49476.4	46953.2	0.819914	0.7781	42365.1	45432.9	39185.9	1.07241	0.924956	79053.2	68861.3	71125.6	0.871074	0.899717
AT2G02560.1	CAND1, ATCAND1, ETA2, TIP120, HVE | cullin-associated and neddylation dissociated | chr2:690345-697342 FORWARD LENGTH=1219	51.36	0.00018	NCSSTVK	Carbamidomethyl (C)	7479.12	8770.82	10104.4	1.17271	1.35101	73413	59723.5	62171.8	0.813528	0.846877	18798.6	20417.7	19997.1	1.08612	1.06375
AT2G02560.1	CAND1, ATCAND1, ETA2, TIP120, HVE | cullin-associated and neddylation dissociated | chr2:690345-697342 FORWARD LENGTH=1219	38.77	0.0023	SCSENISLAVR	Carbamidomethyl (C)	110270	98228.7	97596.4	0.8908	0.885066	103518	116557	112260	1.12595	1.08444	191839	186097	176924	0.970069	0.922251
AT2G02560.1	CAND1, ATCAND1, ETA2, TIP120, HVE | cullin-associated and neddylation dissociated | chr2:690345-697342 FORWARD LENGTH=1219	45.94	0.00042	TNIQMIGALCR	Carbamidomethyl (C)	98976.2	91549.8	83405.9	0.924968	0.842687	274731	248651	271311	0.905071	0.987553	212780	217682	206872	1.02304	0.972236
AT2G02560.1	CAND1, ATCAND1, ETA2, TIP120, HVE | cullin-associated and neddylation dissociated | chr2:690345-697342 FORWARD LENGTH=1219	30.05	0.016	TNIQMIGALCR	Carbamidomethyl (C); Oxidation (M)	8578.25	7962.54	6949.36	0.928225	0.810114	43310.1	43156.6	43225.7	0.996456	0.998052	32652.9	29757.7	28933.3	0.911332	0.886086
AT2G02860.1	SUT2, ATSUC3, SUC3, ATSUT2 | sucrose transporter 2 | chr2:828546-832296 REVERSE LENGTH=594	39.43	0.00052	ACCAACGNLK	3 Carbamidomethyl (C)	2280.76	1126.89	2452.75	0.494084	1.07541	35329.3	32821.6	25490.4	0.929019	0.72151	8371.7	8884.06	8907.85	1.0612	1.06404
AT2G02910.1	Protein of unknown function (DUF616) | chr2:847335-849371 REVERSE LENGTH=460	24.2	0.0081	HLPCEVPLAESADR	Carbamidomethyl (C)	10890.3	12937.1	12917.8	1.18794	1.18617	64520.4	68903.5	68604.9	1.06793	1.0633	57452.5	59628.3	61157.8	1.03787	1.06449
AT2G03220.1	FT1, ATFUT1, ATFT1, MUR2 | fucosyltransferase 1 | chr2:970401-972353 REVERSE LENGTH=558	36.37	0.00082	AMSMEPCFHSPPFYDCK	2 Carbamidomethyl (C)	18574.4	10574.2	13247.5	0.569289	0.713214	156912	131566	164392	0.838469	1.04767	32951.1	33149.4	31365.9	1.00602	0.951894
AT2G03220.1	FT1, ATFUT1, ATFT1, MUR2 | fucosyltransferase 1 | chr2:970401-972353 REVERSE LENGTH=558	32.24	0.0033	CGPGTESYKK	Carbamidomethyl (C)	57511.1	77527.3	75190	1.34804	1.3074	156788	158300	165006	1.00965	1.05242	142062	161621	162471	1.13768	1.14366
AT2G03220.1	FT1, ATFUT1, ATFT1, MUR2 | fucosyltransferase 1 | chr2:970401-972353 REVERSE LENGTH=558	26.72	0.0092	HCEDISWGLK	Carbamidomethyl (C)	20376.4	26838.3	22954.9	1.31713	1.12655	244290	275825	270903	1.12909	1.10894	59778.7	61693.7	58801.7	1.03203	0.983657
AT2G03220.1	FT1, ATFUT1, ATFT1, MUR2 | fucosyltransferase 1 | chr2:970401-972353 REVERSE LENGTH=558	26.55	0.007	QLDQEHIDGDGECK	Carbamidomethyl (C)	32784.5	42317.2	33882	1.29077	1.03348	81151.6	94180.2	83692.3	1.16055	1.03131	48889.6	53017.7	48428.8	1.08444	0.990575
AT2G03220.1	FT1, ATFUT1, ATFT1, MUR2 | fucosyltransferase 1 | chr2:970401-972353 REVERSE LENGTH=558	22.22	0.033	TTPDPSCGR	Carbamidomethyl (C)	43287	76880.6	78370.7	1.77607	1.81049	104271	98324.9	109946	0.942975	1.05443	30929.1	32484.6	32691.6	1.05029	1.05699
AT2G03230.1	GCK domain-containing protein | chr2:972917-973375 FORWARD LENGTH=152	58.57	1.5e-05	DAFIEVDHCR	Carbamidomethyl (C)	249564	440782	298446	1.76621	1.19587	533374	571036	549981	1.07061	1.03114	698657	735796	701968	1.05316	1.00474
AT2G03230.1	GCK domain-containing protein | chr2:972917-973375 FORWARD LENGTH=152	37.31	0.0011	EVKDDGTNCR	Carbamidomethyl (C)	41681.9	92231.1	75081.6	2.21274	1.8013	1.80615e+06	1.68413e+06	1.89363e+06	0.932442	1.04843	420733	409237	425914	0.972675	1.01231
AT2G03420.1	unknown protein; Has 38 Blast hits to 38 proteins in 17 species: Archae - 0; Bacteria - 0; Metazoa - 0; Fungi - 0; Plants - 38; Viruses - 0; Other Eukaryotes - 0 (source: NCBI BLink). | chr2:1035100-1035937 REVERSE LENGTH=170	48.53	7.7e-05	GAEWGVGDCSTTGMTDEEKEK	Carbamidomethyl (C)	12431.4	23842.4	14473.3	1.91791	1.16425	31145.1	29455.2	33266.2	0.945743	1.0681	32915.6	38385.8	35857.3	1.16619	1.08937
AT2G03430.1	Ankyrin repeat family protein | chr2:1036192-1037536 REVERSE LENGTH=240	14.43	0.044	INITDKVGCTPLHR	Carbamidomethyl (C)	2926.94	3938.12	2528	1.34547	0.863701	157037	167497	165112	1.06661	1.05142	205458	182784	199469	0.889642	0.970847
AT2G03430.1	Ankyrin repeat family protein | chr2:1036192-1037536 REVERSE LENGTH=240	31.62	0.0018	VGCTPLHR	Carbamidomethyl (C)	22750.2	19257.4	20214.2	0.846471	0.888529	101528	90179.5	94362.9	0.888219	0.929424	23267.9	23389.8	23629	1.00524	1.01552
AT2G03480.1	QUL2 | QUASIMODO2 LIKE 2 | chr2:1051509-1054090 FORWARD LENGTH=606	38.79	0.0016	EFPFCGK	Carbamidomethyl (C)	173142	199870	225362	1.15437	1.3016	475277	504117	524060	1.06068	1.10264	1.09986e+06	1.11816e+06	1.21755e+06	1.01663	1.10701
AT2G03480.1	QUL2 | QUASIMODO2 LIKE 2 | chr2:1051509-1054090 FORWARD LENGTH=606	52.8	1e-05	TSDSSCYSSR	Carbamidomethyl (C)	6405.39	9849.96	11567.3	1.53776	1.80587	47415.4	39276.6	49516.7	0.82835	1.04432	22713.7	24268.5	24540.7	1.06845	1.08043
AT2G03510.1	SPFH/Band 7/PHB domain-containing membrane-associated protein family | chr2:1066717-1068934 FORWARD LENGTH=356	76.38	2.5e-07	DALQADCTR	Carbamidomethyl (C)	12805.9	11091.2	11326.6	0.866097	0.88448	78649	90580.7	73748.1	1.15171	0.937686	30819.9	31807.1	30713.1	1.03203	0.996536
AT2G03510.1	SPFH/Band 7/PHB domain-containing membrane-associated protein family | chr2:1066717-1068934 FORWARD LENGTH=356	39.44	0.0033	DIPCGTK	Carbamidomethyl (C)	250744	185542	250463	0.739966	0.998882	4.03282e+06	3.24019e+06	3.82993e+06	0.803456	0.949692	692784	686011	693920	0.990224	1.00164
AT2G03510.1	SPFH/Band 7/PHB domain-containing membrane-associated protein family | chr2:1066717-1068934 FORWARD LENGTH=356	58.67	5.7e-06	MKDALQADCTR	Carbamidomethyl (C)	123269	104161	92012.6	0.844984	0.746435	658112	599515	639229	0.910962	0.971306	1.03905e+06	886877	931290	0.853545	0.896289
AT2G03510.1	SPFH/Band 7/PHB domain-containing membrane-associated protein family | chr2:1066717-1068934 FORWARD LENGTH=356	46.62	0.00019	MKDALQADCTR	Carbamidomethyl (C); Oxidation (M)	13249.2	12088.2	11784.8	0.912369	0.889474	115987	117680	106994	1.0146	0.922466	139884	134644	127188	0.962544	0.909238
AT2G03640.1	Nuclear transport factor 2 (NTF2) family protein with RNA binding (RRM-RBD-RNP motifs) domain | chr2:1104525-1106418 REVERSE LENGTH=422	41.19	0.0004	NCIGFVAFENGEAVK	Carbamidomethyl (C)	9812.11	9987.86	9088.95	1.01791	0.926299	33392.3	35593	32227.5	1.06591	0.965119	41767.9	43418.1	43235.7	1.03951	1.03514
AT2G03820.1	nonsense-mediated mRNA decay NMD3 family protein | chr2:1165149-1166699 REVERSE LENGTH=516	44.59	3.5e-05	DNLCESCSR	Carbamidomethyl (C); Nethylmaleimide (C)	87080.1	79330.2	84541.8	0.911003	0.970851	176026	183122	194513	1.04032	1.10502	60209.1	57371.9	56007.3	0.952877	0.930213
AT2G03820.1	nonsense-mediated mRNA decay NMD3 family protein | chr2:1165149-1166699 REVERSE LENGTH=516	25.74	0.017	EDLVCLPSK	Carbamidomethyl (C)	7926.22	7373.25	6307.24	0.930234	0.795744	59925.5	62416.7	63068.6	1.04157	1.05245	128069	123122	122878	0.961376	0.959466
AT2G03870.1	Small nuclear ribonucleoprotein family protein | chr2:1180306-1181256 FORWARD LENGTH=99	32.19	0.01	LGLIVCR	Carbamidomethyl (C)	330159	291954	414742	0.884284	1.25619	387814	391309	413481	1.00901	1.06618	112318	107256	121647	0.95493	1.08306
AT2G03870.1	Small nuclear ribonucleoprotein family protein | chr2:1180306-1181256 FORWARD LENGTH=99	37.94	0.00028	RLGLIVCR	Carbamidomethyl (C)	39305	34623.1	38541.7	0.880883	0.98058	98237	106833	104184	1.0875	1.06054	163853	179353	192378	1.0946	1.17409
AT2G04030.1	CR88, EMB1956, HSP90.5, Hsp88.1, AtHsp90.5 | Chaperone protein htpG family protein | chr2:1281983-1285909 FORWARD LENGTH=780	46.22	0.00068	DLNAACK	Carbamidomethyl (C)	341685	275242	316346	0.805542	0.92584	1.94702e+06	1.71341e+06	1.82239e+06	0.880016	0.935993	2.37033e+06	2.22751e+06	2.28693e+06	0.939747	0.964814
AT2G04030.1	CR88, EMB1956, HSP90.5, Hsp88.1, AtHsp90.5 | Chaperone protein htpG family protein | chr2:1281983-1285909 FORWARD LENGTH=780	21.34	0.044	EAKQEFNLLCDWIK	Carbamidomethyl (C)	20169.7	38418.2	17019.8	1.90475	0.843834	92954.4	122161	111689	1.3142	1.20155	12538.6	13427.9	15281.8	1.07092	1.21878
AT2G04030.1	CR88, EMB1956, HSP90.5, Hsp88.1, AtHsp90.5 | Chaperone protein htpG family protein | chr2:1281983-1285909 FORWARD LENGTH=780	23.02	0.024	EELIDCLGTIAQSGTSK	Carbamidomethyl (C)	13437	11964.9	11122.7	0.890438	0.827764	15398.6	14503.1	14725.5	0.941845	0.956288	11233.2	10636	11929.2	0.946832	1.06196
AT2G04030.1	CR88, EMB1956, HSP90.5, Hsp88.1, AtHsp90.5 | Chaperone protein htpG family protein | chr2:1281983-1285909 FORWARD LENGTH=780	31.27	0.0014	LGCIEDTGNHKR	Carbamidomethyl (C)	354144	341170	353607	0.963366	0.998484	167510	167511	181796	1	1.08528	755437	703639	773747	0.931433	1.02424
AT2G04030.1	CR88, EMB1956, HSP90.5, Hsp88.1, AtHsp90.5 | Chaperone protein htpG family protein | chr2:1281983-1285909 FORWARD LENGTH=780	56	6e-05	LSSSPCVLVSGK	Carbamidomethyl (C)	229793	115212	136408	0.501375	0.593614	631444	694752	648493	1.10026	1.027	271054	272973	269227	1.00708	0.993259
AT2G04030.1	CR88, EMB1956, HSP90.5, Hsp88.1, AtHsp90.5 | Chaperone protein htpG family protein | chr2:1281983-1285909 FORWARD LENGTH=780	34.88	0.0079	QEFNLLCDWIK	Carbamidomethyl (C)	555.087	966.574	512.904	1.7413	0.924006	88377.9	104132	96942.6	1.17826	1.09691	12003.1	13732.5	14075.4	1.14409	1.17265
AT2G04280.1	unknown protein; FUNCTIONS IN: molecular_function unknown; INVOLVED IN: biological_process unknown; EXPRESSED IN: 24 plant structures; EXPRESSED DURING: 13 growth stages; BEST Arabidopsis thaliana protein match is: unknown protein (TAI	25.71	0.0042	FGKPVTGEEGVNSCDMAWR	Carbamidomethyl (C)	7982.66	9023.09	8852.07	1.13034	1.10891	2287.84	1721.86	2927.84	0.752614	1.27974	73801.9	81980.5	84198.1	1.11082	1.14087
AT2G04350.1	LACS8 | AMP-dependent synthetase and ligase family protein | chr2:1516086-1519178 FORWARD LENGTH=720	25.72	0.011	FHPDGCLEVIDR	Carbamidomethyl (C)	29986.1	27115.4	23082.1	0.904264	0.769758	77265	87605.8	78047.4	1.13384	1.01013	321561	319365	291018	0.993172	0.905016
AT2G04350.1	LACS8 | AMP-dependent synthetase and ligase family protein | chr2:1516086-1519178 FORWARD LENGTH=720	47.05	0.00027	VCNFASGLVNVGHNVDDR	Carbamidomethyl (C)	6825.9	7260.17	7187.84	1.06362	1.05302	42698.3	49027.6	46538.7	1.14823	1.08994	55212.4	60384.4	53129.5	1.09367	0.962274
AT2G04550.1	IBR5, DSPTP1E | indole-3-butyric acid response 5 | chr2:1588538-1589838 FORWARD LENGTH=257	33.56	0.00071	VLNTVPMCQNLYR	Carbamidomethyl (C)	2581.65	2145.87	2211	0.831199	0.856426	34283.9	29770.4	36644	0.868349	1.06884	44629.4	50825.3	47260.2	1.13883	1.05895
AT2G04842.1	EMB2761 | threonyl-tRNA synthetase, putative / threonine--tRNA ligase, putative | chr2:1698466-1701271 REVERSE LENGTH=650	40.27	0.0011	AELCHGER	Carbamidomethyl (C)	12507.2	11057.9	11439.6	0.884123	0.914636	133754	121317	104320	0.907011	0.779936	141528	133200	136307	0.941156	0.963109
AT2G04842.1	EMB2761 | threonyl-tRNA synthetase, putative / threonine--tRNA ligase, putative | chr2:1698466-1701271 REVERSE LENGTH=650	31.75	0.0018	AELCHGERLPK	Carbamidomethyl (C)	55766.3	52621.1	47441.4	0.943601	0.850718	80318.5	87800.9	81825.5	1.09316	1.01876	128302	119270	118894	0.929605	0.926674
AT2G04842.1	EMB2761 | threonyl-tRNA synthetase, putative / threonine--tRNA ligase, putative | chr2:1698466-1701271 REVERSE LENGTH=650	39.37	0.00071	HTCAHVMAMAVQK	Carbamidomethyl (C)	37249.9	33054.1	31516.4	0.88736	0.846079	140802	136358	148317	0.968439	1.05337	50078.6	47572.3	48387.9	0.949953	0.96624
AT2G04842.1	EMB2761 | threonyl-tRNA synthetase, putative / threonine--tRNA ligase, putative | chr2:1698466-1701271 REVERSE LENGTH=650	39.25	0.00049	VLPVTDNQLEFCK	Carbamidomethyl (C)	19738	19103.8	15499.6	0.967867	0.785265	43919.4	47242.5	47332.4	1.07566	1.07771	32149.7	32073.4	34055.5	0.997628	1.05928
AT2G05710.1	ACO3 | aconitase 3 | chr2:2141591-2146350 FORWARD LENGTH=990	53.03	9.9e-05	ACDLGLQVKPWIK	Carbamidomethyl (C)	94625.1	112494	76568.6	1.18884	0.809178	445875	490741	559669	1.10062	1.25522	1.06669e+06	1.15905e+06	1.12726e+06	1.08658	1.05679
AT2G05710.1	ACO3 | aconitase 3 | chr2:2141591-2146350 FORWARD LENGTH=990	43.85	0.00022	ADWHSCLDSK	Carbamidomethyl (C)	108531	121180	108231	1.11655	0.997239	445308	521497	504719	1.17109	1.13341	661267	626545	660290	0.947492	0.998523
AT2G05710.1	ACO3 | aconitase 3 | chr2:2141591-2146350 FORWARD LENGTH=990	35.41	0.00092	NCDNFQVTK	Carbamidomethyl (C)	28.3431	32.6491	36.4654	1.15192	1.28657	684197	814722	795491	1.19077	1.16266	276635	290082	287968	1.04861	1.04097
AT2G05710.1	ACO3 | aconitase 3 | chr2:2141591-2146350 FORWARD LENGTH=990	45.96	0.00022	NCDNFQVTKEDVEK	Carbamidomethyl (C)	248805	272326	228143	1.09454	0.916954	212143	259051	263380	1.22111	1.24152	1.08538e+06	1.02857e+06	1.10252e+06	0.947658	1.01579
AT2G05710.1	ACO3 | aconitase 3 | chr2:2141591-2146350 FORWARD LENGTH=990	24.09	0.02	SFTCTVR	Carbamidomethyl (C)	25029.3	14708.1	18884.4	0.587634	0.754491	84894.9	96960.6	85425.4	1.14212	1.00625	125400	120383	116156	0.959989	0.926282
AT2G05710.1	ACO3 | aconitase 3 | chr2:2141591-2146350 FORWARD LENGTH=990	36.2	0.00083	SNLVGMGIIPLCFK	Carbamidomethyl (C)	51522.7	103986	41361	2.01826	0.802771	84328.2	109938	121039	1.30369	1.43533	50468.6	94632.8	92617.5	1.87508	1.83515
AT2G05710.1	ACO3 | aconitase 3 | chr2:2141591-2146350 FORWARD LENGTH=990	42.13	0.00011	VLLQDFTGVPAVVDLACMR	Carbamidomethyl (C)	4.933	8.53545	5.00127	1.73027	1.01384	12708	8841.88	11370.3	0.695771	0.894731	40181.9	55275.9	55314.4	1.37564	1.3766
AT2G05830.1	NagB/RpiA/CoA transferase-like superfamily protein | chr2:2229759-2231839 FORWARD LENGTH=374	28.37	0.0035	AICYKPGSLQLLDQR	Carbamidomethyl (C)	21570.6	20348.9	16925.7	0.943361	0.784665	235382	260165	251002	1.10529	1.06636	265473	259304	253790	0.976762	0.955993
AT2G05840.1	PAA2 | 20S proteasome subunit PAA2 | chr2:2234226-2236053 FORWARD LENGTH=246	37.69	0.0042	GKDSVCVVTQK	Carbamidomethyl (C)	79348.4	63728.1	69762.9	0.803142	0.879197	408522	445940	422423	1.09159	1.03403	491823	484890	458602	0.985902	0.932453
AT2G05920.1	Subtilase family protein | chr2:2269831-2272207 REVERSE LENGTH=754	81.55	1.3e-07	GVFVSCSAGNSGPTR	Carbamidomethyl (C)	63811.3	52275.3	68354.6	0.819217	1.0712	218199	240233	206774	1.10098	0.94764	92037.3	87264.5	80709.7	0.948142	0.876924
AT2G05990.1	MOD1, ENR1 | NAD(P)-binding Rossmann-fold superfamily protein | chr2:2322876-2324867 FORWARD LENGTH=390	46.79	0.00016	YAGSSNWTVQEAAECVKK	Carbamidomethyl (C)	23163.3	27148.8	20440.4	1.17206	0.882448	123942	130220	129365	1.05065	1.04376	103420	104538	99545.6	1.01081	0.962538
AT2G06210.1	ELF8, VIP6 | binding | chr2:2429108-2436588 REVERSE LENGTH=1091	36.14	0.00071	ALQVFPGCPAAVR	Carbamidomethyl (C)	16595.5	15112.3	16502.7	0.910628	0.994404	52768.9	55910.5	50270.8	1.05954	0.952658	94321.7	99221.7	95438.9	1.05195	1.01184
AT2G06850.1	EXGT-A1, EXT, XTH4 | xyloglucan endotransglucosylase/hydrolase 4 | chr2:2763619-2765490 FORWARD LENGTH=296	41.43	0.00028	FPVMPAECK	Carbamidomethyl (C)	73408.8	81601.9	71224.4	1.11161	0.970244	663523	596074	717616	0.898347	1.08152	127594	133196	134799	1.0439	1.05647
AT2G06850.1	EXGT-A1, EXT, XTH4 | xyloglucan endotransglucosylase/hydrolase 4 | chr2:2763619-2765490 FORWARD LENGTH=296	63.5	3e-06	GFHIDGCQASVEAK	Carbamidomethyl (C)	77711.4	104189	86388.2	1.34072	1.11165	522041	581455	575868	1.11381	1.10311	388638	380242	374698	0.978397	0.96413
AT2G06850.1	EXGT-A1, EXT, XTH4 | xyloglucan endotransglucosylase/hydrolase 4 | chr2:2763619-2765490 FORWARD LENGTH=296	36.15	0.0032	TRFPVMPAECK	Carbamidomethyl (C)	38453.2	41842.8	38503.2	1.08815	1.0013	124336	117733	128982	0.946897	1.03737	190456	185987	203017	0.976535	1.06596
AT2G06850.1	EXGT-A1, EXT, XTH4 | xyloglucan endotransglucosylase/hydrolase 4 | chr2:2763619-2765490 FORWARD LENGTH=296	24.58	0.0072	YCATQGR	Carbamidomethyl (C)	169332	123572	277377	0.729765	1.63807	560207	431293	484667	0.769881	0.865158	73241.1	75786.8	77910.4	1.03476	1.06375
AT2G07690.1	MCM5 | Minichromosome maintenance (MCM2/3/5) family protein | chr2:3523379-3527388 REVERSE LENGTH=727	29.17	0.0019	NFEIEQNCFPYR	Carbamidomethyl (C)	8701.21	9772.5	8139.88	1.12312	0.935488	45470.1	50178.8	47790.5	1.10356	1.05103	63327.4	66897	64222.2	1.05637	1.01413
AT2G07696.1	Ribosomal protein S7p/S5e family protein | chr2:3351340-3351786 REVERSE LENGTH=148	25.76	0.017	LMVDAVENIKPICEVAK	Carbamidomethyl (C)	40121.6	33044.3	26021.1	0.823603	0.648556	97101.7	98620.5	112469	1.01564	1.15826	72525.7	74363.6	74414.4	1.02534	1.02604
AT2G07707.1	Plant mitochondrial ATPase, F0 complex, subunit 8 protein | chr2:3386292-3386768 FORWARD LENGTH=158	20.84	0.014	ITLISCFGEISGSR	Carbamidomethyl (C)	107968	198524	105503	1.83873	0.977172	157095	217919	193641	1.38718	1.23263	118323	145240	142214	1.22748	1.20191
AT2G07707.1	Plant mitochondrial ATPase, F0 complex, subunit 8 protein | chr2:3386292-3386768 FORWARD LENGTH=158	40.83	0.00022	KITLISCFGEISGSR	Carbamidomethyl (C)	13806	27100.5	15543.8	1.96295	1.12587	46496.4	70737	70323.2	1.52135	1.51244	150395	227721	233127	1.51415	1.5501
AT2G07734.1	Alpha-L RNA-binding motif/Ribosomal protein S4 family protein | chr2:3472604-3473692 REVERSE LENGTH=362	20.19	0.039	VCLGSSFAEHKR	Carbamidomethyl (C)	30805.3	24240.6	24695.1	0.786895	0.801652	90700.4	96843.6	89536.6	1.06773	0.987168	222708	191846	194431	0.861424	0.873031
AT2G09990.1	Ribosomal protein S5 domain 2-like superfamily protein | chr2:3781442-3781882 FORWARD LENGTH=146	35.42	0.00096	LNGCPIELFQPEILR	Carbamidomethyl (C)	212651	210736	222292	0.990995	1.04534	600052	632030	616604	1.05329	1.02758	309643	329219	323764	1.06322	1.0456
AT2G09990.1	Ribosomal protein S5 domain 2-like superfamily protein | chr2:3781442-3781882 FORWARD LENGTH=146	74.16	1.2e-06	TAVAVTHCK	Carbamidomethyl (C)	139145	123718	117044	0.88913	0.841163	1.00466e+06	967295	958157	0.962813	0.953718	3.00378e+06	2.98862e+06	3.03005e+06	0.994954	1.00875
AT2G09990.1	Ribosomal protein S5 domain 2-like superfamily protein | chr2:3781442-3781882 FORWARD LENGTH=146	29.15	0.02	TAVAVTHCKR	Carbamidomethyl (C)	396757	363702	333384	0.916688	0.840273	2.1385e+06	2.29083e+06	2.03075e+06	1.07123	0.949611	1.43092e+06	1.22213e+06	1.2712e+06	0.854087	0.888378
AT2G12400.1	unknown protein; FUNCTIONS IN: molecular_function unknown; INVOLVED IN: biological_process unknown; LOCATED IN: endomembrane system; EXPRESSED IN: 25 plant structures; EXPRESSED DURING: 13 growth stages; BEST Arabidopsis thaliana prote	42.39	0.00011	YGPFLADLQGCDFVR	Carbamidomethyl (C)	890.659	1632.6	1318.56	1.83303	1.48043	57866.3	64893.5	70467.2	1.12144	1.21776	5916.49	6439.24	6680.3	1.08835	1.1291
AT2G14120.1	DRP3B | dynamin related protein | chr2:5954253-5960015 REVERSE LENGTH=780	27.35	0.0059	GNDICTR	Carbamidomethyl (C)	9121.78	7790.96	11572.2	0.854105	1.26863	51711.4	48465.3	49429.6	0.937227	0.955875	114623	117654	115174	1.02644	1.0048
AT2G14120.1	DRP3B | dynamin related protein | chr2:5954253-5960015 REVERSE LENGTH=780	18.99	0.032	LLDPSLQCAR	Carbamidomethyl (C)	17752.6	16055.5	14080.5	0.904405	0.793152	192612	207749	191971	1.07859	0.996674	111466	103084	103016	0.924809	0.924191
AT2G14720.1	VSR4, VSR2;1, BP80-2;1, MTV4 | vacuolar sorting receptor 4 | chr2:6300878-6304156 REVERSE LENGTH=628	40.46	0.00011	ACQCPECSCK	4 Carbamidomethyl (C)	4158.9	2879.14	7670.94	0.692284	1.84446	28852.2	28864.7	29985.7	1.00043	1.03928	11621.4	14789.7	13473.8	1.27262	1.15939
AT2G14720.1	VSR4, VSR2;1, BP80-2;1, MTV4 | vacuolar sorting receptor 4 | chr2:6300878-6304156 REVERSE LENGTH=628	34.9	0.0021	CEDINECK	2 Carbamidomethyl (C)	7025.34	14071.1	13944.2	2.00291	1.98484	32253.9	36573.5	36794.5	1.13392	1.14078	18895.2	25238.8	23960.8	1.33572	1.26808
AT2G14720.1	VSR4, VSR2;1, BP80-2;1, MTV4 | vacuolar sorting receptor 4 | chr2:6300878-6304156 REVERSE LENGTH=628	33.88	0.001	CMGDPDADLDNPVLKEEQDAQVGK	Carbamidomethyl (C)	2826.85	5260.91	3552.76	1.86105	1.25679	22519	20749.3	28646.3	0.921412	1.27209	15048.3	18159.4	18036.3	1.20674	1.19856
AT2G14720.1	VSR4, VSR2;1, BP80-2;1, MTV4 | vacuolar sorting receptor 4 | chr2:6300878-6304156 REVERSE LENGTH=628	40.21	0.00017	CMGDPDADLDNPVLKEEQDAQVGK	Carbamidomethyl (C); Oxidation (M)	846.504	1923.25	879.048	2.27199	1.03845	3282.52	4011.06	4676.37	1.22194	1.42463	1859.53	1896.79	2152.5	1.02004	1.15755
AT2G14720.1	VSR4, VSR2;1, BP80-2;1, MTV4 | vacuolar sorting receptor 4 | chr2:6300878-6304156 REVERSE LENGTH=628	37.83	0.00065	CTINNGGCWHEER	2 Carbamidomethyl (C)	15797.3	14416.9	17413.5	0.912617	1.10231	148892	169831	136987	1.14063	0.92004	61455.5	66462.5	63610.6	1.08147	1.03507
AT2G14720.1	VSR4, VSR2;1, BP80-2;1, MTV4 | vacuolar sorting receptor 4 | chr2:6300878-6304156 REVERSE LENGTH=628	29.29	0.013	DGHAFSACVDKDSVK	Carbamidomethyl (C)	93110	149790	128372	1.60874	1.37871	291024	281342	275039	0.966734	0.945073	58923.3	60100.6	66899.9	1.01998	1.13537
AT2G14720.1	VSR4, VSR2;1, BP80-2;1, MTV4 | vacuolar sorting receptor 4 | chr2:6300878-6304156 REVERSE LENGTH=628	45.24	0.00057	DHDTCISK	Carbamidomethyl (C)	20099.4	31623.4	34707	1.57335	1.72677	332468	282759	341706	0.850486	1.02779	38008.1	43058.2	45982	1.13287	1.20979
AT2G14720.1	VSR4, VSR2;1, BP80-2;1, MTV4 | vacuolar sorting receptor 4 | chr2:6300878-6304156 REVERSE LENGTH=628	24.11	0.017	EAVPHPDDRVEYELWTNSNDECGVK	Carbamidomethyl (C)	28720.2	61976.6	38564.9	2.15794	1.34278	159590	179340	177508	1.12375	1.11227	117196	134802	134954	1.15022	1.15152
AT2G14720.1	VSR4, VSR2;1, BP80-2;1, MTV4 | vacuolar sorting receptor 4 | chr2:6300878-6304156 REVERSE LENGTH=628	35.53	0.00071	FKGDGYSHCEPSGPGR	Carbamidomethyl (C)	62062.9	83134.6	60049.3	1.33952	0.967556	101289	116547	104987	1.15064	1.03651	40375.8	36700.5	36046.8	0.908973	0.892782
AT2G14720.1	VSR4, VSR2;1, BP80-2;1, MTV4 | vacuolar sorting receptor 4 | chr2:6300878-6304156 REVERSE LENGTH=628	30.53	0.003	GDGYSHCEPSGPGR	Carbamidomethyl (C)	6173.96	10194.4	9031.85	1.6512	1.4629	86481	89284.7	83138.3	1.03242	0.961348	30412.2	28265	29084.9	0.929399	0.956355
AT2G14720.1	VSR4, VSR2;1, BP80-2;1, MTV4 | vacuolar sorting receptor 4 | chr2:6300878-6304156 REVERSE LENGTH=628	34.22	0.00089	KCEDINECK	2 Carbamidomethyl (C)	122885	140421	160807	1.1427	1.3086	567306	542561	535301	0.956381	0.943584	104621	111474	110938	1.06551	1.06038
AT2G14720.1	VSR4, VSR2;1, BP80-2;1, MTV4 | vacuolar sorting receptor 4 | chr2:6300878-6304156 REVERSE LENGTH=628	34.08	0.0057	QLCVYK	Carbamidomethyl (C)	247527	255690	322755	1.03298	1.30392	1.21715e+06	953226	937579	0.783165	0.77031	978982	878451	942405	0.89731	0.962638
AT2G14720.1	VSR4, VSR2;1, BP80-2;1, MTV4 | vacuolar sorting receptor 4 | chr2:6300878-6304156 REVERSE LENGTH=628	31.13	0.026	SQCINK	Carbamidomethyl (C)	14745.7	18315.7	26058.3	1.24211	1.76718	511970	430452	455295	0.840775	0.8893	127738	138056	135938	1.08077	1.06419
AT2G14720.1	VSR4, VSR2;1, BP80-2;1, MTV4 | vacuolar sorting receptor 4 | chr2:6300878-6304156 REVERSE LENGTH=628	36.57	0.0014	VCVCPIVDGVR	2 Carbamidomethyl (C)	28218.5	16096.5	33110.4	0.570424	1.17336	57584.9	61073	54841.2	1.06057	0.952354	45416.1	44182.1	43417.4	0.97283	0.955992
AT2G14720.1	VSR4, VSR2;1, BP80-2;1, MTV4 | vacuolar sorting receptor 4 | chr2:6300878-6304156 REVERSE LENGTH=628	34.7	0.0011	YCAPDPEQDFSSGYDGK	Carbamidomethyl (C)	437.554	836.039	706.628	1.91071	1.61495	14686.5	16965.3	17952	1.15516	1.22235	1694.22	2220.12	2188.79	1.31041	1.29191
AT2G14720.1	VSR4, VSR2;1, BP80-2;1, MTV4 | vacuolar sorting receptor 4 | chr2:6300878-6304156 REVERSE LENGTH=628	47.77	8.5e-05	YCAPDPEQDFSSGYDGKDVVVENLR	Carbamidomethyl (C)	126.332	295.23	180.228	2.33693	1.42662	63660.2	75431.2	75791.9	1.1849	1.19057	14049.4	17474.9	17026.6	1.24382	1.21191
AT2G14720.1	VSR4, VSR2;1, BP80-2;1, MTV4 | vacuolar sorting receptor 4 | chr2:6300878-6304156 REVERSE LENGTH=628	20.98	0.045	YNKDCAESVIK	Carbamidomethyl (C)	21673.8	36057.7	25697.4	1.66365	1.18564	667730	748590	772114	1.1211	1.15633	163381	154804	169140	0.947505	1.03525
AT2G14740.1	ATVSR3, VSR3, VSR2;2, BP80-2;2 | vaculolar sorting receptor 3 | chr2:6308895-6312303 FORWARD LENGTH=628	54.11	1.5e-05	CMGDPDADLDNPVLKEEQDAQVGK	Carbamidomethyl (C)	837.709	1503.9	883.212	1.79526	1.05432	22519	20749.3	28646.3	0.921412	1.27209	15048.3	18159.4	18036.3	1.20674	1.19856
AT2G14740.1	ATVSR3, VSR3, VSR2;2, BP80-2;2 | vaculolar sorting receptor 3 | chr2:6308895-6312303 FORWARD LENGTH=628	35.98	0.00042	CMGDPDADLDNPVLKEEQDAQVGK	Carbamidomethyl (C); Oxidation (M)	49.4772	95.1308	63.3489	1.92272	1.28037	3282.52	4011.06	4676.37	1.22194	1.42463	1859.53	1896.79	2152.5	1.02004	1.15755
AT2G14740.1	ATVSR3, VSR3, VSR2;2, BP80-2;2 | vaculolar sorting receptor 3 | chr2:6308895-6312303 FORWARD LENGTH=628	22.85	0.0072	DGHAFSACVDKDSVK	Carbamidomethyl (C)	27021.2	41620	36727.2	1.54027	1.3592	291024	281342	275039	0.966734	0.945073	58923.3	60100.6	66899.9	1.01998	1.13537
AT2G14740.1	ATVSR3, VSR3, VSR2;2, BP80-2;2 | vaculolar sorting receptor 3 | chr2:6308895-6312303 FORWARD LENGTH=628	45.14	0.00059	DHDTCISK	Carbamidomethyl (C)	7925.61	13051.1	14669.7	1.6467	1.85093	332468	282759	341706	0.850486	1.02779	38008.1	43058.2	45982	1.13287	1.20979
AT2G14740.1	ATVSR3, VSR3, VSR2;2, BP80-2;2 | vaculolar sorting receptor 3 | chr2:6308895-6312303 FORWARD LENGTH=628	18.01	0.032	EAVPHPDDRVEYELWTNSNDECGVK	Carbamidomethyl (C)	6585.54	13724.2	9380.96	2.084	1.42448	159590	179340	177508	1.12375	1.11227	117196	134802	134954	1.15022	1.15152
AT2G14740.1	ATVSR3, VSR3, VSR2;2, BP80-2;2 | vaculolar sorting receptor 3 | chr2:6308895-6312303 FORWARD LENGTH=628	30.7	0.0031	GDGYSHCEPSGPGR	Carbamidomethyl (C)	1106.64	2048.52	1950.1	1.85111	1.76218	86481	89284.7	83138.3	1.03242	0.961348	30412.2	28265	29084.9	0.929399	0.956355
AT2G14740.1	ATVSR3, VSR3, VSR2;2, BP80-2;2 | vaculolar sorting receptor 3 | chr2:6308895-6312303 FORWARD LENGTH=628	20.19	0.048	KCEDINECK	2 Carbamidomethyl (C)	69075	85633.8	102302	1.23972	1.48103	567306	542561	535301	0.956381	0.943584	104621	111474	110938	1.06551	1.06038
AT2G14740.1	ATVSR3, VSR3, VSR2;2, BP80-2;2 | vaculolar sorting receptor 3 | chr2:6308895-6312303 FORWARD LENGTH=628	30.91	0.025	SQCINK	Carbamidomethyl (C)	5914.8	6878	10257.1	1.16285	1.73414	511970	430452	455295	0.840775	0.8893	127738	138056	135938	1.08077	1.06419
AT2G14740.1	ATVSR3, VSR3, VSR2;2, BP80-2;2 | vaculolar sorting receptor 3 | chr2:6308895-6312303 FORWARD LENGTH=628	63.18	1.2e-06	YCAPDPEQDFSSGYDGK	Carbamidomethyl (C)	52.8189	97.9127	94.2735	1.85374	1.78484	14686.5	16965.3	17952	1.15516	1.22235	1694.22	2220.12	2188.79	1.31041	1.29191
AT2G14740.1	ATVSR3, VSR3, VSR2;2, BP80-2;2 | vaculolar sorting receptor 3 | chr2:6308895-6312303 FORWARD LENGTH=628	47.77	8.5e-05	YCAPDPEQDFSSGYDGKDVVVENLR	Carbamidomethyl (C)	126.332	295.23	180.228	2.33693	1.42662	63660.2	75431.2	75791.9	1.1849	1.19057	14049.4	17474.9	17026.6	1.24382	1.21191
AT2G14740.1	ATVSR3, VSR3, VSR2;2, BP80-2;2 | vaculolar sorting receptor 3 | chr2:6308895-6312303 FORWARD LENGTH=628	25.96	0.022	YNKECADSVIK	Carbamidomethyl (C)	3067.57	4801.07	3752.95	1.56511	1.22343	363675	433684	427882	1.1925	1.17655	95549.5	97646.6	100907	1.02195	1.05608
AT2G15400.1	RBP36B, NRPE3B | DNA-directed RNA polymerase family protein | chr2:6713022-6714386 FORWARD LENGTH=319	30.83	0.011	CVTDQTLDVTSR	Carbamidomethyl (C)	1491.88	1217.7	1173.68	0.816219	0.786709	20304.2	19305	18672.2	0.950786	0.919622	23002.8	22055.5	21676.8	0.958817	0.942357
AT2G15620.1	NIR1, NIR, ATHNIR | nitrite reductase 1 | chr2:6810552-6812666 FORWARD LENGTH=586	21.98	0.03	GLVACTGSQFCGQAIIETK	Carbamidomethyl (C); Nethylmaleimide (C)	4203.36	6728.44	4966.75	1.60073	1.18161	9561.97	10640.1	10035.2	1.11275	1.04949	2538.3	2916.14	3119	1.14886	1.22878
AT2G15620.1	NIR1, NIR, ATHNIR | nitrite reductase 1 | chr2:6810552-6812666 FORWARD LENGTH=586	61.59	6.1e-06	KYGEDGCADVTTR	Carbamidomethyl (C)	63413.3	55403.6	52569.9	0.87369	0.829004	237665	257696	233938	1.08428	0.984319	626527	589962	597648	0.941638	0.953906
AT2G15620.1	NIR1, NIR, ATHNIR | nitrite reductase 1 | chr2:6810552-6812666 FORWARD LENGTH=586	59.11	5.3e-06	YGEDGCADVTTR	Carbamidomethyl (C)	2265.72	2120.43	2370.74	0.935877	1.04635	20083.9	20702	20614.2	1.03078	1.0264	42241.5	41586.8	40498.5	0.984501	0.958737
AT2G15730.1	P-loop containing nucleoside triphosphate hydrolases superfamily protein | chr2:6849797-6851881 FORWARD LENGTH=344	52.38	1.6e-05	EECSCNPVR	2 Carbamidomethyl (C)	8363.15	6346.12	9381.03	0.758819	1.12171	44007.8	40347.3	41170.7	0.91682	0.935531	8778.92	9973.67	9535.85	1.13609	1.08622
AT2G15730.1	P-loop containing nucleoside triphosphate hydrolases superfamily protein | chr2:6849797-6851881 FORWARD LENGTH=344	50.63	6e-05	TYSREECSCNPVR	2 Carbamidomethyl (C)	5256.67	5162.65	6143.06	0.982114	1.16862	54624.7	55719.8	55600.8	1.02005	1.01787	23077.7	24842.5	23137.1	1.07647	1.00257
AT2G16070.1	PDV2 | plastid division2 | chr2:6984072-6984746 REVERSE LENGTH=224	38.58	0.0017	TPNQCPPGK	Carbamidomethyl (C)	12175.9	19534.2	20613.8	1.60433	1.693	57572.1	59917.7	66213.5	1.04074	1.1501	8613.44	9718.75	9993.96	1.12832	1.16028
AT2G16430.2	PAP10, ATPAP10 | purple acid phosphatase 10 | chr2:7120502-7122772 REVERSE LENGTH=468	32.05	0.0014	FWHPVDDSPSCNS	Carbamidomethyl (C)	11943	11622.7	11240.8	0.973182	0.941209	47025.8	46897.8	46360.2	0.997278	0.985846	18754	18710.8	18571.2	0.997701	0.990253
AT2G16430.2	PAP10, ATPAP10 | purple acid phosphatase 10 | chr2:7120502-7122772 REVERSE LENGTH=468	27.17	0.0063	VPCGYNAPQQVHITQGDVEGK	Carbamidomethyl (C)	19779.5	15932.5	23706	0.805506	1.19851	181362	174478	179966	0.962042	0.992303	75963.1	75870.8	80730.3	0.998786	1.06276
AT2G16440.1	MCM4 | Minichromosome maintenance (MCM2/3/5) family protein | chr2:7126536-7130665 REVERSE LENGTH=847	63.18	1.2e-05	TSVLACANPSGSR	Carbamidomethyl (C)	15518.1	13672.3	12942.5	0.881051	0.834024	57952.6	62276.9	57162.1	1.07462	0.98636	31772.6	30355.3	29832	0.955393	0.938923
AT2G16440.1	MCM4 | Minichromosome maintenance (MCM2/3/5) family protein | chr2:7126536-7130665 REVERSE LENGTH=847	29.84	0.0073	TYIDCLHIK	Carbamidomethyl (C)	9841.19	9840.95	8661.07	0.999975	0.880083	100153	99086.3	100047	0.989346	0.998935	205850	188227	195106	0.914389	0.947807
AT2G16570.1	ATASE, ATASE1, ASE1 | GLN phosphoribosyl pyrophosphate amidotransferase 1 | chr2:7180424-7182124 REVERSE LENGTH=566	33.44	0.017	IIDACEK	Carbamidomethyl (C)	407.834	290.459	389.999	0.712198	0.956269	2.18785e+06	2.26596e+06	2.42603e+06	1.0357	1.10886	1.01593e+06	1.04535e+06	1.14676e+06	1.02896	1.12877
AT2G16570.1	ATASE, ATASE1, ASE1 | GLN phosphoribosyl pyrophosphate amidotransferase 1 | chr2:7180424-7182124 REVERSE LENGTH=566	31.17	0.0037	LCYLALHALQHR	Carbamidomethyl (C)	50856.7	81382	48305.2	1.60022	0.949828	191685	296422	230054	1.5464	1.20017	185799	309623	294881	1.66644	1.5871
AT2G16570.1	ATASE, ATASE1, ASE1 | GLN phosphoribosyl pyrophosphate amidotransferase 1 | chr2:7180424-7182124 REVERSE LENGTH=566	27.94	0.0031	SFCYACFTGDYPVKPTEVK	Carbamidomethyl (C); Nethylmaleimide (C)	14306.9	27444.6	16679.1	1.91827	1.16581	181221	231230	230233	1.27596	1.27045	17453.3	23104.5	23669.9	1.32378	1.35618
AT2G16570.1	ATASE, ATASE1, ASE1 | GLN phosphoribosyl pyrophosphate amidotransferase 1 | chr2:7180424-7182124 REVERSE LENGTH=566	25.36	0.011	SFCYACFTGDYPVKPTEVK	2 Carbamidomethyl (C)	2623	1215.57	2600.5	0.463429	0.991422	116796	131131	109797	1.12274	0.94008	24577.6	28192.7	24805.2	1.14709	1.00926
AT2G16570.1	ATASE, ATASE1, ASE1 | GLN phosphoribosyl pyrophosphate amidotransferase 1 | chr2:7180424-7182124 REVERSE LENGTH=566	31.88	0.017	SQCLMPK	Carbamidomethyl (C); Oxidation (M)	14420.6	11682.1	12827.4	0.810097	0.889523	110982	95087.7	103018	0.856785	0.928242	14400.1	13724.9	14755.1	0.953112	1.02466
AT2G16600.1	ROC3 | rotamase CYP 3 | chr2:7200862-7201383 FORWARD LENGTH=173	25.97	0.036	ALCTGER	Carbamidomethyl (C)	1.46587e+06	963643	1.2963e+06	0.657384	0.884317	572760	526400	502230	0.91906	0.876861	841960	738628	797609	0.877272	0.947323
AT2G16600.1	ROC3 | rotamase CYP 3 | chr2:7200862-7201383 FORWARD LENGTH=173	65.96	6.5e-07	FMCQGGDFTAGNGTGGESIYGSK	Carbamidomethyl (C)	10296.5	12152.5	8448.39	1.18025	0.820508	187458	162623	191488	0.867514	1.0215	82294	92381.1	86953.1	1.12257	1.05662
AT2G16600.1	ROC3 | rotamase CYP 3 | chr2:7200862-7201383 FORWARD LENGTH=173	52.71	1.1e-05	FMCQGGDFTAGNGTGGESIYGSK	Carbamidomethyl (C); Oxidation (M)	888.635	814.666	848.073	0.916762	0.954355	13778	13546.3	14020.7	0.983184	1.01762	8373.77	8484.95	8544.16	1.01328	1.02035
AT2G16600.1	ROC3 | rotamase CYP 3 | chr2:7200862-7201383 FORWARD LENGTH=173	23.82	0.0069	TSKPVVIADCGQIS	Carbamidomethyl (C)	122069	115454	111400	0.945809	0.912603	116117	110718	110345	0.953506	0.950298	100074	94339.7	95643.9	0.9427	0.955733
AT2G16640.1	ATTOC132, TOC132 | multimeric translocon complex in the outer envelope membrane 132 | chr2:7211489-7215109 REVERSE LENGTH=1206	38.2	0.00026	LMNPVSLVENHSACR	Carbamidomethyl (C)	26577.8	24610.2	27203.1	0.925966	1.02353	77269.2	84867.1	84413.6	1.09833	1.09246	39588.8	40368.5	37622.1	1.01969	0.950322
AT2G16780.1	MSI2, MSI02, NFC02, NFC2 | Transducin family protein / WD-40 repeat family protein | chr2:7281615-7283583 REVERSE LENGTH=415	40.57	0.00038	CMPQKPTLVGAK	Carbamidomethyl (C)	29556.2	22553.5	23630	0.763073	0.799496	208534	157129	185135	0.753492	0.887793	98397.1	112967	107289	1.14807	1.09037
AT2G16780.1	MSI2, MSI02, NFC02, NFC2 | Transducin family protein / WD-40 repeat family protein | chr2:7281615-7283583 REVERSE LENGTH=415	23.09	0.021	SQTSECDPDLR	Carbamidomethyl (C)	19924.9	17966.3	15073.6	0.9017	0.756516	118666	126970	111213	1.06998	0.937194	47565.2	42811.8	43502.1	0.900064	0.914578
AT2G16780.1	MSI2, MSI02, NFC02, NFC2 | Transducin family protein / WD-40 repeat family protein | chr2:7281615-7283583 REVERSE LENGTH=415	23.37	0.0064	TSGCEVFLFDYAK	Carbamidomethyl (C)	43824.6	63191.2	38682.2	1.44191	0.882661	29814.2	34455.7	28464.9	1.15568	0.954744	9907.82	10066.3	9062.73	1.016	0.914706
AT2G16950.1	TRN1, ATTRN1 | transportin 1 | chr2:7353939-7360637 FORWARD LENGTH=895	65.23	8.7e-06	SELLPCLGAADR	Carbamidomethyl (C)	89438.4	77125	74242.2	0.862325	0.830093	118242	129714	122876	1.09702	1.03919	144394	141171	140889	0.977676	0.975725
AT2G17120.1	LYM2 | lysm domain GPI-anchored protein 2 precursor | chr2:7459156-7460648 FORWARD LENGTH=350	37.11	0.0019	ACSSSVR	Carbamidomethyl (C)	52043.2	43174.2	83419.8	0.829585	1.6029	1.03209e+06	923109	982569	0.894409	0.95202	100048	96851.3	99496.2	0.968047	0.994483
AT2G17265.1	HSK, DMR1 | homoserine kinase | chr2:7508606-7509718 FORWARD LENGTH=370	64.7	6.1e-06	NCAGIAAIATMK	Carbamidomethyl (C)	26076.1	19650.4	21393.8	0.75358	0.82044	164530	151995	170331	0.923815	1.03526	97004	101537	98387.9	1.04673	1.01427
AT2G17280.1	Phosphoglycerate mutase family protein | chr2:7513274-7514844 FORWARD LENGTH=271	28.87	0.0025	ETMGDHPCDR	Carbamidomethyl (C)	19566.1	14791.1	15021.4	0.755958	0.767729	217882	181062	207287	0.831012	0.951375	522114	477076	485483	0.913739	0.92984
AT2G17360.1	Ribosomal protein S4 (RPS4A) family protein | chr2:7546598-7548138 FORWARD LENGTH=261	46.57	0.00041	ECLPLVLIIR	Carbamidomethyl (C)	72904.4	108970	59756.9	1.4947	0.819661	135410	180951	167537	1.33632	1.23725	84531.8	89152.1	77532.4	1.05466	0.917197
AT2G17390.1	AKR2B | ankyrin repeat-containing 2B | chr2:7555870-7557743 FORWARD LENGTH=344	40.2	0.00017	CAQVLLDAGANANAIDKNK	Carbamidomethyl (C)	46633.9	39494	43262.4	0.846894	0.927703	266432	298794	281779	1.12146	1.0576	252330	239930	240103	0.95086	0.951543
AT2G17390.1	AKR2B | ankyrin repeat-containing 2B | chr2:7555870-7557743 FORWARD LENGTH=344	45.14	0.00041	TALHFACGYGEVR	Carbamidomethyl (C)	142639	165341	133484	1.15916	0.935817	577876	593293	536951	1.02668	0.92918	772758	829395	715028	1.07329	0.925294
AT2G17420.1	NTRA, ATNTRA, NTR2 | NADPH-dependent thioredoxin reductase A | chr2:7564357-7566219 FORWARD LENGTH=378	53.34	4.7e-05	GISACAVCDGAAPIFR	2 Carbamidomethyl (C)	2152.95	2090.54	3168.28	0.97101	1.4716	32731.6	33303	36538.5	1.01746	1.1163	28880.2	28368.5	35919.3	0.982283	1.24374
AT2G17420.1	NTRA, ATNTRA, NTR2 | NADPH-dependent thioredoxin reductase A | chr2:7564357-7566219 FORWARD LENGTH=378	59.18	2.8e-06	GISACAVCDGAAPIFR	Carbamidomethyl (C); Nethylmaleimide (C)	32592.6	43907.7	33922.5	1.34717	1.04081	176417	203784	186581	1.15513	1.05761	35377.5	40874.9	39163.2	1.15539	1.10701
AT2G17510.1	EMB2763 | ribonuclease II family protein | chr2:7609395-7615881 REVERSE LENGTH=933	24.15	0.038	LFPSCSLLR	Carbamidomethyl (C)	30315.9	21885.5	25524.5	0.721916	0.841951	70631.2	72565.2	63981.5	1.02738	0.905853	93349.4	105363	101341	1.1287	1.08561
AT2G17510.1	EMB2763 | ribonuclease II family protein | chr2:7609395-7615881 REVERSE LENGTH=933	36.54	0.0051	LLCSNPAR	Carbamidomethyl (C)	47944.6	36208.9	40816.3	0.755223	0.851321	52364.5	53607.7	51166.3	1.02374	0.977117	60350.3	61833.2	59379.7	1.02457	0.983916
AT2G17700.1	ACT-like protein tyrosine kinase family protein | chr2:7685778-7689278 REVERSE LENGTH=546	20.26	0.013	TIKDESESCGSR	Carbamidomethyl (C)	8764.98	9241.06	8680.16	1.05432	0.990323	105509	92423.4	92061.1	0.875974	0.87254	61353.7	56719	58558.3	0.924459	0.954437
AT2G17840.1	ERD7 | Senescence/dehydration-associated protein-related | chr2:7755923-7757798 REVERSE LENGTH=452	39.36	0.0021	VCDAVEVAGR	Carbamidomethyl (C)	48623.4	44399.3	43139.1	0.913126	0.88721	152263	157973	141864	1.0375	0.931699	57626.1	53955.7	53456.9	0.936307	0.927649
AT2G17870.1	ATCSP3, CSP3 | cold shock domain protein 3 | chr2:7764276-7765181 REVERSE LENGTH=301	56.15	1.2e-05	ACYECGGTGHLAR	Carbamidomethyl (C); Nethylmaleimide (C)	67213.9	68066.1	67145.3	1.01268	0.99898	439319	450016	417819	1.02435	0.951062	162033	155317	148344	0.958549	0.915514
AT2G17870.1	ATCSP3, CSP3 | cold shock domain protein 3 | chr2:7764276-7765181 REVERSE LENGTH=301	20.04	0.013	GSGGNCFNCGEVGHMAK	Carbamidomethyl (C); Nethylmaleimide (C)	9307.58	8637.76	7839.9	0.928035	0.842313	183954	170965	185178	0.929391	1.00666	108256	117864	110158	1.08875	1.01757
AT2G17870.1	ATCSP3, CSP3 | cold shock domain protein 3 | chr2:7764276-7765181 REVERSE LENGTH=301	34.94	0.00032	SGGEGECYMCGDVGHFAR	Carbamidomethyl (C); Nethylmaleimide (C)	6906.78	9019.24	7773.05	1.30585	1.12542	100310	101049	109166	1.00737	1.08829	87479.7	84535.7	80291.8	0.966346	0.917834
AT2G17870.1	ATCSP3, CSP3 | cold shock domain protein 3 | chr2:7764276-7765181 REVERSE LENGTH=301	29.7	0.033	VCTSK	Carbamidomethyl (C)	7889.62	8569.79	10777.4	1.08621	1.36603	25012.7	20960	19784.3	0.837974	0.790969	47173.9	48411.9	47764.1	1.02624	1.01251
AT2G17980.1	ATSLY1 | Sec1/munc18-like (SM) proteins superfamily | chr2:7824352-7826404 FORWARD LENGTH=627	73.69	1.2e-07	CPSGGPAEMVASLLDQK	Carbamidomethyl (C)	3993.28	5853.35	4161.51	1.4658	1.04213	19515.1	18742.8	20209.7	0.960429	1.0356	6571.84	7056.85	7746.04	1.0738	1.17867
AT2G17980.1	ATSLY1 | Sec1/munc18-like (SM) proteins superfamily | chr2:7824352-7826404 FORWARD LENGTH=627	28.21	0.0082	FCQNILSPLTHVK	Carbamidomethyl (C)	5746.96	6619.14	5053.8	1.15176	0.879388	67372.7	79446	69415.6	1.1792	1.03032	94282.7	115015	109396	1.21989	1.1603
AT2G17980.1	ATSLY1 | Sec1/munc18-like (SM) proteins superfamily | chr2:7824352-7826404 FORWARD LENGTH=627	28.55	0.029	QTECVIR	Carbamidomethyl (C)	8812.75	6433.15	6926.65	0.729983	0.785981	9416.53	9518.78	8545.55	1.01086	0.907504	20143	20364.5	19337.1	1.011	0.959993
AT2G18020.1	EMB2296 | Ribosomal protein L2 family | chr2:7837151-7838160 FORWARD LENGTH=258	28.58	0.034	KIVPSGCR	Carbamidomethyl (C)	40792.6	34929.2	35519.9	0.856264	0.870744	426535	438320	415059	1.02763	0.973093	903200	839345	766072	0.929302	0.848176
AT2G18020.1	EMB2296 | Ribosomal protein L2 family | chr2:7837151-7838160 FORWARD LENGTH=258	63.54	6.9e-06	SIPEGAVVCNVEHHVGDR	Carbamidomethyl (C)	288827	323713	255141	1.12078	0.883368	663804	753590	672902	1.13526	1.01371	1.98071e+06	1.94429e+06	1.91808e+06	0.981614	0.96838
AT2G18020.1	EMB2296 | Ribosomal protein L2 family | chr2:7837151-7838160 FORWARD LENGTH=258	24.81	0.021	SIPEGAVVCNVEHHVGDRGVLAR	Carbamidomethyl (C)	23939.6	36257.5	23017	1.51454	0.961463	10774.3	13695.7	12341.3	1.27115	1.14544	75050.9	60724	62416.9	0.809104	0.831662
AT2G18030.1	Peptide methionine sulfoxide reductase family protein | chr2:7840207-7841496 FORWARD LENGTH=254	38.26	0.0024	SEAAFGCINGVVR	Carbamidomethyl (C)	21719.1	25028.1	25651.4	1.15236	1.18106	165628	175498	167816	1.05959	1.01321	21362.2	21078.1	22194.4	0.986703	1.03896
AT2G18040.1	PIN1AT | peptidylprolyl cis/trans isomerase, NIMA-interacting 1 | chr2:7842346-7843537 FORWARD LENGTH=119	44.37	0.00047	VSDCSSAK	Carbamidomethyl (C)	14295.2	18011.1	19229.2	1.25994	1.34515	149329	135650	158498	0.908396	1.06141	112364	98044	107113	0.87256	0.953267
AT2G18220.1	Noc2p family | chr2:7928254-7931851 FORWARD LENGTH=764	35.31	0.0014	TACHYGDDTGDDQSTK	Carbamidomethyl (C)	1603.73	1642.69	1324.58	1.02429	0.825938	21984.7	20064.7	19484.5	0.912666	0.886275	28010.5	29635.2	30129.4	1.05801	1.07565
AT2G18410.1	FUNCTIONS IN: molecular_function unknown; INVOLVED IN: biological_process unknown; LOCATED IN: cellular_component unknown; EXPRESSED IN: 22 plant structures; EXPRESSED DURING: 13 growth stages; CONTAINS InterPro DOMAIN/s: Histone acety	29.03	0.0031	ANLEPLCPSSDGQR	Carbamidomethyl (C)	985.197	895.923	964.985	0.909384	0.979484	12762.9	13331.4	12820.8	1.04454	1.00453	9676.19	9596.95	9436.63	0.991811	0.975243
AT2G18700.1	ATTPS11, TPS11, ATTPSB | trehalose phosphatase/synthase 11 | chr2:8109043-8111799 FORWARD LENGTH=862	42.46	0.0013	LCDDPSNLVFIVSGR	Carbamidomethyl (C)	2983.49	3467.26	2307.33	1.16215	0.773365	16160.6	17194.5	15502.1	1.06398	0.959255	11987.2	11292.6	11162.6	0.942052	0.931212
AT2G18700.1	ATTPS11, TPS11, ATTPSB | trehalose phosphatase/synthase 11 | chr2:8109043-8111799 FORWARD LENGTH=862	48.33	0.00049	LCGETIVPAYR	Carbamidomethyl (C)	13197.7	12090.1	11310.4	0.91608	0.857005	59532.6	61558.2	52980.3	1.03402	0.889938	30123.6	27925.5	27785.5	0.927032	0.922384
AT2G18900.1	Transducin/WD40 repeat-like superfamily protein | chr2:8188491-8192409 REVERSE LENGTH=804	49.85	0.00017	GISEIQVCER	Carbamidomethyl (C)	15674.7	13672.7	13358.1	0.872279	0.852211	54307.6	55355.3	48895.3	1.01929	0.900341	53970.3	52598.1	52010.8	0.974575	0.963692
AT2G18960.1	AHA1, PMA, OST2, HA1 | H(+)-ATPase 1 | chr2:8221858-8227268 FORWARD LENGTH=949	41.37	0.00077	HPGQEVFSGSTCK	Carbamidomethyl (C)	16019.2	13829.3	14226.3	0.863295	0.888077	315953	307162	273231	0.972178	0.864786	129731	134146	132750	1.03403	1.02327
AT2G18960.1	AHA1, PMA, OST2, HA1 | H(+)-ATPase 1 | chr2:8221858-8227268 FORWARD LENGTH=949	21.4	0.0098	LSVDKNLVEVFCK	Carbamidomethyl (C)	272231	353683	246566	1.2992	0.905722	392119	448720	428420	1.14434	1.09258	763051	802956	829012	1.0523	1.08644
AT2G18960.1	AHA1, PMA, OST2, HA1 | H(+)-ATPase 1 | chr2:8221858-8227268 FORWARD LENGTH=949	42.55	0.0001	VLSCIDKYAER	Carbamidomethyl (C)	9103.7	9472.15	8317.96	1.04047	0.91369	450027	500293	497763	1.11169	1.10607	665846	656982	635541	0.986687	0.954487
AT2G18990.1	TXND9 | thioredoxin domain-containing protein 9 homolog | chr2:8238851-8239932 REVERSE LENGTH=211	16.76	0.027	VVCHFYR	Carbamidomethyl (C)	3045.95	2285.57	2624.4	0.750366	0.861605	87083.2	78135.2	69840.9	0.897247	0.802001	114883	119205	123410	1.03762	1.07422
AT2G19520.1	FVE, ACG1, MSI4, NFC4, NFC04, ATMSI4 | Transducin family protein / WD-40 repeat family protein | chr2:8456006-8459235 FORWARD LENGTH=507	35.13	0.00051	SHVMTCASKP	Carbamidomethyl (C)	18191.1	12464.1	13534.3	0.685175	0.744005	136366	107905	132140	0.791284	0.969004	62351	57822.3	52481.9	0.927367	0.841717
AT2G19540.1	Transducin family protein / WD-40 repeat family protein | chr2:8461804-8464347 FORWARD LENGTH=469	21.62	0.0094	LASCMLASGSDDGTFSIR	Carbamidomethyl (C)	2947.45	2609.76	2594.19	0.885433	0.880149	20433	18953.7	21361.1	0.927602	1.04542	9522.7	10848.2	9886.74	1.1392	1.03823
AT2G19540.1	Transducin family protein / WD-40 repeat family protein | chr2:8461804-8464347 FORWARD LENGTH=469	50.74	0.00027	LLSGDCK	Carbamidomethyl (C)	58184.3	52853.6	51657.6	0.908382	0.887828	237643	231425	227469	0.973833	0.957186	238836	229123	228882	0.95933	0.958322
AT2G19670.1	ATPRMT1A, PRMT1A | protein arginine methyltransferase 1A | chr2:8499278-8501114 REVERSE LENGTH=366	43.88	8.7e-05	AGAAHVYAVECSQMADTAK	Carbamidomethyl (C)	2455.75	2542.93	2851.88	1.0355	1.16131	35051.1	29117.8	41172	0.830723	1.17463	13757.4	17467.7	16725.1	1.2697	1.21572
AT2G19690.1	PLA2-BETA | phospholipase A2-beta | chr2:8503326-8504549 FORWARD LENGTH=147	31.02	0.002	TCIAQNCDTLSIR	2 Carbamidomethyl (C)	17732	10787.6	21857.7	0.608372	1.23267	104879	122656	110533	1.1695	1.05391	33985.3	39667.2	37432.1	1.16718	1.10142
AT2G19690.1	PLA2-BETA | phospholipase A2-beta | chr2:8503326-8504549 FORWARD LENGTH=147	14.91	0.032	YCGIGHSGCPGEEPCDDLDACCK	5 Carbamidomethyl (C)	1261.41	2831.32	2281.63	2.24457	1.8088	23218.1	28022.1	27209.5	1.20691	1.17191	15124.2	17892.7	18793.6	1.18305	1.24261
AT2G19730.1	Ribosomal L28e protein family | chr2:8511752-8512995 FORWARD LENGTH=143	30.8	0.028	NNNCFLVK	Carbamidomethyl (C)	3822.2	3273.74	3615.61	0.856507	0.945951	848118	814357	810597	0.960192	0.95576	2.72528e+06	2.89002e+06	2.82007e+06	1.06045	1.03478
AT2G19940.1	oxidoreductases, acting on the aldehyde or oxo group of donors, NAD or NADP as acceptor;copper ion binding | chr2:8613168-8615649 FORWARD LENGTH=401	46.44	9.3e-05	LVANPGCYPTTIQLPLVPLLK	Carbamidomethyl (C)	20.8462	135.119	19.4089	6.48171	0.931053	665.356	2238.71	1922.39	3.36467	2.88927	413.273	873.628	958.692	2.11393	2.31976
AT2G19970.1	CAP (Cysteine-rich secretory proteins, Antigen 5, and Pathogenesis-related 1 protein) superfamily protein | chr2:8623913-8624446 REVERSE LENGTH=177	44.05	0.00013	AGVCDYSSMR	Carbamidomethyl (C)	14772.7	12999.2	16779.3	0.879946	1.13583	29511.3	20260.7	28262.9	0.686541	0.957696	15522.2	14154.9	16267.5	0.911912	1.04801
AT2G20140.1	AAA-type ATPase family protein | chr2:8692736-8694837 FORWARD LENGTH=443	41.37	0.001	AICTEAGLLALR	Carbamidomethyl (C)	20458.9	19014	15049.7	0.929374	0.735605	94971.3	101805	100975	1.07196	1.06322	95617.9	83649.9	72752.5	0.874834	0.760867
AT2G20190.1	ATCLASP, CLASP | CLIP-associated protein | chr2:8711862-8718813 REVERSE LENGTH=1439	31.49	0.0024	EVVRQPCSSTLEIVSK	Carbamidomethyl (C)	3606.71	3399.25	2828.74	0.942481	0.784299	31228.8	36689.1	34555.6	1.17485	1.10653	27056.1	24424	23359.9	0.902716	0.863387
AT2G20190.1	ATCLASP, CLASP | CLIP-associated protein | chr2:8711862-8718813 REVERSE LENGTH=1439	31.25	0.0044	QPCSSTLEIVSK	Carbamidomethyl (C)	6644.09	5123.41	5174.98	0.771123	0.778885	39806.1	41218.7	38226.4	1.03549	0.960317	21311.6	21153.5	20428.4	0.992583	0.958558
AT2G20270.1	Thioredoxin superfamily protein | chr2:8738001-8739617 REVERSE LENGTH=179	62.29	1.4e-06	TWCSYSSQVK	Carbamidomethyl (C)	109.243	77.3038	132.866	0.707632	1.21624	123276	99209.5	110379	0.804773	0.895374	135428	123037	121433	0.908507	0.89666
AT2G20280.1	Zinc finger C-x8-C-x5-C-x3-H type family protein | chr2:8740054-8742349 REVERSE LENGTH=371	41.16	0.00029	SILCEFFK	Carbamidomethyl (C)	11915.6	11021.7	9698.41	0.92498	0.813925	725384	756326	713526	1.04266	0.983654	114234	110225	119806	0.964902	1.04877
AT2G20330.1	Transducin/WD40 repeat-like superfamily protein | chr2:8772888-8775518 REVERSE LENGTH=648	31.85	0.002	GHICGLTCGEWHPR	Carbamidomethyl (C); Nethylmaleimide (C)	29613.4	37083.3	29080.8	1.25225	0.982017	149885	157299	155088	1.04947	1.03472	23508.1	21945.3	23526.3	0.933519	1.00077
AT2G20340.1	Pyridoxal phosphate (PLP)-dependent transferases superfamily protein | chr2:8779804-8782490 FORWARD LENGTH=490	42.79	0.0002	ACQIAGIHPENCR	Carbamidomethyl (C); Nethylmaleimide (C)	5561.64	4991.04	5791.37	0.897406	1.04131	67465.3	63032.4	65400.3	0.934293	0.969391	12671.5	10878.8	11290.8	0.858522	0.891038
AT2G20360.1	NAD(P)-binding Rossmann-fold superfamily protein | chr2:8786070-8789098 FORWARD LENGTH=402	30.17	0.0044	YIQVSCLGASVSSPSR	Carbamidomethyl (C)	671.026	695.108	536.746	1.03589	0.799888	25972.6	27412	26189.7	1.05542	1.00836	26686.4	33636.3	30082.8	1.26043	1.12727
AT2G20420.1	ATP citrate lyase (ACL) family protein | chr2:8805574-8807858 FORWARD LENGTH=421	46.11	0.00094	CDVIASGIVNAAK	Carbamidomethyl (C)	130415	127591	97280	0.978347	0.745927	230713	279984	243227	1.21356	1.05424	127533	135374	119853	1.06148	0.939776
AT2G20420.1	ATP citrate lyase (ACL) family protein | chr2:8805574-8807858 FORWARD LENGTH=421	36	0.0022	KTDCTMLEINPLAETSTNQLVAADAK	Carbamidomethyl (C)	3381.06	4097.42	2637.74	1.21188	0.780152	2159.81	2468.73	2199.36	1.14303	1.01832	38586.7	41567.4	44024.8	1.07725	1.14093
AT2G20420.1	ATP citrate lyase (ACL) family protein | chr2:8805574-8807858 FORWARD LENGTH=421	24.85	0.014	KTDCTMLEINPLAETSTNQLVAADAK	Carbamidomethyl (C); Oxidation (M)	240.721	200.977	95.4739	0.834895	0.396616	11629.1	11195.2	14260.2	0.962687	1.22626	25183.9	25575.1	26524.1	1.01553	1.05322
AT2G20420.1	ATP citrate lyase (ACL) family protein | chr2:8805574-8807858 FORWARD LENGTH=421	33.01	0.0062	SAGPLIIACKK	Carbamidomethyl (C)	96220.5	88764.8	78274.5	0.922514	0.813491	186924	197488	196310	1.05651	1.05021	659939	585797	576977	0.887655	0.874289
AT2G20420.1	ATP citrate lyase (ACL) family protein | chr2:8805574-8807858 FORWARD LENGTH=421	35.06	0.0051	VYLCEK	Carbamidomethyl (C)	1227.73	983.366	972.549	0.800965	0.792155	303400	309070	318142	1.01869	1.04859	1.45561e+06	1.33204e+06	1.45665e+06	0.915113	1.00072
AT2G20490.1	NOP10, EDA27 | nucleolar RNA-binding Nop10p family protein | chr2:8831897-8832723 FORWARD LENGTH=64	17.7	0.022	MYLQCYINEKGEK	Carbamidomethyl (C)	34994.6	39471.6	28757.4	1.12793	0.821768	244176	283456	283665	1.16087	1.16172	503007	473603	434846	0.941544	0.864492
AT2G20580.1	RPN1A, ATRPN1A | 26S proteasome regulatory subunit S2 1A | chr2:8859211-8864699 FORWARD LENGTH=891	35.2	0.00066	AVPLALGLLCISNPK	Carbamidomethyl (C)	16362.4	37347.3	12947.1	2.2825	0.791266	10634.2	18828.1	15620.2	1.77053	1.46887	5779.92	8752.22	9100.14	1.51425	1.57444
AT2G20580.1	RPN1A, ATRPN1A | 26S proteasome regulatory subunit S2 1A | chr2:8859211-8864699 FORWARD LENGTH=891	53.95	2.4e-05	QVFTSCTDLLK	Carbamidomethyl (C)	82572.7	65786.2	69262.6	0.796706	0.838808	104140	87431.2	88571.4	0.839554	0.850503	75560.8	76712.1	76507.3	1.01524	1.01253
AT2G20580.1	RPN1A, ATRPN1A | 26S proteasome regulatory subunit S2 1A | chr2:8859211-8864699 FORWARD LENGTH=891	32.83	0.011	QVFTSCTDLLKK	Carbamidomethyl (C)	23621.3	23867.2	21009.2	1.01041	0.889418	60364.9	64376.1	64491.1	1.06645	1.06835	330139	305563	319924	0.92556	0.96906
AT2G20580.1	RPN1A, ATRPN1A | 26S proteasome regulatory subunit S2 1A | chr2:8859211-8864699 FORWARD LENGTH=891	59.61	1.5e-05	TCNYLTSAAR	Carbamidomethyl (C)	156325	119441	131108	0.764056	0.838687	171258	178682	169409	1.04335	0.989205	133079	136926	127643	1.02891	0.959149
AT2G20630.1	PIA1 | PP2C induced by AVRRPM1 | chr2:8897826-8899648 REVERSE LENGTH=279	49.42	7.1e-05	VGLCGSDTGR	Carbamidomethyl (C)	32771.2	26284.2	27873.5	0.802052	0.850549	59458.3	49206.5	53841	0.827581	0.905526	37125.6	35267.4	35635.1	0.949947	0.959851
AT2G20680.1	MAN2, AtMAN2 | Glycosyl hydrolase superfamily protein | chr2:8921024-8923066 FORWARD LENGTH=433	23.25	0.045	SIEMCSHRP	Carbamidomethyl (C)	11003.6	11241.8	12576.9	1.02165	1.14298	104661	91699.7	100952	0.876161	0.964566	4203.2	4494.25	4811.72	1.06925	1.14478
AT2G20800.1	NDB4 | NAD(P)H dehydrogenase B4 | chr2:8953252-8955699 REVERSE LENGTH=582	26.88	0.025	DICQR	Carbamidomethyl (C)	3238.42	2874.06	3550.56	0.887489	1.09638	63398.1	49870	52155.4	0.786618	0.822665	14980	15427.8	15830.9	1.02989	1.0568
AT2G20800.1	NDB4 | NAD(P)H dehydrogenase B4 | chr2:8953252-8955699 REVERSE LENGTH=582	31.08	0.019	EAECVK	Carbamidomethyl (C)	13276.7	13865.3	15221	1.04433	1.14644	58228.2	47311.9	53503.4	0.812526	0.918857	87812.7	85837	84708.9	0.977502	0.964655
AT2G20800.1	NDB4 | NAD(P)H dehydrogenase B4 | chr2:8953252-8955699 REVERSE LENGTH=582	77.13	5.9e-08	VEGCDGVYALGDTATINQR	Carbamidomethyl (C)	35.0611	31.6947	37.0869	0.903987	1.05778	16494.6	17797.3	15801.9	1.07898	0.958003	7032.51	7750.47	7448.88	1.10209	1.05921
AT2G20810.1	GAUT10, LGT4 | galacturonosyltransferase 10 | chr2:8957927-8959610 FORWARD LENGTH=536	52.9	1.1e-05	NVNGAVETCMETFHR	Carbamidomethyl (C)	10850.3	14226.6	12512.8	1.31117	1.15321	25903.6	30194.6	29122.6	1.16565	1.12427	21642.3	22291.2	20735.3	1.02998	0.95809
AT2G20860.1	LIP1 | lipoic acid synthase 1 | chr2:8979636-8980983 FORWARD LENGTH=374	54.85	4.5e-05	LHTVCEEAK	Carbamidomethyl (C)	24763.1	38644.9	29718.3	1.56058	1.2001	192775	216612	202799	1.12366	1.052	65695	65722.5	65459.5	1.00042	0.996416
AT2G20940.1	Protein of unknown function (DUF1279) | chr2:9002264-9002653 REVERSE LENGTH=129	56.74	8.1e-06	SAGGALALAVLCNK	Carbamidomethyl (C)	180553	182586	141731	1.01126	0.78498	75327.3	88010	81134	1.16837	1.07709	63013.1	70863.9	68692.4	1.12459	1.09013
AT2G20990.1	SYTA, NTMC2TYPE1.1, ATSYTA, NTMC2T1.1, SYT1 | synaptotagmin A | chr2:9014827-9017829 FORWARD LENGTH=541	23.76	0.014	VYLTDEKELIMEPCLK	Carbamidomethyl (C)	24941.9	22538.1	17997.7	0.903624	0.721586	15200.3	16917.6	17620.1	1.11298	1.15919	87356.4	88689.5	83258.7	1.01526	0.953092
AT2G21060.1	ATGRP2B, ATCSP4, GRP2B | glycine-rich protein 2B | chr2:9036983-9037588 REVERSE LENGTH=201	45.02	9.9e-05	CGEPGHMAR	Carbamidomethyl (C)	18305.2	14552.9	16513.9	0.795016	0.902142	423207	290348	401682	0.686066	0.949138	232244	221327	209769	0.952994	0.903228
AT2G21060.1	ATGRP2B, ATCSP4, GRP2B | glycine-rich protein 2B | chr2:9036983-9037588 REVERSE LENGTH=201	73.69	1e-07	ECSQGGGGYSGGGGGGR	Carbamidomethyl (C)	17494.3	17458.8	19644.7	0.997971	1.12292	240689	201849	208151	0.838629	0.864815	52696.5	54122.2	50439.1	1.02706	0.957163
AT2G21060.1	ATGRP2B, ATCSP4, GRP2B | glycine-rich protein 2B | chr2:9036983-9037588 REVERSE LENGTH=201	38.6	0.00047	YGSGGGGGGGGGGLSCYSCGESGHFAR	Carbamidomethyl (C); Nethylmaleimide (C)	952.272	1163.61	1099.04	1.22193	1.15412	7187.4	8146.69	7219.5	1.13347	1.00447	4591.05	4732.72	4727.33	1.03086	1.02968
AT2G21130.1	Cyclophilin-like peptidyl-prolyl cis-trans isomerase family protein | chr2:9055619-9056143 REVERSE LENGTH=174	34.98	0.011	ALCTGEK	Carbamidomethyl (C)	2.22175e+06	1.58035e+06	2.01988e+06	0.711306	0.909139	3.74182e+06	2.78171e+06	3.06222e+06	0.743409	0.818377	7.58663e+06	6.99601e+06	6.99478e+06	0.922149	0.921987
AT2G21130.1	Cyclophilin-like peptidyl-prolyl cis-trans isomerase family protein | chr2:9055619-9056143 REVERSE LENGTH=174	24.84	0.0062	IGSSSGKPTKPVVIADCGEISS	Carbamidomethyl (C)	582.76	590.65	680.76	1.01354	1.16817	4198.02	4414.09	4860.7	1.05147	1.15785	4032.03	4095.12	4280.37	1.01565	1.06159
AT2G21130.1	Cyclophilin-like peptidyl-prolyl cis-trans isomerase family protein | chr2:9055619-9056143 REVERSE LENGTH=174	76.82	8.6e-08	VIPNFMCQGGDFTK	Carbamidomethyl (C)	35435.8	27018	23535.9	0.762449	0.664185	29453.8	26640.2	33221.5	0.904476	1.12792	50177.1	51588.4	52187.9	1.02813	1.04007
AT2G21170.1	TIM, PDTPI | triosephosphate isomerase | chr2:9071047-9073106 REVERSE LENGTH=315	29.36	0.032	DLGCK	Carbamidomethyl (C)	66918	53280.5	64160.4	0.796207	0.958791	300376	159034	167100	0.529449	0.556302	241145	252965	265148	1.04902	1.09954
AT2G21170.1	TIM, PDTPI | triosephosphate isomerase | chr2:9071047-9073106 REVERSE LENGTH=315	31.47	0.013	EAGKTFDVCFAQLK	Carbamidomethyl (C)	20549.7	26106.3	15963.7	1.2704	0.776835	304753	339060	311620	1.11257	1.02253	433007	328468	320171	0.758576	0.739414
AT2G21170.1	TIM, PDTPI | triosephosphate isomerase | chr2:9071047-9073106 REVERSE LENGTH=315	36.69	0.0043	TFDVCFAQLK	Carbamidomethyl (C)	219837	144381	126455	0.656765	0.575221	998906	828292	736978	0.829199	0.737785	249485	256203	248731	1.02692	0.996975
AT2G21250.1	NAD(P)-linked oxidoreductase superfamily protein | chr2:9103408-9105116 REVERSE LENGTH=309	30.68	0.012	DCLAYSK	Carbamidomethyl (C)	219.757	217.513	161.555	0.989786	0.73515	429290	424232	439865	0.988218	1.02463	1.28034e+06	1.22198e+06	1.27744e+06	0.954417	0.997733
AT2G21250.1	NAD(P)-linked oxidoreductase superfamily protein | chr2:9103408-9105116 REVERSE LENGTH=309	56.7	4.8e-06	HLDCAADYRNETEVGDALTEAFK	Carbamidomethyl (C)	2135.43	2857.25	1877.06	1.33802	0.879004	24696	26367.6	26878.7	1.06769	1.08839	21956.8	21008.2	20678.1	0.956797	0.941765
AT2G21300.1	ATP binding microtubule motor family protein | chr2:9114396-9118292 REVERSE LENGTH=862	77.57	6e-07	TAIVCTLSPAR	Carbamidomethyl (C)	9030.45	7236.39	7862.61	0.801332	0.870677	24952.2	26738.3	25665.6	1.07158	1.02859	25922.5	27326.6	24853.1	1.05417	0.958746
AT2G21330.1	FBA1 | fructose-bisphosphate aldolase 1 | chr2:9128416-9130152 REVERSE LENGTH=399	34.49	0.0029	ALQNTCLK	Carbamidomethyl (C)	845.057	753.489	732.647	0.891643	0.866979	808290	891020	863385	1.10235	1.06816	1.52669e+06	1.44996e+06	1.41397e+06	0.949738	0.92617
AT2G21350.1	RNA-binding CRS1 / YhbY (CRM) domain protein | chr2:9136451-9137267 REVERSE LENGTH=222	35.43	0.0025	TCPGELEDMILR	Carbamidomethyl (C)	2989.08	2105.52	2279.95	0.704405	0.762761	28131.3	23116.6	26328.8	0.821742	0.935928	39398	43179.7	43809.4	1.09599	1.11197
AT2G21390.1	Coatomer, alpha subunit | chr2:9152428-9156577 FORWARD LENGTH=1218	34.08	0.00085	DVACPYCTAR	Carbamidomethyl (C); Nethylmaleimide (C)	25742.4	23216.7	23627.2	0.901887	0.917831	129479	136033	131329	1.05062	1.01429	36277.1	34014.1	31893.3	0.937619	0.879159
AT2G21390.1	Coatomer, alpha subunit | chr2:9152428-9156577 FORWARD LENGTH=1218	43.53	0.00024	LVLQCTLHETIR	Carbamidomethyl (C)	6445.75	6085.45	6031.4	0.944103	0.935718	23489.3	30651.8	25590.2	1.30492	1.08944	30731.8	33160.5	32347	1.07903	1.05256
AT2G21390.1	Coatomer, alpha subunit | chr2:9152428-9156577 FORWARD LENGTH=1218	15.36	0.036	NPFVICGSTYVPIYK	Carbamidomethyl (C)	40290.9	67535.6	42826.9	1.6762	1.06294	29626.7	38515.1	38663.6	1.30002	1.30503	20853.1	33109.6	33253	1.58776	1.59463
AT2G21390.1	Coatomer, alpha subunit | chr2:9152428-9156577 FORWARD LENGTH=1218	53.61	2.9e-05	VSGNTIFCLDRDGK	Carbamidomethyl (C)	40047.8	41867.8	34344.6	1.04545	0.85759	309134	376091	336627	1.2166	1.08894	738574	670355	679544	0.907634	0.920076
AT2G21390.1	Coatomer, alpha subunit | chr2:9152428-9156577 FORWARD LENGTH=1218	19.64	0.023	YCLPNGDSGIIR	Carbamidomethyl (C)	99671	104034	104296	1.04377	1.0464	150268	166595	150929	1.10865	1.0044	111942	109440	106640	0.977642	0.952632
AT2G21410.1	VHA-A2 | vacuolar proton ATPase A2 | chr2:9162703-9168141 FORWARD LENGTH=821	39.89	0.00099	DVSCSEATTIGLIK	Carbamidomethyl (C)	223847	388841	293905	1.73708	1.31297	329934	361322	343106	1.09513	1.03992	73435.6	72181	75235.4	0.982917	1.02451
AT2G21410.1	VHA-A2 | vacuolar proton ATPase A2 | chr2:9162703-9168141 FORWARD LENGTH=821	21.55	0.0095	ICEAFGANRYPFSEDLGK	Carbamidomethyl (C)	18343.4	21455.2	17548.3	1.16964	0.956652	122247	124038	129179	1.01465	1.05671	91629.5	98325.5	94744	1.07308	1.03399
AT2G21440.1	RNA-binding (RRM/RBD/RNP motifs) family protein | chr2:9173712-9179065 REVERSE LENGTH=1003	58.53	5.8e-05	SACAAVAK	Carbamidomethyl (C)	27092.3	24684	29945.8	0.911107	1.10533	80918.4	66648	72550.3	0.823645	0.896586	117746	113226	120030	0.961612	1.0194
AT2G21440.1	RNA-binding (RRM/RBD/RNP motifs) family protein | chr2:9173712-9179065 REVERSE LENGTH=1003	31.29	0.0015	VKEIGTVCSVR	Carbamidomethyl (C)	19924.9	16970.8	18378.9	0.851735	0.922409	137471	140514	126101	1.02214	0.917294	112416	116585	109580	1.03709	0.974774
AT2G21470.1	SAE2, ATSAE2, EMB2764 | SUMO-activating enzyme 2 | chr2:9198752-9202136 FORWARD LENGTH=625	41.27	0.00025	TYPVCTITSTPTK	Carbamidomethyl (C)	61471.9	45432.2	70686.8	0.739073	1.1499	229940	192067	218193	0.835295	0.948914	41181	38572.1	47044.3	0.936649	1.14238
AT2G21620.1	RD2 | Adenine nucleotide alpha hydrolases-like superfamily protein | chr2:9248749-9249986 FORWARD LENGTH=187	16.2	0.047	HAFDWALVHFCR	Carbamidomethyl (C)	1932.69	6878.22	1509.32	3.55888	0.780939	10360.3	18096.1	20525.9	1.74667	1.9812	1707.59	6282.47	7329.32	3.67914	4.2922
AT2G21640.1	Encodes a protein of unknown function that is a marker for oxidative stress response. | chr2:9254985-9255453 FORWARD LENGTH=104	36.43	0.0025	IETENPPKPQVPASSCR	Carbamidomethyl (C)	5676.11	8672.55	8419.92	1.5279	1.4834	18062.9	23220.6	21765.7	1.28554	1.205	22010.4	25190.2	23842.4	1.14447	1.08323
AT2G21640.1	Encodes a protein of unknown function that is a marker for oxidative stress response. | chr2:9254985-9255453 FORWARD LENGTH=104	33.1	0.0012	KIETENPPKPQVPASSCR	Carbamidomethyl (C)	403351	639297	556807	1.58497	1.38045	2.667e+06	3.03881e+06	2.81872e+06	1.13941	1.05689	2.25537e+06	2.26166e+06	2.15608e+06	1.00279	0.955976
AT2G21660.1	ATGRP7, CCR2, GR-RBP7, GRP7 | cold, circadian rhythm, and rna binding 2 | chr2:9265477-9266316 REVERSE LENGTH=176	79.72	1.6e-07	CFVGGLAWATDDR	Carbamidomethyl (C)	234738	259184	217393	1.10414	0.92611	102472	105244	97372	1.02705	0.950233	303520	354064	327779	1.16653	1.07993
AT2G21790.1	R1, RNR1, CLS8, ATRNR1 | ribonucleotide reductase 1 | chr2:9293529-9297580 FORWARD LENGTH=816	28.23	0.025	VCAGVYK	Carbamidomethyl (C)	71213.7	60278.9	60789.3	0.846452	0.853619	101993	99258.4	92868.7	0.973192	0.910544	131352	135586	130712	1.03224	0.995123
AT2G22125.1	CSI1 | binding | chr2:9406793-9414223 FORWARD LENGTH=2150	48.46	9.6e-05	STDAASACR	Carbamidomethyl (C)	2044.73	2188.24	2185.76	1.07019	1.06898	44160	38613	38080.4	0.874388	0.862327	15915.2	14292.9	13616.5	0.898064	0.855565
AT2G22240.1	ATMIPS2, MIPS2, ATIPS2 | myo-inositol-1-phosphate synthase 2 | chr2:9451901-9453938 REVERSE LENGTH=510	43.73	0.0012	ACVGLAPENNMIMEYK	Carbamidomethyl (C)	6228.46	4773.66	5309.01	0.766427	0.852379	26879.6	18475	28133.6	0.687323	1.04665	1409.27	1230.87	1163.2	0.873405	0.825393
AT2G22240.1	ATMIPS2, MIPS2, ATIPS2 | myo-inositol-1-phosphate synthase 2 | chr2:9451901-9453938 REVERSE LENGTH=510	26.66	0.0058	NCLIGGDDFK	Carbamidomethyl (C)	11016.1	9764.6	11350.2	0.886397	1.03033	152816	165478	172714	1.08286	1.13021	79264.5	81973.2	84388.7	1.03417	1.06465
AT2G22250.1	ATAAT, AAT, MEE17 | aspartate aminotransferase | chr2:9458011-9460028 REVERSE LENGTH=428	52.93	6.9e-05	HIVAACSK	Carbamidomethyl (C)	20707.7	16838.1	18248.2	0.813129	0.881225	335139	361055	337409	1.07733	1.00677	169236	151776	164509	0.896833	0.97207
AT2G22400.1	S-adenosyl-L-methionine-dependent methyltransferases superfamily protein | chr2:9504823-9508788 REVERSE LENGTH=808	24.12	0.018	EGSSTLCPFR	Carbamidomethyl (C)	10099.2	8830.76	10037.2	0.874398	0.993853	182472	166638	173817	0.913225	0.952565	83550.6	82425.7	85664.7	0.986536	1.0253
AT2G22400.1	S-adenosyl-L-methionine-dependent methyltransferases superfamily protein | chr2:9504823-9508788 REVERSE LENGTH=808	24.56	0.01	VLCDVPCSGDGTLR	Carbamidomethyl (C); Nethylmaleimide (C)	12889.1	11896	10583.9	0.922949	0.821152	81232.2	91829.8	85051.9	1.13046	1.04702	32619.2	31910.4	31792.5	0.978271	0.974654
AT2G22420.1	Peroxidase superfamily protein | chr2:9513341-9514484 FORWARD LENGTH=329	19.92	0.033	CFSIMFR	Carbamidomethyl (C)	74750.9	61866.4	81626.5	0.827635	1.09198	74220.3	86390.5	99383.1	1.16397	1.33903	16319.6	19949.1	19817.5	1.2224	1.21434
AT2G22420.1	Peroxidase superfamily protein | chr2:9513341-9514484 FORWARD LENGTH=329	72.85	2.1e-07	FYSETCPEAESIVR	Carbamidomethyl (C)	4717.19	7810.58	6204.89	1.65577	1.31538	134816	134177	137991	0.995259	1.02355	49820.7	55366.8	55762.2	1.11132	1.11926
AT2G22420.1	Peroxidase superfamily protein | chr2:9513341-9514484 FORWARD LENGTH=329	15.98	0.036	FYSETCPEAESIVRR	Carbamidomethyl (C)	15382.6	23571.5	19488.1	1.53235	1.26689	13379.3	14724.2	15323.9	1.10052	1.14535	65743.9	64726.2	63336.6	0.98452	0.963383
AT2G23070.1	Protein kinase superfamily protein | chr2:9824162-9826871 REVERSE LENGTH=432	55.7	3.4e-05	ILQNLCGGPNIVK	Carbamidomethyl (C)	11044.8	10712	9385.74	0.969868	0.849788	29955.8	27590	27909.6	0.921021	0.931692	61964	70039.1	66251.9	1.13032	1.0692
AT2G23080.1	Protein kinase superfamily protein | chr2:9827228-9829343 FORWARD LENGTH=333	14.23	0.046	ALDFCHSQGIMHR	Carbamidomethyl (C)	13058.2	13703.8	11208.9	1.04944	0.85838	59261.5	49896.9	51610.6	0.841979	0.870896	93154	93162.7	93753.9	1.00009	1.00644
AT2G23080.1	Protein kinase superfamily protein | chr2:9827228-9829343 FORWARD LENGTH=333	51.35	8.9e-05	ILQNLCGGPNIVK	Carbamidomethyl (C)	32094.5	29110.7	24386	0.907032	0.759819	50611.2	42534	44494.3	0.840406	0.87914	98134.2	108568	100960	1.10632	1.02879
AT2G23090.1	Uncharacterised protein family SERF | chr2:9829657-9830274 REVERSE LENGTH=78	35.16	0.0011	ADVVACFPHLKK	Carbamidomethyl (C)	165973	172684	130357	1.04043	0.78541	144905	151690	146064	1.04682	1.008	185481	181179	181791	0.97681	0.980105
AT2G23350.1	PAB4, PABP4 | poly(A) binding protein 4 | chr2:9943209-9946041 FORWARD LENGTH=662	34.41	0.0013	CFGFVNFENPEDAAR	Carbamidomethyl (C)	16893.5	16863.1	14267.8	0.998202	0.844575	53785.5	54957	54883.7	1.02178	1.02042	24367.5	31193.6	28443.9	1.28013	1.16729
AT2G23350.1	PAB4, PABP4 | poly(A) binding protein 4 | chr2:9943209-9946041 FORWARD LENGTH=662	20.89	0.011	TLHEAFSGCGTIVSCK	Carbamidomethyl (C); Nethylmaleimide (C)	7167.66	8652.27	5824.41	1.20713	0.812595	146845	146794	143821	0.999649	0.979407	54438	61259.2	57357.4	1.1253	1.05363
AT2G23890.1	HAD-superfamily hydrolase, subfamily IG, 5~-nucleotidase | chr2:10170680-10173622 FORWARD LENGTH=553	63.79	1.8e-06	SEACQSLLDELNNAR	Carbamidomethyl (C)	9652.79	10122.6	9641.3	1.04867	0.998809	33455.8	38109	35797.7	1.13908	1.07	33296.2	32784.9	36460.4	0.984643	1.09503
AT2G24020.1	Uncharacterised BCR, YbaB family COG0718 | chr2:10217869-10219269 REVERSE LENGTH=182	25.42	0.014	ELAAAEFDGYCAGELVK	Carbamidomethyl (C)	4520.88	5793.07	4334.35	1.2814	0.958741	15721	15741.6	15691.4	1.00131	0.99812	12667.7	12418.7	13258	0.980345	1.0466
AT2G24050.1	eIFiso4G2 | MIF4G domain-containing protein / MA3 domain-containing protein | chr2:10225500-10228456 REVERSE LENGTH=747	76.87	7.9e-07	VLLNNCQEAFEGAGK	Carbamidomethyl (C)	6824.87	6206.3	6546.57	0.909365	0.959223	47246.9	38357.6	36716.2	0.811855	0.777113	33429.4	31087.1	31392.6	0.929934	0.939071
AT2G24290.1	Protein of unknown function (DUF1068) | chr2:10338779-10339859 FORWARD LENGTH=173	78.1	8.8e-08	CNAATEICESAR	2 Carbamidomethyl (C)	91018.5	87253.6	125004	0.958636	1.37339	159178	167844	154663	1.05444	0.971636	50684.2	58500.1	55131.4	1.15421	1.08774
AT2G24290.1	Protein of unknown function (DUF1068) | chr2:10338779-10339859 FORWARD LENGTH=173	34.69	0.00058	EAEKCNAATEICESAR	2 Carbamidomethyl (C)	19780	28452.2	25540.7	1.43843	1.29124	136995	168375	162391	1.22906	1.18538	172154	168411	159328	0.978256	0.925497
AT2G25060.1	ENODL14, AtENODL14 | early nodulin-like protein 14 | chr2:10662308-10662930 FORWARD LENGTH=182	32.87	0.0016	SGPFYFISGANGHCEK	Carbamidomethyl (C)	19970.7	32295.9	23924	1.61717	1.19796	280101	306790	313819	1.09528	1.12038	138851	154653	153375	1.1138	1.1046
AT2G25080.1	ATGPX1, GPX1 | glutathione peroxidase 1 | chr2:10668134-10669828 FORWARD LENGTH=236	43	0.00011	CGLTSSNYSELSHLYEK	Carbamidomethyl (C)	4149.88	5072.3	4831.53	1.22228	1.16426	141644	151137	131554	1.06702	0.928768	24910.3	25296.2	28054	1.01549	1.1262
AT2G25110.1	SDF2, ATSDL, AtSDF2 | stromal cell-derived factor 2-like protein precursor | chr2:10684428-10685838 FORWARD LENGTH=218	33.84	0.0012	IAGGQQEVCGIR	Carbamidomethyl (C)	53009	49489.1	47504.3	0.933598	0.896154	117261	125568	115177	1.07084	0.982222	78108.8	75358.5	73359.5	0.964788	0.939197
AT2G25270.1	unknown protein; LOCATED IN: plasma membrane; EXPRESSED IN: 18 plant structures; EXPRESSED DURING: 13 growth stages; BEST Arabidopsis thaliana protein match is: unknown protein (TAIR:AT2G12400.1); Has 35333 Blast hits to 34131 proteins	45.5	5.5e-05	DAPFLVQLQDCSYAK	Carbamidomethyl (C)	37724.4	58591.3	48174.1	1.55314	1.277	61962.7	62404.7	62387.3	1.00713	1.00685	13072.5	14250.7	14387.7	1.09013	1.10061
AT2G25270.1	unknown protein; LOCATED IN: plasma membrane; EXPRESSED IN: 18 plant structures; EXPRESSED DURING: 13 growth stages; BEST Arabidopsis thaliana protein match is: unknown protein (TAIR:AT2G12400.1); Has 35333 Blast hits to 34131 proteins	25.32	0.017	DITNDHCPGLQR	Carbamidomethyl (C)	2269.05	2324.83	2734.97	1.02458	1.20534	30640.5	36426.7	28159.9	1.18884	0.919041	14254.2	14489.5	13777.2	1.01651	0.966533
AT2G25280.1	CONTAINS InterPro DOMAIN/s: UPF0103/Mediator of ErbB2-driven cell motility (Memo), related (InterPro:IPR002737); Has 1074 Blast hits to 1072 proteins in 474 species: Archae - 213; Bacteria - 366; Metazoa - 159; Fungi - 135; Plants - 54	45.77	0.00012	YEQSSQCQTMR	Carbamidomethyl (C)	1800.18	1371.89	1622.62	0.762084	0.901369	1756	1299.18	1652.48	0.739852	0.941047	4916.54	4927.77	5110.77	1.00228	1.03951
AT2G25355.1	PNAS-3 related | chr2:10801391-10803591 FORWARD LENGTH=241	50.58	0.00017	MLLSSPTCPVLEALGK	Carbamidomethyl (C)	16086.8	12694.5	11533.2	0.789126	0.716937	34630.1	37369.6	37220.7	1.07911	1.07481	8698.71	10539.9	10793.3	1.21167	1.24079
AT2G25970.1	KH domain-containing protein | chr2:11071844-11075604 REVERSE LENGTH=632	32.51	0.00067	DMDADPNCATR	Carbamidomethyl (C)	2079.77	1737.57	1611.96	0.835465	0.775067	30450	25812.8	24586.6	0.847712	0.807443	10405.9	10894.4	10183.2	1.04695	0.9786
AT2G25970.1	KH domain-containing protein | chr2:11071844-11075604 REVERSE LENGTH=632	21.62	0.0083	DMDADPNCATR	Carbamidomethyl (C); Oxidation (M)	1313.65	996.984	997.219	0.758941	0.75912	8205.82	7939.87	8155.22	0.967591	0.993834	6678.23	6565.85	6426.39	0.983172	0.962289
AT2G26080.1	AtGLDP2, GLDP2 | glycine decarboxylase P-protein 2 | chr2:11109330-11113786 REVERSE LENGTH=1044	33.16	0.0038	FCDALISIR	Carbamidomethyl (C)	80293.5	64261.3	68600.9	0.80033	0.854376	144008	137002	134242	0.951346	0.932183	51231.2	52776.5	53123.1	1.03016	1.03693
AT2G26080.1	AtGLDP2, GLDP2 | glycine decarboxylase P-protein 2 | chr2:11109330-11113786 REVERSE LENGTH=1044	61.32	2.5e-06	VTCSDATAIFDVAAKK	Carbamidomethyl (C)	20429.3	22885	17141.6	1.12021	0.839071	59760.4	62171.3	60465	1.04034	1.01179	76036.9	70034.5	79792.9	0.921059	1.0494
AT2G26100.1	Galactosyltransferase family protein | chr2:11116212-11118129 REVERSE LENGTH=371	33.37	0.0011	CSGLCDPESR	2 Carbamidomethyl (C)	17112.9	17039.2	21456.9	0.995694	1.25384	37593.9	42681.4	39619.8	1.13533	1.05389	24624.8	25940.9	24498.3	1.05345	0.994863
AT2G26100.1	Galactosyltransferase family protein | chr2:11116212-11118129 REVERSE LENGTH=371	14.68	0.042	TDMCSK	Carbamidomethyl (C)	5472.12	6294.74	8298.23	1.15033	1.51646	45393.1	30993.1	46373.1	0.68277	1.02159	17011	18697	19359.2	1.09911	1.13804
AT2G26780.1	ARM repeat superfamily protein | chr2:11410125-11423598 FORWARD LENGTH=1826	30.14	0.0045	EASCLALADIIQGR	Carbamidomethyl (C)	1369.87	1683.22	1408.74	1.22874	1.02837	22797.4	24747.9	22989.1	1.08556	1.00841	22013.5	21072.8	21491	0.957263	0.976264
AT2G26830.1	emb1187 | Protein kinase superfamily protein | chr2:11443599-11446958 FORWARD LENGTH=374	20.66	0.016	IIELCKDLFK	Carbamidomethyl (C)	2159.48	2176.13	1968.1	1.00771	0.911379	15839.4	20573.6	21285.5	1.29889	1.34383	53675.4	59492	66749.2	1.10837	1.24357
AT2G26890.1	GRV2, KAM2 | DNAJ heat shock N-terminal domain-containing protein | chr2:11462327-11473841 REVERSE LENGTH=2554	77.5	2.5e-07	DAVAEGGSVPGCR	Carbamidomethyl (C)	1035.4	1079.21	980.278	1.04231	0.946763	12928.8	14153.4	11412.4	1.09472	0.882715	10491.6	10718.9	9883.21	1.02167	0.94201
AT2G27020.1	PAG1 | 20S proteasome alpha subunit G1 | chr2:11528515-11530858 REVERSE LENGTH=249	26.44	0.021	TEIEKLNLSEMTCK	Carbamidomethyl (C)	26096.4	27615.2	22241.4	1.0582	0.852277	188871	200502	248075	1.06158	1.31346	378457	432353	426736	1.14241	1.12757
AT2G27040.1	AGO4, OCP11 | Argonaute family protein | chr2:11536795-11541503 REVERSE LENGTH=924	21.19	0.011	NLTEFGIVTQCMAPTR	Carbamidomethyl (C)	373.769	550.536	350.589	1.47293	0.937984	8470.38	8201.82	8287.85	0.968294	0.978451	3482.41	3622.97	3590.82	1.04036	1.03113
AT2G27040.1	AGO4, OCP11 | Argonaute family protein | chr2:11536795-11541503 REVERSE LENGTH=924	27.54	0.0033	SCGISISSNFTQVEGR	Carbamidomethyl (C)	3178.45	3186.75	2781.09	1.00261	0.874982	23541	26958.8	22527.5	1.14518	0.956945	25602.1	26915.6	26301.6	1.0513	1.02732
AT2G27260.1	Late embryogenesis abundant (LEA) hydroxyproline-rich glycoprotein family | chr2:11669769-11670500 FORWARD LENGTH=243	49.1	7.8e-05	YVTVYCDDVAVGVPVSSGEGK	Carbamidomethyl (C)	1060.45	1769.25	1562.85	1.66839	1.47375	26380.8	28332.6	31414.7	1.07399	1.19082	7925.39	8627.16	9425.86	1.08855	1.18932
AT2G27880.1	AGO5 | Argonaute family protein | chr2:11871488-11876712 FORWARD LENGTH=997	25.19	0.015	ATCQRPPDRENSIK	Carbamidomethyl (C)	11390.1	10027.3	10445.9	0.880348	0.917102	88380.6	91159.7	83187.3	1.03144	0.941239	10460.1	9639.58	9401.71	0.921559	0.898818
AT2G28390.1	SAND family protein | chr2:12139836-12143375 REVERSE LENGTH=607	42.84	0.00043	TSESFSPICLPR	Carbamidomethyl (C)	3631.07	4012.4	3525.69	1.10502	0.970978	68590.4	76006.7	68749.6	1.10812	1.00232	55205	55759.9	54036.1	1.01005	0.978827
AT2G28450.1	zinc finger (CCCH-type) family protein | chr2:12162180-12165761 REVERSE LENGTH=809	27.82	0.03	FICSK	Carbamidomethyl (C)	155477	106235	125505	0.683283	0.807226	45927.3	49741	48564.2	1.08304	1.05742	431473	413078	404855	0.957369	0.93831
AT2G28450.1	zinc finger (CCCH-type) family protein | chr2:12162180-12165761 REVERSE LENGTH=809	23.18	0.0089	KACPNGNSLPQWVLTSR	Carbamidomethyl (C)	3534.27	3639.65	3344.46	1.02982	0.946292	22226.7	23021.3	23039.1	1.03575	1.03655	38228.8	39863.7	41614.6	1.04277	1.08857
AT2G28510.1	Dof-type zinc finger DNA-binding family protein | chr2:12199383-12200627 REVERSE LENGTH=288	55.86	2.6e-05	GELGGEAQNCPR	Carbamidomethyl (C)	5226.81	4270.44	4347.86	0.817026	0.831838	25733.4	26024.6	23792	1.01132	0.924558	11662.8	10799.8	10412.8	0.926008	0.892823
AT2G28510.1	Dof-type zinc finger DNA-binding family protein | chr2:12199383-12200627 REVERSE LENGTH=288	24.26	0.006	NVPVGGGCR	Carbamidomethyl (C)	9275.24	7000.15	7903.55	0.754714	0.852113	23650.4	21798.7	18776.7	0.921702	0.793925	14610.3	14934.2	13240.5	1.02217	0.906239
AT2G28520.1	VHA-A1 | vacuolar proton ATPase A1 | chr2:12210026-12215532 FORWARD LENGTH=817	48.95	4.4e-05	DTTCSDAYTVGLIK	Carbamidomethyl (C)	42817.4	68206.6	53213.5	1.59296	1.2428	81914.2	92141.1	90289.1	1.12485	1.10224	60288.9	60311.1	58845.9	1.00037	0.976066
AT2G29140.1	APUM3, PUM3 | pumilio 3 | chr2:12531392-12535060 FORWARD LENGTH=964	19.95	0.013	VPSPCLTPIGSGR	Carbamidomethyl (C)	4260.96	3272	4744.91	0.767901	1.11358	19708.8	15188.6	29772.4	0.770651	1.51062	17216.6	12508.4	22261.4	0.726532	1.29303
AT2G29530.1	TIM10 | Tim10/DDP family zinc finger protein | chr2:12641026-12642243 REVERSE LENGTH=83	44.43	7.6e-05	EAELNMGENSCIDR	Carbamidomethyl (C)	48401.9	80252	62616.5	1.65803	1.29368	332191	318908	351072	0.960014	1.05684	49867	49393	49617.2	0.990494	0.994991
AT2G29530.1	TIM10 | Tim10/DDP family zinc finger protein | chr2:12641026-12642243 REVERSE LENGTH=83	78.99	5.4e-08	EAELNMGENSCIDR	Carbamidomethyl (C); Oxidation (M)	8761.78	13922.5	11092.7	1.589	1.26604	40617.8	38949.6	41825.2	0.958929	1.02973	20736.1	21321.8	22249.7	1.02824	1.07299
AT2G29530.1	TIM10 | Tim10/DDP family zinc finger protein | chr2:12641026-12642243 REVERSE LENGTH=83	31.36	0.024	LAQTCFNK	Carbamidomethyl (C)	168491	328409	442986	1.94912	2.62914	6.76399e+06	6.58088e+06	6.35824e+06	0.972929	0.940014	1.8023e+06	1.72518e+06	1.79405e+06	0.95721	0.995423
AT2G29530.1	TIM10 | Tim10/DDP family zinc finger protein | chr2:12641026-12642243 REVERSE LENGTH=83	42.2	0.0013	YKEAELNMGENSCIDR	Carbamidomethyl (C)	247373	406839	274225	1.64464	1.10855	2.02589e+06	2.09152e+06	2.29535e+06	1.03239	1.13301	582301	568107	651292	0.975625	1.11848
AT2G29530.1	TIM10 | Tim10/DDP family zinc finger protein | chr2:12641026-12642243 REVERSE LENGTH=83	71.55	1.3e-06	YKEAELNMGENSCIDR	Carbamidomethyl (C); Oxidation (M)	22192.4	35881.1	26288.6	1.61682	1.18458	253771	244661	267398	0.964099	1.0537	158010	145057	150994	0.918029	0.955599
AT2G29560.1	ENOC | cytosolic enolase | chr2:12646635-12649694 FORWARD LENGTH=475	56.74	8.1e-05	AIQESSCNALLLK	Carbamidomethyl (C)	26673.4	23679.4	19701.4	0.887754	0.738614	58511.5	63708.5	55333.3	1.08882	0.945683	33450	30310.3	30630.4	0.906135	0.915707
AT2G29630.1	PY, THIC | thiaminC | chr2:12667395-12669569 FORWARD LENGTH=644	25.41	0.0083	FCSMK	Carbamidomethyl (C)	20837.9	11955.7	19120.4	0.573745	0.917578	30930.4	27700.9	34952.6	0.895589	1.13004	157654	170299	164777	1.0802	1.04518
AT2G29690.1	ASA2, ATHANSYNAB | anthranilate synthase 2 | chr2:12693899-12696791 FORWARD LENGTH=621	57.63	3.4e-05	GCILVASSPEILLR	Carbamidomethyl (C)	14786.8	13215.5	11202.7	0.893742	0.757618	27892.5	29928.9	26782.2	1.07301	0.960196	19507.5	23145.1	21453.4	1.18647	1.09975
AT2G29690.1	ASA2, ATHANSYNAB | anthranilate synthase 2 | chr2:12693899-12696791 FORWARD LENGTH=621	21.38	0.024	QCAEHIMLVDLGR	Carbamidomethyl (C)	9439.17	13398.4	9170.13	1.41945	0.971498	51130.8	60277.2	55519.7	1.17888	1.08584	52523	75092	75516.5	1.4297	1.43778
AT2G30060.1	Pleckstrin homology (PH) domain superfamily protein | chr2:12827035-12828551 FORWARD LENGTH=217	25.22	0.0043	DFSDGELKDELFCIR	Carbamidomethyl (C)	9955.35	10810.3	6766.36	1.08588	0.679671	92404.6	92208	92427.7	0.997873	1.00025	81370.7	74016.7	75961.8	0.909623	0.933528
AT2G30060.1	Pleckstrin homology (PH) domain superfamily protein | chr2:12827035-12828551 FORWARD LENGTH=217	21.5	0.0096	SCVWHAR	Carbamidomethyl (C)	9215.99	6944.41	7829.25	0.753518	0.849529	91241.3	79479.8	80738.2	0.871095	0.884887	340059	298750	265791	0.878526	0.781602
AT2G30110.1	ATUBA1, MOS5, UBA1 | ubiquitin-activating enzyme 1 | chr2:12852632-12857369 REVERSE LENGTH=1080	63.24	2.7e-06	AIEFDDYCHSHQPPIAFVK	Carbamidomethyl (C)	3626.07	4956.15	3457.2	1.36681	0.953428	98801.7	109514	104763	1.10842	1.06034	170328	176439	185400	1.03588	1.08848
AT2G30110.1	ATUBA1, MOS5, UBA1 | ubiquitin-activating enzyme 1 | chr2:12852632-12857369 REVERSE LENGTH=1080	47.4	8.1e-05	CLYFQKPLLESGTLGTK	Carbamidomethyl (C)	12773.9	9760.21	10866.2	0.764076	0.850661	35707.1	38400.7	38111.3	1.07544	1.06733	42530.3	47014.4	45483.5	1.10543	1.06944
AT2G30110.1	ATUBA1, MOS5, UBA1 | ubiquitin-activating enzyme 1 | chr2:12852632-12857369 REVERSE LENGTH=1080	41.93	0.0024	NLALMGVSCGSQGK	Carbamidomethyl (C)	12815.8	9713.18	11472.8	0.757907	0.895208	76887.2	73613.5	79907.5	0.957423	1.03928	15468.1	15133.8	16637	0.978386	1.07557
AT2G30970.1	ASP1 | aspartate aminotransferase 1 | chr2:13179012-13181686 FORWARD LENGTH=430	70.95	2.3e-06	IAAVQTLSGTGACR	Carbamidomethyl (C)	45711.4	44949.6	42980.7	0.983335	0.940262	58436.1	65202.3	59376.2	1.11579	1.01609	48590	46950.4	45271.3	0.966256	0.931701
AT2G31060.2	elongation factor family protein | chr2:13213496-13218544 REVERSE LENGTH=667	29.6	0.014	QCGADIPHER	Carbamidomethyl (C)	25170.3	20650.9	23918.1	0.820447	0.95025	227629	218366	217374	0.959305	0.954949	160945	149551	156046	0.929206	0.969563
AT2G31610.1	Ribosomal protein S3 family protein | chr2:13450384-13451669 FORWARD LENGTH=250	78.54	4.3e-07	GLCAIAQAESLR	Carbamidomethyl (C)	1.11169e+06	873547	960665	0.785784	0.864148	947157	1.0028e+06	937469	1.05874	0.989772	651523	670444	682835	1.02904	1.04806
AT2G31725.1	Eukaryotic protein of unknown function (DUF842) | chr2:13486447-13487391 REVERSE LENGTH=149	42.83	0.00066	IRPEAVNEMESCVHK	Carbamidomethyl (C)	128091	172376	135350	1.34573	1.05667	536606	618915	622993	1.15339	1.16099	154751	177392	162503	1.1463	1.05009
AT2G31725.1	Eukaryotic protein of unknown function (DUF842) | chr2:13486447-13487391 REVERSE LENGTH=149	28.91	0.0034	IRPEAVNEMESCVHK	Carbamidomethyl (C); Oxidation (M)	25237	26270.2	24399.1	1.04094	0.9668	40479.5	41728.9	42030.8	1.03087	1.03832	21695.9	20541.9	21402.7	0.946811	0.986488
AT2G31725.1	Eukaryotic protein of unknown function (DUF842) | chr2:13486447-13487391 REVERSE LENGTH=149	50.89	0.00012	SLVVCQDKFEASK	Carbamidomethyl (C)	167205	236762	199990	1.416	1.19608	1.35391e+06	1.48987e+06	1.57761e+06	1.10042	1.16522	279597	266065	302539	0.951599	1.08205
AT2G31810.1	ACT domain-containing small subunit of acetolactate synthase protein | chr2:13524271-13528246 FORWARD LENGTH=491	33.53	0.0079	LLEPYGICEVAR	Carbamidomethyl (C)	28649.1	27800.4	24044.8	0.970375	0.839284	131222	150504	134991	1.14694	1.02873	140099	137708	135217	0.982935	0.965157
AT2G32060.1	Ribosomal protein L7Ae/L30e/S12e/Gadd45 family protein | chr2:13639228-13640104 REVERSE LENGTH=144	43.3	0.00034	ALCADHSIK	Carbamidomethyl (C)	240542	195709	192532	0.813617	0.800409	484198	524054	498179	1.08231	1.02888	2.40637e+06	2.06961e+06	2.1277e+06	0.860058	0.884195
AT2G32060.1	Ribosomal protein L7Ae/L30e/S12e/Gadd45 family protein | chr2:13639228-13640104 REVERSE LENGTH=144	25.73	0.021	KVVGCSCLVIK	Carbamidomethyl (C); Nethylmaleimide (C)	14301.9	19383.6	13690	1.35532	0.957214	88568	107115	105601	1.20941	1.19232	42890.2	51466.5	50645.1	1.19996	1.18081
AT2G32060.1	Ribosomal protein L7Ae/L30e/S12e/Gadd45 family protein | chr2:13639228-13640104 REVERSE LENGTH=144	42.99	0.00023	NAQLCVLAEDCNQPDYVK	Carbamidomethyl (C); Nethylmaleimide (C)	32350.5	37369.2	28797.5	1.15513	0.890174	106615	107610	105042	1.00933	0.985247	79190.2	82286.3	82276	1.0391	1.03897
AT2G32060.1	Ribosomal protein L7Ae/L30e/S12e/Gadd45 family protein | chr2:13639228-13640104 REVERSE LENGTH=144	24.2	0.024	TLGEWAGLCKIDSEGNAR	Carbamidomethyl (C)	6111.92	9856.6	4989.96	1.61268	0.816431	32459.5	43416.4	37796.5	1.33756	1.16442	106840	94585.3	83074.7	0.885299	0.777563
AT2G32280.1	Protein of unknown function (DUF1218) | chr2:13713210-13713977 FORWARD LENGTH=163	38.47	0.0033	LWLFECR	Carbamidomethyl (C)	9643.28	12994	10255.8	1.34747	1.06351	195191	193049	187016	0.989026	0.958117	14731.2	17564.3	18058.8	1.19232	1.22588
AT2G32280.1	Protein of unknown function (DUF1218) | chr2:13713210-13713977 FORWARD LENGTH=163	22.35	0.017	LWLFECREPSQDAFR	Carbamidomethyl (C)	8397.48	16359.1	10130.2	1.9481	1.20634	66642.8	74258.1	71281.5	1.11427	1.06961	1719.97	1984.89	2049.61	1.15403	1.19166
AT2G32810.1	BGAL9 | beta galactosidase 9 | chr2:13919410-13925325 REVERSE LENGTH=887	28.47	0.0048	CTTNCGKPTQTR	2 Carbamidomethyl (C)	4893.7	2222.7	8836.85	0.454196	1.80576	215716	171863	174034	0.79671	0.806772	9659.96	11171.1	9788.88	1.15644	1.01335
AT2G32810.1	BGAL9 | beta galactosidase 9 | chr2:13919410-13925325 REVERSE LENGTH=887	50.12	4.5e-05	LCEPALVAADAPQYR	Carbamidomethyl (C)	6640	10369.7	8719.02	1.56171	1.31311	133506	149410	151235	1.11913	1.1328	91497.8	92767.6	96318	1.01388	1.05268
AT2G32810.1	BGAL9 | beta galactosidase 9 | chr2:13919410-13925325 REVERSE LENGTH=887	42.96	9.4e-05	QTDAPENIIDACNGYYCDGFKPNSR	2 Carbamidomethyl (C)	637.346	716.588	993.098	1.12433	1.55818	6125	7594.91	7219.5	1.23998	1.17869	6878.05	7199.75	7002.36	1.04677	1.01807
AT2G32810.1	BGAL9 | beta galactosidase 9 | chr2:13919410-13925325 REVERSE LENGTH=887	15.24	0.049	TCDYR	Carbamidomethyl (C)	26786.4	30161.6	43369.1	1.126	1.61907	260461	219806	242804	0.843912	0.932206	4641.84	4948.95	5039.26	1.06616	1.08561
AT2G32810.1	BGAL9 | beta galactosidase 9 | chr2:13919410-13925325 REVERSE LENGTH=887	46.37	0.00091	VCAAFLANIDEHK	Carbamidomethyl (C)	15708.5	16549.1	17141.2	1.05351	1.0912	310844	335960	315679	1.0808	1.01556	106131	119561	107010	1.12654	1.00828
AT2G32920.1	ATPDIL2-3, PDI9, ATPDI9, PDIL2-3 | PDI-like 2-3 | chr2:13962502-13965406 REVERSE LENGTH=440	49.47	5.6e-05	LGHVNCDVEQSIMSR	Carbamidomethyl (C)	5259.64	4784.07	4654.7	0.909581	0.884984	13709.6	14193.3	14663.2	1.03528	1.06956	44602.3	44071.6	43497.5	0.988101	0.975228
AT2G33040.1	ATP3 | gamma subunit of Mt ATP synthase | chr2:14018978-14021047 REVERSE LENGTH=325	17.45	0.05	SVVVTLSSDKGLCGGINSTVVK	Carbamidomethyl (C)	2571.19	5927.83	1975.66	2.30548	0.768383	16814.1	24840.9	27078.9	1.47738	1.61048	18333.6	24826.5	26937	1.35415	1.46927
AT2G33150.1	PKT3, PED1, KAT2 | peroxisomal 3-ketoacyl-CoA thiolase 3 | chr2:14047814-14050983 REVERSE LENGTH=462	35.35	0.0031	CVATLLHEMK	Carbamidomethyl (C)	6435.52	5208.33	5101.98	0.80931	0.792785	78770.4	76325	74962.7	0.968955	0.951661	82972.6	78396	71808.2	0.944842	0.865444
AT2G33150.1	PKT3, PED1, KAT2 | peroxisomal 3-ketoacyl-CoA thiolase 3 | chr2:14047814-14050983 REVERSE LENGTH=462	47.98	0.00038	KFAQAQNCLLPMGVTSENVAQR	Carbamidomethyl (C)	3812.99	4109.76	3351.33	1.07783	0.878926	18147.7	17045.7	19243.3	0.939274	1.06037	21351.2	22978.6	21841.2	1.07622	1.02295
AT2G33150.1	PKT3, PED1, KAT2 | peroxisomal 3-ketoacyl-CoA thiolase 3 | chr2:14047814-14050983 REVERSE LENGTH=462	48.08	0.00065	QCSSGLQAVADVAAAIK	Carbamidomethyl (C)	92137.1	90556.7	118882	0.982847	1.29027	97190.5	89431.6	134611	0.920167	1.38503	30872.2	33247.4	38595.8	1.07694	1.25018
AT2G33150.1	PKT3, PED1, KAT2 | peroxisomal 3-ketoacyl-CoA thiolase 3 | chr2:14047814-14050983 REVERSE LENGTH=462	16.17	0.045	TPLCK	Carbamidomethyl (C)	72253.4	64917.7	76547.1	0.898473	1.05943	94710.1	82665.6	85846	0.872827	0.906408	298535	284507	267874	0.953012	0.897296
AT2G33210.1	HSP60-2 | heat shock protein 60-2 | chr2:14075093-14078568 REVERSE LENGTH=585	38.67	0.0035	CELEDPLILIHEK	Carbamidomethyl (C)	48321.7	36314.4	41303.3	0.751514	0.854757	90943.6	91044.1	94322.8	1.00111	1.03716	111151	112185	118223	1.0093	1.06362
AT2G33210.1	HSP60-2 | heat shock protein 60-2 | chr2:14075093-14078568 REVERSE LENGTH=585	39.22	0.0031	CELEDPLILIHEKK	Carbamidomethyl (C)	5788.96	4663.36	5330.88	0.805561	0.92087	6507.62	7181.55	6929.52	1.10356	1.06483	88364.3	87894.5	93497.1	0.994683	1.05809
AT2G33210.1	HSP60-2 | heat shock protein 60-2 | chr2:14075093-14078568 REVERSE LENGTH=585	31.62	0.021	TQKCELEDPLILIHEK	Carbamidomethyl (C)	9951.52	10909.4	7907.5	1.09626	0.794602	75410.3	77561	73427	1.02852	0.973699	158559	154320	166092	0.973267	1.04751
AT2G33210.1	HSP60-2 | heat shock protein 60-2 | chr2:14075093-14078568 REVERSE LENGTH=585	30.01	0.049	VCAVK	Carbamidomethyl (C)	26014.2	22934.5	31062	0.881615	1.19404	48403.7	42870.2	50601.2	0.885679	1.0454	583737	563533	596760	0.965389	1.02231
AT2G33340.1	MAC3B | MOS4-associated complex 3B | chr2:14126584-14131000 REVERSE LENGTH=525	54.79	1.9e-05	CPVTGEPLTIDDIVPIK	Carbamidomethyl (C)	4170.01	2723.84	3776.2	0.653197	0.905562	14052.9	13402.4	13763.3	0.953709	0.979388	1370.59	1566.09	1347.74	1.14264	0.983333
AT2G33340.1	MAC3B | MOS4-associated complex 3B | chr2:14126584-14131000 REVERSE LENGTH=525	29.64	0.0021	TNKPGICSMDILHSK	Carbamidomethyl (C)	8774.81	9352.11	7384.75	1.06579	0.841585	53888.5	50443.9	51308.4	0.93608	0.952121	52676.9	55730.1	56197.1	1.05796	1.06683
AT2G33470.1	GLTP1, ATGLTP1 | glycolipid transfer protein 1 | chr2:14176599-14177950 REVERSE LENGTH=202	33.28	0.0011	FCAEFGPFLHDNHK	Carbamidomethyl (C)	65964.9	68776.6	53235.4	1.04262	0.807026	223606	248022	228868	1.10919	1.02353	203992	210739	201993	1.03308	0.990202
AT2G33470.1	GLTP1, ATGLTP1 | glycolipid transfer protein 1 | chr2:14176599-14177950 REVERSE LENGTH=202	58.96	1.6e-05	SDQGEMLTKPFLELCK	Carbamidomethyl (C)	25024	27329.4	18916.4	1.09213	0.755931	53232.1	52354.5	61474.7	0.983515	1.15484	86878.9	77636.1	76169.4	0.893612	0.876731
AT2G33730.1	P-loop containing nucleoside triphosphate hydrolases superfamily protein | chr2:14265679-14267880 REVERSE LENGTH=733	27.66	0.0066	ITQGCEIVIATPGR	Carbamidomethyl (C)	848.015	955.7	811.456	1.12698	0.956888	34835.2	36518.9	34462.8	1.04833	0.98931	42224.9	44307	44770.8	1.04931	1.06029
AT2G33800.1	Ribosomal protein S5 family protein | chr2:14300925-14302352 REVERSE LENGTH=303	61.82	1e-05	QGNVGVGCAK	Carbamidomethyl (C)	13146.8	9034.48	12399.4	0.687201	0.94315	75845.7	63370	71723.7	0.835512	0.945653	18818.6	24337.4	23365.5	1.29326	1.24162
AT2G33840.1	Tyrosyl-tRNA synthetase, class Ib, bacterial/mitochondrial | chr2:14315011-14317329 FORWARD LENGTH=385	31.55	0.0013	AAPICYDGFEPSGR	Carbamidomethyl (C)	7974.14	8149.11	6948.32	1.02194	0.871358	31353.8	32784.1	29384	1.04562	0.937176	25968.9	22405.5	20150.6	0.862784	0.77595
AT2G33840.1	Tyrosyl-tRNA synthetase, class Ib, bacterial/mitochondrial | chr2:14315011-14317329 FORWARD LENGTH=385	21.95	0.026	AYCPPK	Carbamidomethyl (C)	7675.53	6035.83	7898.63	0.786373	1.02907	23264.9	20995.5	19933.3	0.902454	0.856799	200088	200758	207981	1.00335	1.03944
AT2G34260.1	transducin family protein / WD-40 repeat family protein | chr2:14465899-14468416 FORWARD LENGTH=353	86.96	7e-09	LVVTSGDGTLSVCNLR	Carbamidomethyl (C)	661.167	475.603	481.793	0.719338	0.7287	86234.5	91518	84341.8	1.06127	0.978052	80516.1	85547.8	79624.9	1.06249	0.988931
AT2G34300.1	S-adenosyl-L-methionine-dependent methyltransferases superfamily protein | chr2:14473916-14476811 REVERSE LENGTH=770	25.62	0.013	AMCWK	Carbamidomethyl (C)	53204.9	25731.1	46395.9	0.483622	0.872023	322416	256165	325898	0.794517	1.0108	108419	107004	111200	0.986951	1.02565
AT2G34300.1	S-adenosyl-L-methionine-dependent methyltransferases superfamily protein | chr2:14473916-14476811 REVERSE LENGTH=770	23.13	0.05	CRVPWHIEGGK	Carbamidomethyl (C)	71728.2	71655.5	73286.7	0.998987	1.02173	78838.2	88299.9	86735.9	1.12001	1.10018	134031	132109	116279	0.985658	0.867549
AT2G34300.1	S-adenosyl-L-methionine-dependent methyltransferases superfamily protein | chr2:14473916-14476811 REVERSE LENGTH=770	27.83	0.047	RPQNEPPLCK	Carbamidomethyl (C)	76384	84796.2	83314.7	1.11013	1.09074	449268	453948	436185	1.01042	0.970878	298606	282828	292099	0.947159	0.978207
AT2G34680.1	AIR9 | Outer arm dynein light chain 1 protein | chr2:14616947-14628300 REVERSE LENGTH=1708	20.28	0.023	SCMSQER	Carbamidomethyl (C)	2821.61	2137.43	2459.28	0.757521	0.871588	17984.3	13148.3	15093.5	0.731098	0.83926	9052.38	9681.74	9520.85	1.06952	1.05175
AT2G35040.1	AICARFT/IMPCHase bienzyme family protein | chr2:14765347-14768269 REVERSE LENGTH=596	29.45	0.0026	HTNPCGVASR	Carbamidomethyl (C)	16423.6	12687.3	15690	0.772501	0.95533	444023	409780	389125	0.92288	0.876361	143941	152545	139630	1.05977	0.970047
AT2G35040.1	AICARFT/IMPCHase bienzyme family protein | chr2:14765347-14768269 REVERSE LENGTH=596	24.86	0.0097	NNCMLGMGSGQPNRVESLR	Carbamidomethyl (C)	5057.48	2877.35	3594	0.568931	0.710631	36360.6	25048	36614.4	0.688877	1.00698	99169.1	107202	99661.1	1.081	1.00496
AT2G35610.1	XEG113 | xyloglucanase 113 | chr2:14947617-14951106 REVERSE LENGTH=644	38.79	0.00034	TLVMPPIWCR	Carbamidomethyl (C)	32923.1	38498.4	37441.7	1.16934	1.13725	48592.5	45825.7	52872.7	0.943061	1.08809	19382.7	22831.6	23271.5	1.17794	1.20063
AT2G35780.1	scpl26 | serine carboxypeptidase-like 26 | chr2:15037733-15040104 REVERSE LENGTH=452	26.64	0.024	AYDPCTEK	Carbamidomethyl (C)	6816.51	17198.2	14102.2	2.52303	2.06883	29390.4	31973.8	33771.9	1.0879	1.14908	25246.8	33705.9	36587.4	1.33506	1.44919
AT2G35790.1	unknown protein; CONTAINS InterPro DOMAIN/s: Protein of unknown function DUF1301 (InterPro:IPR009724); Has 116 Blast hits to 116 proteins in 49 species: Archae - 0; Bacteria - 0; Metazoa - 53; Fungi - 6; Plants - 49; Viruses - 0; Other	40.8	0.00022	ADGNFYFVDADHCPNK	Carbamidomethyl (C)	18112.5	17300.4	15549.6	0.955164	0.858497	145525	155417	145047	1.06798	0.996715	90606.3	86260.3	89990.8	0.952034	0.993207
AT2G36060.1	MMZ3, UEV1C | MMS ZWEI homologue 3 | chr2:15143012-15143998 REVERSE LENGTH=145	32.79	0.0013	INMTCVNHDTGVVDSK	Carbamidomethyl (C)	17459.2	15912.6	13989.2	0.911421	0.80125	72250.5	71802.7	79215.3	0.993803	1.0964	95631.6	91921.6	89258	0.961206	0.933353
AT2G36060.1	MMZ3, UEV1C | MMS ZWEI homologue 3 | chr2:15143012-15143998 REVERSE LENGTH=145	25.92	0.0065	LFCDKDYPEKPPTVR	Carbamidomethyl (C)	71343.8	73078.1	56914.3	1.02431	0.797746	81229.3	84253.4	81743.6	1.03723	1.00633	406738	341841	362405	0.840446	0.891003
AT2G36070.1	ATTIM44-2, TIM44-2 | translocase inner membrane subunit 44-2 | chr2:15145119-15147895 REVERSE LENGTH=469	33.37	0.0017	FQTQEIFCVR	Carbamidomethyl (C)	28519.3	28301.2	24377.7	0.992354	0.854777	27208.5	30596.5	30095.6	1.12452	1.10611	100979	106805	100418	1.05769	0.994444
AT2G36160.1	Ribosomal protein S11 family protein | chr2:15169925-15171159 FORWARD LENGTH=150	27.84	0.004	CKELGITAMHVK	Carbamidomethyl (C)	130147	83360.4	94192.1	0.640508	0.723734	146068	147304	146765	1.00846	1.00477	361711	366270	348794	1.01261	0.964291
AT2G36170.1	Ubiquitin supergroup;Ribosomal protein L40e | chr2:15172153-15173046 FORWARD LENGTH=128	52.68	2.3e-05	CGHSNQLRPK	Carbamidomethyl (C)	77674.4	58651.9	79506	0.755099	1.02358	977458	850487	803168	0.870101	0.821691	580568	557346	563279	0.960001	0.970221
AT2G36460.1	Aldolase superfamily protein | chr2:15296929-15298387 REVERSE LENGTH=358	33.38	0.0066	CAAVTER	Carbamidomethyl (C)	6.131e+06	5.97856e+06	7.92226e+06	0.975136	1.29217	5.15489e+06	3.81348e+06	4.18962e+06	0.739779	0.812747	792775	730970	787648	0.92204	0.993533
AT2G36460.1	Aldolase superfamily protein | chr2:15296929-15298387 REVERSE LENGTH=358	46.01	0.001	GTVELAGTNGETTTQGLDGLGDRCK	Carbamidomethyl (C)	1518.1	2857.93	1468.53	1.88258	0.967346	78504.8	89395.7	84041.7	1.13873	1.07053	13748.9	12001.1	11887.3	0.872881	0.864601
AT2G36460.1	Aldolase superfamily protein | chr2:15296929-15298387 REVERSE LENGTH=358	34.21	0.00064	VLAACYK	Carbamidomethyl (C)	1.14511e+06	817497	1.1173e+06	0.713903	0.975714	5.74416e+07	5.37248e+07	5.44954e+07	0.935293	0.948709	3.17658e+07	3.00463e+07	3.11855e+07	0.945872	0.981732
AT2G36460.1	Aldolase superfamily protein | chr2:15296929-15298387 REVERSE LENGTH=358	57.4	4.1e-06	YAVICQENGLVPIVEPEILVDGSHDIQK	Carbamidomethyl (C)	9550.15	13102.7	7676.54	1.37199	0.803814	39934.1	42596.1	41354.2	1.06666	1.03556	13817.7	13776.4	14919.1	0.997008	1.07971
AT2G36530.1	LOS2, ENO2 | Enolase | chr2:15321081-15323786 REVERSE LENGTH=444	53.3	1.3e-05	MTTECGTEVQIVGDDLLVTNPK	Carbamidomethyl (C)	6753.09	7916.58	4906.73	1.17229	0.726591	12579.6	13768.5	12136.9	1.09451	0.964806	5317.04	5785.03	5296.33	1.08802	0.996106
AT2G36530.1	LOS2, ENO2 | Enolase | chr2:15321081-15323786 REVERSE LENGTH=444	21.81	0.009	MTTECGTEVQIVGDDLLVTNPK	Carbamidomethyl (C); Oxidation (M)	1092.57	1246.1	783.814	1.14053	0.717405	737.447	831.99	719.067	1.1282	0.975076	4603.3	4657.73	4461.42	1.01182	0.96918
AT2G36530.1	LOS2, ENO2 | Enolase | chr2:15321081-15323786 REVERSE LENGTH=444	33.28	0.015	SCNALLLK	Carbamidomethyl (C)	16467.7	13275.1	16008.5	0.80613	0.972116	2.65441e+06	3.03792e+06	2.72991e+06	1.14448	1.02844	3.92944e+06	4.33587e+06	4.46191e+06	1.10343	1.13551
AT2G36580.1	Pyruvate kinase family protein | chr2:15339253-15342781 FORWARD LENGTH=527	32.89	0.0024	CNMAGKPAVLTR	Carbamidomethyl (C)	48440.2	30754.9	37226.2	0.634905	0.768499	333629	295757	338366	0.886485	1.0142	359488	343151	321143	0.954557	0.893335
AT2G36580.1	Pyruvate kinase family protein | chr2:15339253-15342781 FORWARD LENGTH=527	51.34	0.00032	ELLNSCGDLSQTQIFAK	Carbamidomethyl (C)	14424	12996.4	11549.1	0.901026	0.80069	45794.2	48062.2	49865.8	1.04953	1.08891	10199.9	10812.5	10889	1.06005	1.06756
AT2G36580.1	Pyruvate kinase family protein | chr2:15339253-15342781 FORWARD LENGTH=527	46.02	0.00013	IDFLSLSYCR	Carbamidomethyl (C)	81853.7	100351	74997.4	1.22598	0.916237	120246	120727	122603	1.004	1.0196	71480.8	77791.6	79630.7	1.08829	1.11402
AT2G36580.1	Pyruvate kinase family protein | chr2:15339253-15342781 FORWARD LENGTH=527	21.76	0.015	LCAVMLDTVGPELQVINK	Carbamidomethyl (C)	4778.57	6944.11	5426.68	1.45318	1.13563	5888.33	5868.59	6807.2	0.996647	1.15605	2578.45	3055.31	2868.45	1.18494	1.11247
AT2G36580.1	Pyruvate kinase family protein | chr2:15339253-15342781 FORWARD LENGTH=527	17.18	0.044	VVVCQK	Carbamidomethyl (C)	231.843	213.673	213.711	0.921629	0.921793	439962	377564	414377	0.858176	0.941848	526381	481331	498563	0.914416	0.947152
AT2G36620.1	RPL24A | ribosomal protein L24 | chr2:15350548-15351819 REVERSE LENGTH=164	16.01	0.031	VLKTELCR	Carbamidomethyl (C)	7917.83	7893.45	6362.93	0.996921	0.803621	154898	178857	162429	1.15467	1.04862	641082	502158	491534	0.783298	0.766727
AT2G36850.1	ATGSL08, GSL8, GSL08, ATGSL8, CHOR | glucan synthase-like 8 | chr2:15454935-15469666 REVERSE LENGTH=1904	28.35	0.013	ADSCLTGTDTGSVSFLER	Carbamidomethyl (C)	800.284	803.73	622.751	1.00431	0.778162	14037.6	16947.3	15090.5	1.20728	1.07501	17742.5	16353.9	17493.7	0.921733	0.985974
AT2G36850.1	ATGSL08, GSL8, GSL08, ATGSL8, CHOR | glucan synthase-like 8 | chr2:15454935-15469666 REVERSE LENGTH=1904	38.56	0.0037	IICPIYETISAETVR	Carbamidomethyl (C)	47376.9	47466.8	43299.5	1.0019	0.913937	106046	121343	112145	1.14425	1.05751	18168.6	18618.2	19254.4	1.02475	1.05976
AT2G36880.1	MAT3 | methionine adenosyltransferase 3 | chr2:15479721-15480893 REVERSE LENGTH=390	36.12	0.00041	TCPWLRPDGK	Carbamidomethyl (C)	1.47266e+06	963402	1.27291e+06	0.654194	0.864365	7.56381e+06	7.62799e+06	6.66446e+06	1.00849	0.881098	5.68688e+06	6.02457e+06	5.26817e+06	1.05938	0.926372
AT2G36880.1	MAT3 | methionine adenosyltransferase 3 | chr2:15479721-15480893 REVERSE LENGTH=390	38.4	0.00069	VACETCTK	2 Carbamidomethyl (C)	22118.8	21093	27705.9	0.953627	1.2526	91589.3	79991.5	82735.7	0.873372	0.903335	61971.5	45973.6	42990	0.74185	0.693706
AT2G36880.1	MAT3 | methionine adenosyltransferase 3 | chr2:15479721-15480893 REVERSE LENGTH=390	47.51	9.9e-05	VACETCTK	Carbamidomethyl (C); Nethylmaleimide (C)	755.157	1407.14	1339.81	1.86337	1.77421	5.4168e+06	5.85023e+06	5.70293e+06	1.08001	1.05282	2.68539e+06	2.88242e+06	2.79579e+06	1.07337	1.04111
AT2G36910.1	ATPGP1, PGP1, ABCB1 | ATP binding cassette subfamily B1 | chr2:15502162-15507050 FORWARD LENGTH=1286	48.38	6.1e-05	SVQEALDQACSGR	Carbamidomethyl (C)	19022	17401.2	16815.7	0.914795	0.884012	29940.3	31090.9	32342.9	1.03843	1.08025	88582.7	85667.6	88981.7	0.967093	1.0045
AT2G36910.1	ATPGP1, PGP1, ABCB1 | ATP binding cassette subfamily B1 | chr2:15502162-15507050 FORWARD LENGTH=1286	53.48	7.3e-05	TLALVGPSGCGK	Carbamidomethyl (C)	19674	13402.9	13716.4	0.68125	0.697181	202562	198550	190211	0.980195	0.93903	109720	103254	100704	0.941068	0.917828
AT2G37020.1	Translin family protein | chr2:15546514-15548792 FORWARD LENGTH=308	41.57	0.0019	LAEILEECPGQYYR	Carbamidomethyl (C)	17206.5	17314.4	14306.3	1.00627	0.831446	20679.9	23004.3	22691.9	1.1124	1.09729	20874.4	23530.4	23362.9	1.12724	1.11921
AT2G37020.1	Translin family protein | chr2:15546514-15548792 FORWARD LENGTH=308	36.63	0.00085	VTAGDYDCPR	Carbamidomethyl (C)	46800.6	44936.9	43711.6	0.96018	0.933998	85295.3	91627.4	85482	1.07424	1.00219	162701	163540	160720	1.00516	0.987824
AT2G37190.1	Ribosomal protein L11 family protein | chr2:15619559-15620059 REVERSE LENGTH=166	36.55	0.0011	EILGTCVSVGCTVDGKDPK	Carbamidomethyl (C); Nethylmaleimide (C)	6816.18	9321.8	6529.26	1.3676	0.957906	210348	262908	272447	1.24987	1.29522	101810	107944	108420	1.06025	1.06493
AT2G37270.1	ATRPS5B, RPS5B | ribosomal protein 5B | chr2:15647883-15649042 REVERSE LENGTH=207	29.28	0.0034	AQCPIVER	Carbamidomethyl (C)	1.36976e+06	1.04133e+06	1.09683e+06	0.760231	0.800749	1.01541e+06	1.02442e+06	882419	1.00887	0.869024	711146	636545	650997	0.895098	0.915419
AT2G37270.1	ATRPS5B, RPS5B | ribosomal protein 5B | chr2:15647883-15649042 REVERSE LENGTH=207	43.71	0.00055	KAQCPIVER	Carbamidomethyl (C)	648393	511853	523616	0.789418	0.807559	977523	1.06128e+06	921356	1.08568	0.942542	5.05265e+06	4.31337e+06	4.62772e+06	0.853685	0.9159
AT2G37270.1	ATRPS5B, RPS5B | ribosomal protein 5B | chr2:15647883-15649042 REVERSE LENGTH=207	29.63	0.0031	TIAECLADELINAAK	Carbamidomethyl (C)	315061	356911	220877	1.13283	0.70106	142226	159388	141395	1.12066	0.994156	668844	610208	596398	0.912333	0.891686
AT2G37620.1	ACT1, AAc1 | actin 1 | chr2:15779761-15781241 FORWARD LENGTH=377	23.02	0.046	CDVDIRK	Carbamidomethyl (C)	64558.6	43394.5	51712.8	0.672171	0.80102	72215.5	80608.3	78403.2	1.11622	1.08568	213304	183928	189926	0.862282	0.8904
AT2G37620.1	ACT1, AAc1 | actin 1 | chr2:15779761-15781241 FORWARD LENGTH=377	44.63	0.00021	LCYIALDYEQELETAK	Carbamidomethyl (C)	9453.67	17935.9	9466.17	1.89724	1.00132	8770.06	10358	9703.28	1.18107	1.10641	4676.41	5646.89	5416.88	1.20753	1.15834
AT2G37660.1	NAD(P)-binding Rossmann-fold superfamily protein | chr2:15795481-15796977 REVERSE LENGTH=325	39.7	0.0044	ADVAEVCVQALQLEEAK	Carbamidomethyl (C)	12836.9	11248	11150.7	0.876222	0.86864	18035.7	21414.8	19884.6	1.18735	1.10251	15991.4	15955.6	15488.4	0.997757	0.968544
AT2G37690.1	phosphoribosylaminoimidazole carboxylase, putative / AIR carboxylase, putative | chr2:15806111-15810240 FORWARD LENGTH=642	35.72	0.0013	DNICHIVK	Carbamidomethyl (C)	42995.1	34976.8	33771	0.813508	0.785463	107319	110653	107954	1.03106	1.00592	206739	190022	194603	0.91914	0.941301
AT2G37690.1	phosphoribosylaminoimidazole carboxylase, putative / AIR carboxylase, putative | chr2:15806111-15810240 FORWARD LENGTH=642	22.2	0.047	QGVDCQPK	Carbamidomethyl (C)	4320.45	4347.71	5957.68	1.00631	1.37895	12467.5	10186.2	12434.3	0.81702	0.997334	9530.59	7721.62	8267.43	0.810193	0.867463
AT2G37760.1	NAD(P)-linked oxidoreductase superfamily protein | chr2:15831995-15833742 FORWARD LENGTH=311	35.41	0.0015	HIDCASIYGNEK	Carbamidomethyl (C)	10705.1	11019.2	9699.07	1.02933	0.906019	67796.7	74198.2	60239.6	1.09442	0.888533	107083	100541	80399.1	0.938901	0.750809
AT2G37760.1	NAD(P)-linked oxidoreductase superfamily protein | chr2:15831995-15833742 FORWARD LENGTH=311	27.43	0.0027	VTPAVNQVECHPVWQQQGLHELCK	Carbamidomethyl (C); Nethylmaleimide (C)	19886.5	28488.1	18165	1.43254	0.913433	161693	169243	168251	1.04669	1.04056	158245	166896	155984	1.05467	0.98571
AT2G37770.1	NAD(P)-linked oxidoreductase superfamily protein | chr2:15834888-15836390 FORWARD LENGTH=283	32.96	0.0022	HIDCAQIYGNEK	Carbamidomethyl (C)	8065.53	7239.45	7252	0.897579	0.899136	256409	248404	261768	0.968781	1.0209	174625	172591	175854	0.988349	1.00704
AT2G37770.1	NAD(P)-linked oxidoreductase superfamily protein | chr2:15834888-15836390 FORWARD LENGTH=283	24.63	0.0066	LWCTDHDPQDVPEALNR	Carbamidomethyl (C)	3441.89	3921.09	3069.49	1.13922	0.891802	19355.7	20335.9	19437.4	1.05064	1.00422	18182.2	16587.1	16147.9	0.912273	0.888117
AT2G38230.1	ATPDX1.1, PDX1.1 | pyridoxine biosynthesis 1.1 | chr2:16011475-16012404 FORWARD LENGTH=309	19.07	0.016	IPFVCGCR	Carbamidomethyl (C); Nethylmaleimide (C)	108324	98896.8	101507	0.912972	0.937064	67133.7	64399.8	61299.4	0.959277	0.913094	84609.8	93738.5	82105.3	1.10789	0.970399
AT2G38250.1	Homeodomain-like superfamily protein | chr2:16018384-16019500 FORWARD LENGTH=289	45.42	0.00011	GCETMEAETAR	Carbamidomethyl (C)	2032.57	1777.6	1667.63	0.874558	0.820453	17582.2	14392.2	15080.5	0.818567	0.857715	15355.9	15924.8	14956.1	1.03705	0.973966
AT2G38270.1	CXIP2, ATGRX2 | CAX-interacting protein 2 | chr2:16031347-16033054 REVERSE LENGTH=293	37.47	0.00034	SAPQCGFSQR	Carbamidomethyl (C)	38002.1	40334.4	33084.8	1.06137	0.870606	146854	141953	141847	0.966632	0.965905	81449.7	69095.4	69021.4	0.84832	0.847412
AT2G38280.1	FAC1, ATAMPD | AMP deaminase, putative / myoadenylate deaminase, putative | chr2:16033767-16038793 REVERSE LENGTH=839	16.73	0.027	LSACDLCEIAR	Carbamidomethyl (C); Nethylmaleimide (C)	226905	211079	206680	0.930251	0.910864	103697	108386	109548	1.04522	1.05643	142487	146921	148338	1.03112	1.04107
AT2G38280.1	FAC1, ATAMPD | AMP deaminase, putative / myoadenylate deaminase, putative | chr2:16033767-16038793 REVERSE LENGTH=839	26.78	0.01	YNPCGQSR	Carbamidomethyl (C)	87326.2	65479.6	75199.9	0.749828	0.861138	123465	118259	112186	0.957837	0.908645	33855.4	32788	32233.5	0.968472	0.952095
AT2G38430.1	unknown protein; BEST Arabidopsis thaliana protein match is: unknown protein (TAIR:AT3G54310.1); Has 35333 Blast hits to 34131 proteins in 2444 species: Archae - 798; Bacteria - 22429; Metazoa - 974; Fungi - 991; Plants - 531; Viruses	35.92	0.0052	GCVLEMLR	Carbamidomethyl (C)	21969	14119.5	17096.9	0.642702	0.77823	49731.9	34875	39370	0.70126	0.791644	37210.6	38494.7	39274.9	1.03451	1.05548
AT2G38530.1	LTP2, LP2, cdf3 | lipid transfer protein 2 | chr2:16128481-16128948 FORWARD LENGTH=118	64.77	6.1e-06	ISASTNCNTVR	Carbamidomethyl (C)	14756.9	18928.4	24287.4	1.28268	1.64584	79039.4	88139.8	108856	1.11514	1.37724	9004.12	10325.6	12005.7	1.14677	1.33336
AT2G38540.1	LP1, LTP1, ATLTP1 | lipid transfer protein 1 | chr2:16130418-16130893 FORWARD LENGTH=118	44.01	0.0012	ACGVNIPYK	Carbamidomethyl (C)	563.17	617.85	1067.43	1.09709	1.8954	342742	501756	565191	1.46395	1.64903	318350	429618	475979	1.34951	1.49514
AT2G38540.1	LP1, LTP1, ATLTP1 | lipid transfer protein 1 | chr2:16130418-16130893 FORWARD LENGTH=118	61.82	1.6e-05	ISTSTNCK	Carbamidomethyl (C)	63672.7	149818	190989	2.35294	2.99954	417387	491196	688955	1.17683	1.65064	41064.8	60502.7	71764.4	1.47335	1.74759
AT2G38540.1	LP1, LTP1, ATLTP1 | lipid transfer protein 1 | chr2:16130418-16130893 FORWARD LENGTH=118	58.53	6.4e-06	QQACNCIQGAAR	2 Carbamidomethyl (C)	79122.3	43788.8	150420	0.553432	1.90111	292768	449471	439473	1.53525	1.50109	17337	27995.7	29665.8	1.61479	1.71113
AT2G38540.1	LP1, LTP1, ATLTP1 | lipid transfer protein 1 | chr2:16130418-16130893 FORWARD LENGTH=118	52.74	4.5e-05	TTPDRQQACNCIQGAAR	2 Carbamidomethyl (C)	1779.37	1673.36	2818.86	0.940418	1.58419	5045.63	8086.48	7687.34	1.60267	1.52356	7461.44	9629.99	8697.37	1.29063	1.16564
AT2G38560.1	TFIIS | transcript elongation factor IIS | chr2:16134802-16136319 FORWARD LENGTH=378	43.95	0.0013	ELLVEALCR	Carbamidomethyl (C)	59070.5	55737	44991.8	0.943567	0.761662	79238.1	87656.4	77310.6	1.10624	0.975675	77534.4	72517.1	73319	0.935289	0.945632
AT2G38580.1	Mitochondrial ATP synthase D chain-related protein | chr2:16138838-16142371 FORWARD LENGTH=482	35.51	0.003	GASEEELNSQIEAACTLVEK	Carbamidomethyl (C)	5732.11	6755.06	5257.08	1.17846	0.917128	9598.15	10570.4	9316.9	1.1013	0.970698	20124.4	19176.4	20486.7	0.952893	1.018
AT2G38610.1	RNA-binding KH domain-containing protein | chr2:16147552-16149638 REVERSE LENGTH=286	30.61	0.0027	LTPFMQVLPICSR	Carbamidomethyl (C)	58.109	91.6593	62.4169	1.57737	1.07414	35063.8	41312.9	43178.5	1.17822	1.23143	13132.8	19876.6	19328.7	1.5135	1.47179
AT2G38610.1	RNA-binding KH domain-containing protein | chr2:16147552-16149638 REVERSE LENGTH=286	38.17	0.0037	RVEATTGCR	Carbamidomethyl (C)	2972.39	3809.48	4094.42	1.28162	1.37748	76663.6	51869.3	64529.8	0.676582	0.841727	51804	45172	34602.9	0.87198	0.667959
AT2G38650.1	GAUT7, LGT7 | galacturonosyltransferase 7 | chr2:16161856-16165523 REVERSE LENGTH=619	33.13	0.00078	EDRFLSDCNVNP	Carbamidomethyl (C)	14427.3	14749.3	14226.4	1.02232	0.986076	15962.1	15421.7	14718.7	0.966146	0.9221	39218.4	37619.9	39627.7	0.95924	1.01044
AT2G38650.1	GAUT7, LGT7 | galacturonosyltransferase 7 | chr2:16161856-16165523 REVERSE LENGTH=619	24.55	0.0098	FLSDCNVNP	Carbamidomethyl (C)	3516	5192.3	4385.56	1.47676	1.24731	69213.8	67953.7	71758.4	0.981794	1.03676	7178.6	7745.83	7506.3	1.07902	1.04565
AT2G38650.1	GAUT7, LGT7 | galacturonosyltransferase 7 | chr2:16161856-16165523 REVERSE LENGTH=619	25.51	0.032	SCTVR	Carbamidomethyl (C)	710.053	807.381	1261.1	1.13707	1.77606	24848.3	19609.3	20573.5	0.78916	0.827963	10249	10049.9	9522.16	0.980574	0.929078
AT2G38650.1	GAUT7, LGT7 | galacturonosyltransferase 7 | chr2:16161856-16165523 REVERSE LENGTH=619	33.27	0.0027	SFPVDCNNVDKK	Carbamidomethyl (C)	154147	246531	190217	1.59932	1.234	448893	528116	554581	1.17649	1.23544	649256	662100	667211	1.01978	1.02765
AT2G38660.1	Amino acid dehydrogenase family protein | chr2:16166392-16168194 FORWARD LENGTH=352	31.72	0.0038	GCVELLIR	Carbamidomethyl (C)	42040.4	36310.6	35523.4	0.863706	0.844983	171265	178119	145917	1.04002	0.851994	92206.8	85114.9	81578.2	0.923087	0.884731
AT2G38660.1	Amino acid dehydrogenase family protein | chr2:16166392-16168194 FORWARD LENGTH=352	29.35	0.018	GREPLFVSCTPK	Carbamidomethyl (C)	21997.3	24452.3	20316.9	1.11161	0.923611	70103.4	73535.6	72042.2	1.04896	1.02766	148627	140571	132183	0.945799	0.889364
AT2G38730.1	Cyclophilin-like peptidyl-prolyl cis-trans isomerase family protein | chr2:16192579-16194038 REVERSE LENGTH=199	37.9	0.0022	QFCTGELR	Carbamidomethyl (C)	34010.3	25770.3	26707.4	0.75772	0.785272	81366	86943.9	79795	1.06855	0.980691	49878.2	50244.4	50271.7	1.00734	1.00789
AT2G38740.1	Haloacid dehalogenase-like hydrolase (HAD) superfamily protein | chr2:16194639-16195995 REVERSE LENGTH=244	17.94	0.039	FCDEKEALYR	Carbamidomethyl (C)	23290.4	18959.7	19698.6	0.814056	0.845781	158406	174878	159056	1.10399	1.00411	49785.8	42348	44098	0.850604	0.885755
AT2G38760.1	ANNAT3, ANN3 | annexin 3 | chr2:16201086-16202490 FORWARD LENGTH=321	27.1	0.03	NYGVTIDKDVDGCPGDADLR	Carbamidomethyl (C)	3601.39	3750.72	3467.96	1.04146	0.962948	13782.5	15024.1	15902.1	1.09009	1.1538	10367.7	11367.2	11657.7	1.09641	1.12443
AT2G38770.1	EMB2765 | P-loop containing nucleoside triphosphate hydrolases superfamily protein | chr2:16203185-16210253 REVERSE LENGTH=1509	32.81	0.0075	DVVCSK	Carbamidomethyl (C)	38320.4	30453.4	35732.6	0.794704	0.93247	269689	180300	191420	0.668547	0.709783	372823	297578	307231	0.798174	0.824066
AT2G38770.1	EMB2765 | P-loop containing nucleoside triphosphate hydrolases superfamily protein | chr2:16203185-16210253 REVERSE LENGTH=1509	39.7	0.0016	IVAMTCTHAALK	Carbamidomethyl (C)	15828.2	13741.6	12711.5	0.868177	0.803096	243910	237451	252269	0.973517	1.03427	29529.9	31181.5	30896.1	1.05593	1.04626
AT2G38840.1	Guanylate-binding family protein | chr2:16227329-16232115 FORWARD LENGTH=602	18.02	0.02	LCDLKDEDLDSTYVAR	Carbamidomethyl (C)	35354.3	59190.5	48577.9	1.67421	1.37403	255001	312083	300095	1.22385	1.17684	195123	229808	243809	1.17776	1.24951
AT2G38960.1	AERO2, ERO2 | endoplasmic reticulum oxidoreductins 2 | chr2:16265455-16267883 FORWARD LENGTH=472	24.09	0.0078	AACPVPFDEAK	Carbamidomethyl (C)	21562.4	22007.5	23726	1.02064	1.10034	1.62348e+06	1.74875e+06	1.66169e+06	1.07716	1.02353	413174	442898	427907	1.07194	1.03566
AT2G38960.1	AERO2, ERO2 | endoplasmic reticulum oxidoreductins 2 | chr2:16265455-16267883 FORWARD LENGTH=472	35.89	0.00043	DCSVCECPESEFPEVFK	3 Carbamidomethyl (C)	5722.32	6464.14	5675.53	1.12964	0.991823	15596.9	19157	18679	1.22825	1.19761	9532.15	10762.9	10253.1	1.12911	1.07563
AT2G38960.1	AERO2, ERO2 | endoplasmic reticulum oxidoreductins 2 | chr2:16265455-16267883 FORWARD LENGTH=472	26.97	0.0062	KPLSQYNPVCQEGKPQATVDR	Carbamidomethyl (C)	19860.9	28783.5	22686.4	1.44925	1.14226	152244	180699	182386	1.1869	1.19799	151112	162136	167408	1.07295	1.10784
AT2G38960.1	AERO2, ERO2 | endoplasmic reticulum oxidoreductins 2 | chr2:16265455-16267883 FORWARD LENGTH=472	28.5	0.0083	LRDCSVCECPESEFPEVFK	3 Carbamidomethyl (C)	4298.71	10444.1	5973.57	2.42959	1.38962	42274.3	57997.2	55601	1.37192	1.31524	22813.1	31672.8	35093.2	1.38836	1.53829
AT2G38960.1	AERO2, ERO2 | endoplasmic reticulum oxidoreductins 2 | chr2:16265455-16267883 FORWARD LENGTH=472	28.78	0.0054	RIWEAIYSENCPK	Carbamidomethyl (C)	23129.4	33624.3	20928.6	1.45375	0.904849	176558	224778	226977	1.27311	1.28556	118399	144082	139225	1.21692	1.17589
AT2G38960.1	AERO2, ERO2 | endoplasmic reticulum oxidoreductins 2 | chr2:16265455-16267883 FORWARD LENGTH=472	44.41	9.7e-05	VKLWCDCPFWPDDGMCR	3 Carbamidomethyl (C)	4689.24	8880.56	4046.5	1.89382	0.862932	18867.8	22172.1	24561.2	1.17513	1.30175	12160.6	15401.8	18501.1	1.26653	1.5214
AT2G39080.1	NAD(P)-binding Rossmann-fold superfamily protein | chr2:16309981-16312475 REVERSE LENGTH=351	38.92	0.0015	IFLGCDNHPLSR	Carbamidomethyl (C)	59517.1	52534.4	48474.7	0.882677	0.814467	183492	202018	183090	1.10097	0.997812	424084	390729	394836	0.921348	0.931034
AT2G39080.1	NAD(P)-binding Rossmann-fold superfamily protein | chr2:16309981-16312475 REVERSE LENGTH=351	41.02	0.0025	VVLECGGTVLR	Carbamidomethyl (C)	184634	152426	146195	0.825558	0.79181	565209	568778	515845	1.00631	0.912662	313626	289675	275056	0.92363	0.87702
AT2G39120.1	Ubiquitin carboxyl-terminal hydrolase family protein | chr2:16321794-16322957 FORWARD LENGTH=387	29.17	0.0052	NCIVQEPNR	Carbamidomethyl (C)	2560.34	2379.64	2267.7	0.929421	0.885701	14931.2	16334.7	13785.8	1.094	0.923291	11114.4	11038.7	10432.6	0.993192	0.938658
AT2G39270.1	P-loop containing nucleoside triphosphate hydrolases superfamily protein | chr2:16399983-16401408 FORWARD LENGTH=295	23.22	0.0095	NFHWVFLGCPGVGK	Carbamidomethyl (C)	3478.66	10256.6	2383.6	2.94842	0.685205	18677.7	36357.6	34849.8	1.94658	1.86585	15834.5	55449.1	58012.2	3.5018	3.66366
AT2G39730.1	RCA | rubisco activase | chr2:16570951-16573345 REVERSE LENGTH=474	33.65	0.0015	MCCLFINDLDAGAGR	Carbamidomethyl (C); Nethylmaleimide (C)	32424.7	37176.5	28997.6	1.14655	0.894309	77177.3	82806.6	81569.8	1.07294	1.05691	9498.47	10760.5	10089.4	1.13287	1.06221
AT2G39730.1	RCA | rubisco activase | chr2:16570951-16573345 REVERSE LENGTH=474	25.33	0.0029	SDDGTCVYNF	Carbamidomethyl (C)	486.945	892.343	613.597	1.83253	1.2601	19311.6	22389.8	14802.1	1.1594	0.766487	6599.33	6295.21	5848.43	0.953916	0.886215
AT2G39750.1	S-adenosyl-L-methionine-dependent methyltransferases superfamily protein | chr2:16578986-16582281 REVERSE LENGTH=694	53.14	4.3e-05	EYIPCLDNTDVIK	Carbamidomethyl (C)	5165.91	7551.69	5977.91	1.46183	1.15718	31166.8	36462.2	36821.2	1.1699	1.18142	3692.16	3981.35	3681.9	1.07833	0.997221
AT2G39750.1	S-adenosyl-L-methionine-dependent methyltransferases superfamily protein | chr2:16578986-16582281 REVERSE LENGTH=694	23.07	0.017	FGMCPESMR	Carbamidomethyl (C)	16296	12128.5	16532.1	0.744263	1.01449	58803.3	39008.2	62475.6	0.663369	1.06245	12860	11995.7	11006.4	0.932796	0.855866
AT2G39750.1	S-adenosyl-L-methionine-dependent methyltransferases superfamily protein | chr2:16578986-16582281 REVERSE LENGTH=694	46.01	0.0008	GLNCLVPPPK	Carbamidomethyl (C)	22991.1	24139.4	22617.9	1.04995	0.983768	37830.5	40930.1	39747.8	1.08194	1.05068	19725.4	20145.5	19432	1.0213	0.985125
AT2G39770.1	CYT1, VTC1, SOZ1, EMB101, GMP1 | Glucose-1-phosphate adenylyltransferase family protein | chr2:16589401-16590741 FORWARD LENGTH=361	87.51	6.2e-09	ITCSQETEPLGTAGPLALAR	Carbamidomethyl (C)	78.2911	92.6382	69.4765	1.18325	0.887412	9500.23	10037.3	10147.6	1.05654	1.06814	7071.92	6587.89	6881.51	0.931557	0.973075
AT2G39780.1	RNS2 | ribonuclease 2 | chr2:16591256-16593515 FORWARD LENGTH=259	75.5	3.6e-07	DCVGSQDLTSR	Carbamidomethyl (C)	1014.2	1232.54	1138.65	1.21528	1.1227	31342	35418.4	32815	1.13006	1.047	14772.4	14862.5	13706.3	1.0061	0.927833
AT2G39800.1	P5CS1, ATP5CS | delta1-pyrroline-5-carboxylate synthase 1 | chr2:16598516-16602939 REVERSE LENGTH=717	32.41	0.0028	LDYPAACNAMETLLVHK	Carbamidomethyl (C)	4420.61	5036.3	3705.58	1.13928	0.83825	31609.3	31717	30463.5	1.00341	0.963753	19167	21891.5	22571.5	1.14215	1.17762
AT2G40290.1	Eukaryotic translation initiation factor 2 subunit 1 | chr2:16829030-16830889 REVERSE LENGTH=344	58.71	4.9e-05	AIAACTETIETHK	Carbamidomethyl (C)	47628.4	54108	47439.3	1.13605	0.996031	122861	137648	136444	1.12035	1.11055	185135	171670	177979	0.927274	0.96135
AT2G40290.1	Eukaryotic translation initiation factor 2 subunit 1 | chr2:16829030-16830889 REVERSE LENGTH=344	58.29	6.1e-06	AIAACTETIETHKGK	Carbamidomethyl (C)	93001.3	112627	89879.9	1.21102	0.966438	138121	152418	147093	1.10351	1.06496	263174	203465	217615	0.773119	0.826885
AT2G40290.1	Eukaryotic translation initiation factor 2 subunit 1 | chr2:16829030-16830889 REVERSE LENGTH=344	36.79	0.0022	CFQFDGVVHIK	Carbamidomethyl (C)	201.693	426.233	251.082	2.11327	1.24487	86058.3	130663	131679	1.51831	1.53012	39525.8	45458.6	51717.2	1.1501	1.30844
AT2G40290.1	Eukaryotic translation initiation factor 2 subunit 1 | chr2:16829030-16830889 REVERSE LENGTH=344	67.23	3e-06	NAEAAGNEDCPVK	Carbamidomethyl (C)	13131.5	11532.4	11232.4	0.878231	0.855382	78707.4	82767.6	74869.7	1.05159	0.95124	60541	60068.2	61904.4	0.99219	1.02252
AT2G40290.1	Eukaryotic translation initiation factor 2 subunit 1 | chr2:16829030-16830889 REVERSE LENGTH=344	70.39	5.8e-07	VSEEDIQTCEER	Carbamidomethyl (C)	36000.3	30736.4	29405.1	0.853782	0.816802	96601.4	98473.2	93416.3	1.01938	0.967028	54506.9	50759.2	50205	0.931243	0.921076
AT2G40360.1	Transducin/WD40 repeat-like superfamily protein | chr2:16853123-16856635 REVERSE LENGTH=753	26.75	0.0031	DLRPYPNSCYLEYK	Carbamidomethyl (C)	14026.2	15431.7	14012.3	1.10021	0.999005	107263	115695	117502	1.07862	1.09546	142034	145468	150163	1.02418	1.05724
AT2G40360.1	Transducin/WD40 repeat-like superfamily protein | chr2:16853123-16856635 REVERSE LENGTH=753	25.8	0.041	GGVLDCK	Carbamidomethyl (C)	6577.16	5214.49	5568.71	0.792819	0.846675	55944.5	52142.7	43913.8	0.932044	0.784953	198043	179430	182990	0.906014	0.923989
AT2G40360.1	Transducin/WD40 repeat-like superfamily protein | chr2:16853123-16856635 REVERSE LENGTH=753	16.96	0.026	MCWFDMDLSSKPYK	Carbamidomethyl (C)	17841.8	23249.4	13673.6	1.30308	0.766377	99074	97529.1	110970	0.984406	1.12007	18107.7	22648.6	23008.8	1.25078	1.27066
AT2G40510.1	Ribosomal protein S26e family protein | chr2:16918506-16919623 FORWARD LENGTH=133	29.39	0.0067	CSNCGK	Carbamidomethyl (C); Nethylmaleimide (C)	7084.97	5224.19	8847.15	0.737363	1.24872	153830	123143	133114	0.800514	0.865335	62744.8	70411.5	58947.4	1.12219	0.939479
AT2G40600.1	appr-1-p processing enzyme family protein | chr2:16947012-16948537 REVERSE LENGTH=257	19.2	0.018	AACYEVPEVRPGVR	Carbamidomethyl (C)	3923.11	3207.6	3160.56	0.817617	0.805627	16378.9	15813.7	15453.5	0.965492	0.943504	89752.3	85785.5	81635.8	0.955803	0.909568
AT2G40600.1	appr-1-p processing enzyme family protein | chr2:16947012-16948537 REVERSE LENGTH=257	28.7	0.0059	CPTGEAR	Carbamidomethyl (C)	1652.29	1643.12	2133.68	0.994449	1.29135	36726.4	31120.5	30247.5	0.847359	0.823589	17041.7	15116.9	15945.2	0.887054	0.935657
AT2G40650.1	PRP38 family protein | chr2:16963588-16965596 REVERSE LENGTH=355	52.54	3.1e-05	DYSCDIAMPR	Carbamidomethyl (C)	1319.09	940.323	1085.71	0.712859	0.823076	77545.4	75785.4	79697.5	0.977304	1.02775	76047.6	71693.1	76298.5	0.94274	1.0033
AT2G40660.1	Nucleic acid-binding, OB-fold-like protein | chr2:16966011-16968866 FORWARD LENGTH=389	43.45	0.00022	FCSPEDLTNR	Carbamidomethyl (C)	155506	148335	126691	0.953882	0.814697	179131	177074	164723	0.988517	0.91957	94826.1	90968.5	91713.4	0.959319	0.967175
AT2G41220.1	GLU2 | glutamate synthase 2 | chr2:17177934-17188388 FORWARD LENGTH=1629	31.23	0.003	FCTGGMSLGAISR	Carbamidomethyl (C)	27593.6	24505.4	23878.2	0.888083	0.865351	45608.4	42280.7	48793	0.927036	1.06982	80496.8	90713.3	85121.7	1.12692	1.05745
AT2G41220.1	GLU2 | glutamate synthase 2 | chr2:17177934-17188388 FORWARD LENGTH=1629	54.88	2.3e-05	LCEAADEAVR	Carbamidomethyl (C)	52569.9	49327.8	48906.2	0.938328	0.930309	79880.7	82665.7	80591	1.03486	1.00889	52788.7	52356.8	50743.2	0.99182	0.961252
AT2G41220.1	GLU2 | glutamate synthase 2 | chr2:17177934-17188388 FORWARD LENGTH=1629	28.08	0.031	TVGACLDR	Carbamidomethyl (C)	5707.27	5301.91	5284.19	0.928975	0.925871	16046.3	17311.2	17010.3	1.07883	1.06008	41388.8	40254.2	36972.4	0.972587	0.893296
AT2G41380.1	S-adenosyl-L-methionine-dependent methyltransferases superfamily protein | chr2:17251981-17252886 FORWARD LENGTH=269	34.26	0.00064	TPCHDLAWDVGAGSGQASR	Carbamidomethyl (C)	13224.1	12559.7	11778.1	0.949762	0.890653	26877.4	29018	27534.2	1.07964	1.02443	36528.7	36253.4	29973.5	0.992465	0.820548
AT2G41475.1	Embryo-specific protein 3, (ATS3) | chr2:17295259-17296329 REVERSE LENGTH=179	46.26	4.6e-05	CSSDTYK	Carbamidomethyl (C)	51059.3	65097.6	80831.6	1.27494	1.58309	288928	237022	276649	0.820349	0.957501	103720	113296	124442	1.09233	1.19979
AT2G41475.1	Embryo-specific protein 3, (ATS3) | chr2:17295259-17296329 REVERSE LENGTH=179	20.33	0.012	ISGPCMR	Carbamidomethyl (C); Oxidation (M)	16526.6	11363	16192.2	0.687559	0.979765	24876.7	18477.4	22189.6	0.742759	0.891986	22875.2	23705.7	24727.9	1.03631	1.08099
AT2G41475.1	Embryo-specific protein 3, (ATS3) | chr2:17295259-17296329 REVERSE LENGTH=179	30.78	0.0013	TSCSSVSYTR	Carbamidomethyl (C)	7470.55	7710.7	7924.35	1.03215	1.06075	25003.3	26777.5	24620.7	1.07096	0.984697	2120.44	2444.19	2234.9	1.15268	1.05398
AT2G41480.1	Peroxidase superfamily protein | chr2:17296986-17298729 REVERSE LENGTH=341	25.88	0.0078	TLCPPNGDGSKR	Carbamidomethyl (C)	4088.34	5545.42	5418.17	1.3564	1.32527	110765	121261	117632	1.09476	1.062	78055.8	69221.3	69654.5	0.886818	0.892367
AT2G41620.1	Nucleoporin interacting component (Nup93/Nic96-like) family protein | chr2:17350419-17354997 REVERSE LENGTH=861	44.61	0.00022	QQFLVEAAHQCQEAGLYDK	Carbamidomethyl (C)	2426.87	2398.98	1861.91	0.988511	0.767208	25555.4	28855.4	28833.1	1.12913	1.12826	24552.7	28439.1	28463	1.15829	1.15926
AT2G41680.1	NTRC | NADPH-dependent thioredoxin reductase C | chr2:17376349-17379028 REVERSE LENGTH=529	39.44	0.00033	QAVTAAGSGCIAALSAER	Carbamidomethyl (C)	72.5887	48.8775	59.1616	0.673348	0.815024	22712.1	25819.9	22358.6	1.13684	0.984436	3296.89	2867.04	3027.1	0.869619	0.918168
AT2G41790.1	Insulinase (Peptidase family M16) family protein | chr2:17429453-17436110 REVERSE LENGTH=970	31.41	0.0019	FPGQPCTADHLQILVK	Carbamidomethyl (C)	19649.6	19813.2	16913.4	1.00832	0.860747	33535.8	35094.5	33127.1	1.04648	0.987814	115447	121076	114358	1.04876	0.99057
AT2G41800.1	Protein of unknown function, DUF642 | chr2:17436671-17438005 REVERSE LENGTH=370	83.67	1.5e-08	LHDFGHLCGPVLDSVVVTLAR	Carbamidomethyl (C)	2844.44	22542.2	3651.6	7.925	1.28377	88697.6	196494	192251	2.21532	2.16749	1771.75	5311.98	6156.25	2.99816	3.47467
AT2G41800.1	Protein of unknown function, DUF642 | chr2:17436671-17438005 REVERSE LENGTH=370	36.68	0.002	TCAQDENIK	Carbamidomethyl (C)	369691	544205	583566	1.47206	1.57852	731929	619197	774322	0.84598	1.05792	1.00685e+06	1.05963e+06	1.12913e+06	1.05242	1.12145
AT2G41800.1	Protein of unknown function, DUF642 | chr2:17436671-17438005 REVERSE LENGTH=370	45.83	0.00027	TCGPLLDVVAIK	Carbamidomethyl (C)	933789	1.30343e+06	1.23638e+06	1.39585	1.32405	1.08135e+06	1.0731e+06	1.14215e+06	0.992371	1.05622	240425	239480	252015	0.996069	1.04821
AT2G42220.1	Rhodanese/Cell cycle control phosphatase superfamily protein | chr2:17592105-17593305 FORWARD LENGTH=234	27.7	0.036	LLLVCQEGLR	Carbamidomethyl (C)	23173.3	22414.2	17808.9	0.967245	0.768511	70050.7	72695.8	67124.1	1.03776	0.958222	58011.9	59608	58684.4	1.02751	1.01159
AT2G42570.1	TBL39 | TRICHOME BIREFRINGENCE-LIKE 39 | chr2:17717498-17719921 REVERSE LENGTH=367	21.2	0.04	CNWFR	Carbamidomethyl (C)	73521.9	48060.3	90446.9	0.653687	1.2302	209690	206110	198846	0.982924	0.948284	181758	186414	189345	1.02562	1.04174
AT2G42570.1	TBL39 | TRICHOME BIREFRINGENCE-LIKE 39 | chr2:17717498-17719921 REVERSE LENGTH=367	30.08	0.0015	WQPSSCSLPR	Carbamidomethyl (C)	232224	134038	252441	0.577191	1.08706	325177	310571	296178	0.955081	0.910821	122391	129505	121322	1.05812	0.991265
AT2G42570.1	TBL39 | TRICHOME BIREFRINGENCE-LIKE 39 | chr2:17717498-17719921 REVERSE LENGTH=367	21.72	0.044	YPLYDPYKCPFIDPQFNCK	2 Carbamidomethyl (C)	9730.48	2277.92	9757.54	0.234102	1.00278	37383.6	43442.8	43529.9	1.16208	1.16441	6686.13	8330.32	8567.25	1.24591	1.28135
AT2G42600.1	ATPPC2, PPC2 | phosphoenolpyruvate carboxylase 2 | chr2:17734541-17738679 REVERSE LENGTH=963	39.46	0.0024	DVCLLAR	Carbamidomethyl (C)	790406	611645	691155	0.773836	0.87443	1.05434e+06	1.06732e+06	1.01762e+06	1.01231	0.965167	665772	618956	651340	0.929681	0.978323
AT2G42600.1	ATPPC2, PPC2 | phosphoenolpyruvate carboxylase 2 | chr2:17734541-17738679 REVERSE LENGTH=963	24.88	0.0046	ECGITDPLR	Carbamidomethyl (C)	12963.8	12111.4	11013.9	0.934249	0.849588	37257.4	40448	36731.7	1.08564	0.985889	78791.6	74180.3	72115.9	0.941476	0.915275
AT2G42740.1	RPL16A | ribosomal protein large subunit 16A | chr2:17791794-17792946 FORWARD LENGTH=182	24.63	0.014	IACYVTVR	Carbamidomethyl (C)	171636	282802	149823	1.64768	0.87291	237142	292463	309741	1.23328	1.30614	553616	871911	853871	1.57494	1.54235
AT2G42910.1	Phosphoribosyltransferase family protein | chr2:17856396-17858394 FORWARD LENGTH=337	24.54	0.034	ICTDAIVSELQK	Carbamidomethyl (C)	128649	124592	119886	0.96846	0.931886	233454	224813	217993	0.962987	0.933774	33361.6	36789	35693	1.10274	1.06988
AT2G42910.1	Phosphoribosyltransferase family protein | chr2:17856396-17858394 FORWARD LENGTH=337	23.13	0.021	ICTDAIVSELQKK	Carbamidomethyl (C)	25188.6	31427.1	23287	1.24767	0.924504	873631	919533	885801	1.05254	1.01393	633416	577699	598211	0.912038	0.94442
AT2G42910.1	Phosphoribosyltransferase family protein | chr2:17856396-17858394 FORWARD LENGTH=337	30.86	0.0022	LLDHYPTVVCTK	Carbamidomethyl (C)	139894	119308	107851	0.852844	0.770948	360552	397695	387009	1.10302	1.07338	761269	735510	712611	0.966164	0.936083
AT2G43070.1	SPPL3, ATSPPL3 | SIGNAL PEPTIDE PEPTIDASE-LIKE 3 | chr2:17911233-17914776 REVERSE LENGTH=540	26.25	0.012	GNCAFTEK	Carbamidomethyl (C)	191684	193466	245796	1.0093	1.2823	204908	200470	202321	0.978343	0.987375	510841	505227	515937	0.989009	1.00997
AT2G43090.1	Aconitase/3-isopropylmalate dehydratase protein | chr2:17918957-17919712 FORWARD LENGTH=251	80.58	4.8e-08	EHAPVCLGAAGAK	Carbamidomethyl (C)	175464	140404	138595	0.800188	0.789873	308123	337427	300096	1.0951	0.973949	1.22779e+06	1.1644e+06	1.13377e+06	0.948367	0.923421
AT2G43090.1	Aconitase/3-isopropylmalate dehydratase protein | chr2:17918957-17919712 FORWARD LENGTH=251	31.47	0.0019	TKYSIIIGGENFGCGSSR	Carbamidomethyl (C)	10113.4	14063.9	9752.99	1.39062	0.964365	533.376	805.204	821.671	1.50964	1.54051	37913.4	45779.6	44158.3	1.20748	1.16471
AT2G43090.1	Aconitase/3-isopropylmalate dehydratase protein | chr2:17918957-17919712 FORWARD LENGTH=251	62.33	3.2e-06	VCDECTTGDVATVELR	Carbamidomethyl (C); Nethylmaleimide (C)	4046.64	4533.28	3652.18	1.12026	0.90252	92350	109880	99314.5	1.18982	1.07541	41151.1	42803.2	40514.6	1.04015	0.984532
AT2G43090.1	Aconitase/3-isopropylmalate dehydratase protein | chr2:17918957-17919712 FORWARD LENGTH=251	53.65	2.4e-05	YSIIIGGENFGCGSSR	Carbamidomethyl (C)	16897.2	18706	15644.5	1.10705	0.925863	173496	189771	162256	1.09381	0.935215	53433	59178.6	51867.4	1.10753	0.9707
AT2G43110.1	unknown protein; Has 212 Blast hits to 211 proteins in 96 species: Archae - 0; Bacteria - 6; Metazoa - 62; Fungi - 91; Plants - 31; Viruses - 0; Other Eukaryotes - 22 (source: NCBI BLink). | chr2:17922067-17924291 FORWARD LENGTH=288	58.7	1.7e-05	ETLCEGESLER	Carbamidomethyl (C)	5488.1	5197.68	4742.99	0.947081	0.864232	21595.3	24168.4	21799.3	1.11915	1.00945	36186.7	36612	34089.8	1.01175	0.942054
AT2G43400.1	ETFQO | electron-transfer flavoprotein:ubiquinone oxidoreductase | chr2:18021304-18025041 FORWARD LENGTH=633	44.74	0.00047	VTLFAEGCR	Carbamidomethyl (C)	33174.6	30500.8	27516.3	0.919403	0.829439	83503.1	83517.8	76083.9	1.00018	0.911151	65731.6	60541.9	59073.5	0.921048	0.898708
AT2G43460.1	Ribosomal L38e protein family | chr2:18046285-18047292 REVERSE LENGTH=69	65.09	1.8e-06	YLYTLCVFDQEK	Carbamidomethyl (C)	77166.6	145360	76730.5	1.88372	0.994349	77667.8	88286.9	88296.1	1.13672	1.13684	75045.2	94501.1	95776.8	1.25926	1.27626
AT2G43460.1	Ribosomal L38e protein family | chr2:18046285-18047292 REVERSE LENGTH=69	28.93	0.0019	YLYTLCVFDQEKADK	Carbamidomethyl (C)	3654.28	6555.15	3889.56	1.79383	1.06438	54506.3	70309.5	66470.4	1.28993	1.2195	61820.4	68215.7	63177.7	1.10345	1.02196
AT2G43710.1	SSI2, FAB2 | Plant stearoyl-acyl-carrier-protein desaturase family protein | chr2:18120107-18122495 FORWARD LENGTH=401	51.39	0.00015	AQDYLCGLAPR	Carbamidomethyl (C)	145192	129421	126944	0.891373	0.874318	541543	589039	533228	1.0877	0.984645	234646	246292	231240	1.04963	0.985483
AT2G43710.1	SSI2, FAB2 | Plant stearoyl-acyl-carrier-protein desaturase family protein | chr2:18120107-18122495 FORWARD LENGTH=401	38.64	0.00026	LAQICGTIAADEKR	Carbamidomethyl (C)	46034.4	46906.5	42652.6	1.01894	0.926538	163487	188599	170632	1.1536	1.04371	362513	377911	369979	1.04247	1.02059
AT2G43720.1	Eukaryotic protein of unknown function (DUF842) | chr2:18123293-18124299 FORWARD LENGTH=147	72.96	3.1e-07	SEAVNDLEHCVNQTVDEAVK	Carbamidomethyl (C)	3050.18	7105.75	4234.92	2.32962	1.38842	39336.4	42148.6	43135.5	1.07149	1.09658	40856.4	43214.1	45692.3	1.05771	1.11836
AT2G43720.1	Eukaryotic protein of unknown function (DUF842) | chr2:18123293-18124299 FORWARD LENGTH=147	58.41	3.6e-06	SLVVCQDKFEVAK	Carbamidomethyl (C)	94705.7	137820	111005	1.45525	1.17211	486945	529706	529761	1.08782	1.08793	581833	516186	553884	0.887172	0.951963
AT2G43720.1	Eukaryotic protein of unknown function (DUF842) | chr2:18123293-18124299 FORWARD LENGTH=147	34.41	0.0012	TRSEAVNDLEHCVNQTVDEAVK	Carbamidomethyl (C)	582.464	1166.15	647.448	2.0021	1.11157	60904.8	70681.5	74181.5	1.16052	1.21799	24015.4	27781.6	28028.7	1.15682	1.16712
AT2G43750.1	OASB, ACS1, CPACS1, ATCS-B | O-acetylserine (thiol) lyase B | chr2:18129604-18132322 REVERSE LENGTH=392	41.96	0.00069	LEIMEPCCSVK	Carbamidomethyl (C); Nethylmaleimide (C)	45170.5	35838	35126.4	0.793394	0.777641	173868	151316	181901	0.870297	1.0462	109993	113877	105789	1.03532	0.96178
AT2G43980.1	AtITPK4, ITPK4 | inositol 1,3,4-trisphosphate 5/6-kinase 4 | chr2:18208437-18211604 REVERSE LENGTH=488	28.56	0.045	GACFLK	Carbamidomethyl (C)	56467.7	38794.2	42358.3	0.687017	0.750134	120068	123768	110190	1.03081	0.917728	309153	307693	299476	0.995275	0.968697
AT2G43980.1	AtITPK4, ITPK4 | inositol 1,3,4-trisphosphate 5/6-kinase 4 | chr2:18208437-18211604 REVERSE LENGTH=488	67.55	4.6e-07	YMEDQNACAIVDPIR	Carbamidomethyl (C)	86.8067	64.1829	66.7964	0.739378	0.769485	13269	12565.8	14464.6	0.947003	1.0901	8562.1	8535.71	8792.52	0.996918	1.02691
AT2G44060.1	Late embryogenesis abundant protein, group 2 | chr2:18226922-18227988 FORWARD LENGTH=325	21.27	0.038	CGEIPIPK	Carbamidomethyl (C)	31749.3	26224.5	29232.4	0.825987	0.920726	189255	181915	188929	0.961217	0.998276	46652.6	47609.6	48771.3	1.02051	1.04541
AT2G44065.1	Ribosomal protein L2 family | chr2:18228860-18230368 FORWARD LENGTH=214	30.46	0.0039	GVAMNPCDHPHGGGEGK	Carbamidomethyl (C)	43540.7	46519.5	41550.1	1.06841	0.954282	110155	105782	102288	0.960301	0.928582	115081	111557	106344	0.969375	0.924084
AT2G44100.1	ATGDI1, AT-GDI1, GDI1 | guanosine nucleotide diphosphate dissociation inhibitor 1 | chr2:18241804-18244864 FORWARD LENGTH=445	29.95	0.0067	ECILSGLLSVDGLK	Carbamidomethyl (C)	203754	201876	159142	0.990783	0.781047	67887.4	76502.3	73673.2	1.1269	1.08523	34841.2	36265.4	37253.7	1.04088	1.06924
AT2G44100.1	ATGDI1, AT-GDI1, GDI1 | guanosine nucleotide diphosphate dissociation inhibitor 1 | chr2:18241804-18244864 FORWARD LENGTH=445	28.52	0.0069	EDTIDFIGHAVALHCNDNHLHQPAYDTVMR	Carbamidomethyl (C)	315.634	507.643	320.664	1.60833	1.01594	8041.96	8926.16	8223.92	1.10995	1.02263	4873.17	5548.84	5718.92	1.13865	1.17355
AT2G44100.1	ATGDI1, AT-GDI1, GDI1 | guanosine nucleotide diphosphate dissociation inhibitor 1 | chr2:18241804-18244864 FORWARD LENGTH=445	36.6	0.00095	KVVCDPSYLTNK	Carbamidomethyl (C)	56155.9	61731.4	45519.3	1.09928	0.810587	180929	202645	190122	1.12003	1.05081	344783	336244	349122	0.975236	1.01259
AT2G44160.1	MTHFR2 | methylenetetrahydrofolate reductase 2 | chr2:18262301-18265185 FORWARD LENGTH=594	32.14	0.0031	AYGIHLGTEMCKK	Carbamidomethyl (C)	26151.2	27173.2	22173.4	1.03908	0.847891	83346.8	81106.2	85202.3	0.973117	1.02226	57843.5	60144.5	72565.3	1.03978	1.25451
AT2G44160.1	MTHFR2 | methylenetetrahydrofolate reductase 2 | chr2:18262301-18265185 FORWARD LENGTH=594	34.11	0.0028	FKELCLGNLK	Carbamidomethyl (C)	57446.9	50249.2	47557.6	0.874707	0.827853	552880	585861	563287	1.05965	1.01882	465690	450066	420696	0.96645	0.903381
AT2G44160.1	MTHFR2 | methylenetetrahydrofolate reductase 2 | chr2:18262301-18265185 FORWARD LENGTH=594	37.61	0.00084	MTGFCK	Carbamidomethyl (C)	42067.5	29552.2	32057.6	0.702494	0.762052	153737	148405	157446	0.965318	1.02412	134807	127013	124513	0.942187	0.923645
AT2G44350.1	ATCS, CSY4 | Citrate synthase family protein | chr2:18316673-18320524 FORWARD LENGTH=473	36.36	0.0037	SLGICSQLIWDR	Carbamidomethyl (C)	276789	379679	288636	1.37173	1.0428	55516.6	73240.1	66448.6	1.31925	1.19691	29588.7	32205.3	32093.2	1.08843	1.08464
AT2G44350.1	ATCS, CSY4 | Citrate synthase family protein | chr2:18316673-18320524 FORWARD LENGTH=473	19.69	0.014	SVTMDWLEAHCK	Carbamidomethyl (C)	31289	31328.4	26385.9	1.00126	0.843295	271324	266641	281877	0.982741	1.0389	194848	195960	194454	1.00571	0.997976
AT2G44350.1	ATCS, CSY4 | Citrate synthase family protein | chr2:18316673-18320524 FORWARD LENGTH=473	33.58	0.0038	SVTMDWLEAHCKK	Carbamidomethyl (C)	134918	150574	110141	1.11604	0.816357	726381	728839	739687	1.00338	1.01832	283227	275921	269977	0.974206	0.953217
AT2G44350.1	ATCS, CSY4 | Citrate synthase family protein | chr2:18316673-18320524 FORWARD LENGTH=473	41.69	0.00052	SVVEECGEDISKEQLK	Carbamidomethyl (C)	50366	46907.2	40904.3	0.931327	0.812141	65587.9	67363.1	69627.3	1.02707	1.06159	580295	524713	547021	0.904219	0.942661
AT2G44450.1	BGLU15 | beta glucosidase 15 | chr2:18340966-18343744 FORWARD LENGTH=506	36.79	0.0012	DVPCSTK	Carbamidomethyl (C)	993937	1.29948e+06	1.54932e+06	1.30741	1.55877	1.11435e+06	858903	1.0447e+06	0.770763	0.937491	1.44138e+06	1.47982e+06	1.50631e+06	1.02667	1.04505
AT2G44450.1	BGLU15 | beta glucosidase 15 | chr2:18340966-18343744 FORWARD LENGTH=506	27.25	0.0065	DVTMFSDPCASVTGER	Carbamidomethyl (C)	605.438	967.746	696.985	1.59842	1.15121	1.92628e+06	1.66785e+06	2.01883e+06	0.865841	1.04805	343782	362029	338824	1.05308	0.985578
AT2G44450.1	BGLU15 | beta glucosidase 15 | chr2:18340966-18343744 FORWARD LENGTH=506	15.67	0.048	DVTMFSDPCASVTGER	Carbamidomethyl (C); Oxidation (M)	1169.32	2036.86	1244.35	1.74192	1.06417	339710	297358	348942	0.87533	1.02718	54826.8	61781.6	58934.8	1.12685	1.07493
AT2G44450.1	BGLU15 | beta glucosidase 15 | chr2:18340966-18343744 FORWARD LENGTH=506	33.31	0.0028	DVTMFSDPCASVTGERDGVPIGPK	Carbamidomethyl (C)	55.8122	113.605	72.5187	2.03548	1.29933	568800	534004	679805	0.938826	1.19516	111193	106714	119845	0.959716	1.0778
AT2G44450.1	BGLU15 | beta glucosidase 15 | chr2:18340966-18343744 FORWARD LENGTH=506	47.86	7.4e-05	DVTMFSDPCASVTGERDGVPIGPK	Carbamidomethyl (C); Oxidation (M)	327.47	552.881	362.26	1.68834	1.10624	45066.7	43115	55483.9	0.956693	1.23115	13129.7	13661.4	13728.9	1.04049	1.04563
AT2G44450.1	BGLU15 | beta glucosidase 15 | chr2:18340966-18343744 FORWARD LENGTH=506	24.15	0.042	DYADICFK	Carbamidomethyl (C)	19162.5	26729.8	19083.8	1.39491	0.995892	1.37092e+06	1.27431e+06	1.38507e+06	0.929526	1.01032	245291	248731	277871	1.01403	1.13282
AT2G44450.1	BGLU15 | beta glucosidase 15 | chr2:18340966-18343744 FORWARD LENGTH=506	21.6	0.0094	FGLVYVDFKDGCK	Carbamidomethyl (C)	56306.2	120262	70644.8	2.13586	1.25466	602885	717152	727564	1.18953	1.2068	87879.4	117172	125379	1.33333	1.42672
AT2G45140.1	PVA12 | plant VAP homolog 12 | chr2:18611029-18612971 FORWARD LENGTH=239	16.21	0.03	YCVRPNTGVVHPR	Carbamidomethyl (C)	161006	104926	122334	0.65169	0.759807	137948	158322	136057	1.14769	0.986292	86590.7	88593.2	75702.3	1.02313	0.874254
AT2G45240.1	MAP1A | methionine aminopeptidase 1A | chr2:18656059-18658906 FORWARD LENGTH=398	27.11	0.0029	GCHGDLNETYFVGNVDEASR	Carbamidomethyl (C)	7548.7	7754.72	6112.22	1.02729	0.809704	8394.61	10439.6	8546.1	1.24361	1.01805	33371.3	33625.8	31467	1.00763	0.942936
AT2G45240.1	MAP1A | methionine aminopeptidase 1A | chr2:18656059-18658906 FORWARD LENGTH=398	36.34	0.0027	SCCTSVNEVICHGIPDAR	3 Carbamidomethyl (C)	1454.03	1630.59	1382.7	1.12143	0.950948	27336.1	28530.1	25033.2	1.04368	0.915755	17361.6	16100.4	16256.9	0.92736	0.936373
AT2G45290.1	Transketolase | chr2:18672737-18675589 FORWARD LENGTH=741	42.81	0.00095	NLSQQCLNALAK	Carbamidomethyl (C)	178753	109017	104276	0.609879	0.583353	904733	908982	862116	1.0047	0.952896	311498	321089	296259	1.03079	0.951078
AT2G45300.1	RNA 3~-terminal phosphate cyclase/enolpyruvate transferase, alpha/beta | chr2:18677518-18679868 FORWARD LENGTH=520	22.21	0.011	AVVEGCGGIFPASIDSK	Carbamidomethyl (C)	28387.6	27356.8	24851.8	0.963686	0.875445	108949	121943	111274	1.11926	1.02134	80356	74642.7	79067	0.9289	0.983959
AT2G45300.1	RNA 3~-terminal phosphate cyclase/enolpyruvate transferase, alpha/beta | chr2:18677518-18679868 FORWARD LENGTH=520	21.42	0.018	KLGATVEEGSDYCVITPPK	Carbamidomethyl (C)	4812.12	5286.61	3767.36	1.0986	0.78289	13214.3	15166.3	15337.7	1.14773	1.16069	24186.6	22871.3	21756.4	0.945617	0.89952
AT2G45300.1	RNA 3~-terminal phosphate cyclase/enolpyruvate transferase, alpha/beta | chr2:18677518-18679868 FORWARD LENGTH=520	59.09	4.1e-05	MIAICTELR	Carbamidomethyl (C)	113450	87553.3	82212	0.771737	0.724656	192503	199051	189030	1.03401	0.981957	291888	285998	282728	0.97982	0.968617
AT2G45300.1	RNA 3~-terminal phosphate cyclase/enolpyruvate transferase, alpha/beta | chr2:18677518-18679868 FORWARD LENGTH=520	54.2	0.00012	MIAICTELR	Carbamidomethyl (C); Oxidation (M)	12849.6	10767.7	10708.5	0.837985	0.833375	29081	29756.3	29105.8	1.02322	1.00085	65729.5	60095.1	55897.8	0.914279	0.850422
AT2G45300.1	RNA 3~-terminal phosphate cyclase/enolpyruvate transferase, alpha/beta | chr2:18677518-18679868 FORWARD LENGTH=520	84.63	1.2e-08	QLGADVECTLGTNCPPVR	Carbamidomethyl (C); Nethylmaleimide (C)	112.155	117.106	92.0931	1.04415	0.821127	11622.4	12595.5	11883	1.08373	1.02242	257.617	293.44	278.245	1.13905	1.08007
AT2G45540.1	WD-40 repeat family protein / beige-related | chr2:18757881-18772229 REVERSE LENGTH=2946	81.33	2.2e-07	FCPDASLSGAAGTLR	Carbamidomethyl (C)	3576.73	3056.96	3008.17	0.854681	0.841041	66540.9	69657.3	61244.2	1.04684	0.9204	51009.2	47393.4	45301.6	0.929114	0.888105
AT2G45640.1	SAP18, ATSAP18 | SIN3 associated polypeptide P18 | chr2:18799881-18801323 REVERSE LENGTH=152	23.47	0.012	TCPLLLR	Carbamidomethyl (C)	176742	88517.7	144239	0.50083	0.816101	333763	336904	289804	1.00941	0.868293	123561	114149	103045	0.923825	0.833965
AT2G45710.1	Zinc-binding ribosomal protein family protein | chr2:18831243-18831999 FORWARD LENGTH=84	33.12	0.00095	AKLTEGCSFR	Carbamidomethyl (C)	17570.4	14103	16004.8	0.802653	0.910895	56068.3	60098.2	54730.1	1.07188	0.976133	195555	191082	184645	0.977128	0.94421
AT2G45710.1	Zinc-binding ribosomal protein family protein | chr2:18831243-18831999 FORWARD LENGTH=84	23.9	0.017	LTEGCSFR	Carbamidomethyl (C)	29147.1	19969.5	21679.2	0.685129	0.743787	120909	126158	117120	1.04341	0.968661	2.24173e+06	1.9209e+06	1.91179e+06	0.856882	0.852817
AT2G45790.1	ATPMM, PMM | phosphomannomutase | chr2:18855876-18857753 FORWARD LENGTH=246	18	0.02	NCSQEERDEFER	Carbamidomethyl (C)	7850.74	6450.79	7583.84	0.821679	0.966003	98039.7	98907.8	100817	1.00886	1.02833	171991	174768	166706	1.01615	0.969274
AT2G46060.1	transmembrane protein-related | chr2:18941355-18945000 REVERSE LENGTH=807	42.69	0.0019	SLLPVICFR	Carbamidomethyl (C)	33281	39289.5	36944.2	1.18054	1.11007	34159.2	40269.6	38869.6	1.17888	1.1379	16573.7	20178.5	20484.8	1.2175	1.23598
AT2G46280.1	TRIP-1, TIF3I1 | TGF-beta receptor interacting protein 1 | chr2:19003656-19005393 REVERSE LENGTH=328	30.27	0.0023	IAEDPEEQDAESVLVLHCPDGKK	Carbamidomethyl (C)	10496.4	14815.8	8961.38	1.41152	0.853758	17091.3	19152.3	18257.2	1.12059	1.06821	22930.4	21875.7	22256.5	0.954004	0.970611
AT2G46280.1	TRIP-1, TIF3I1 | TGF-beta receptor interacting protein 1 | chr2:19003656-19005393 REVERSE LENGTH=328	31.76	0.0036	RIAEDPEEQDAESVLVLHCPDGK	Carbamidomethyl (C)	15758.1	16692.6	12320.5	1.0593	0.78185	94174.1	105932	91954.7	1.12485	0.976434	72610.2	76617.4	77428.3	1.05519	1.06636
AT2G46930.1	Pectinacetylesterase family protein | chr2:19283625-19286090 FORWARD LENGTH=416	41.81	0.00053	AEQALLSGCSAGGLASILHCDQFK	2 Carbamidomethyl (C)	310.467	368.916	397.962	1.18826	1.28182	102669	104083	102641	1.01377	0.999732	21348.1	25130.7	24362.3	1.17719	1.14119
AT2G46930.1	Pectinacetylesterase family protein | chr2:19283625-19286090 FORWARD LENGTH=416	22.42	0.047	AIDCPYPCDKTCHNLIFK	3 Carbamidomethyl (C)	5013.85	6947	5550.12	1.38556	1.10696	191189	206377	207586	1.07944	1.08576	140171	130764	131559	0.932885	0.93856
AT2G46930.1	Pectinacetylesterase family protein | chr2:19283625-19286090 FORWARD LENGTH=416	30.94	0.0021	CLSDAGMFMDAVDVSGGHSLRK	Carbamidomethyl (C)	13405.7	21472.6	14769.5	1.60176	1.10174	154045	162598	182921	1.05552	1.18745	65699.6	74407.8	71433.8	1.13255	1.08728
AT2G46930.1	Pectinacetylesterase family protein | chr2:19283625-19286090 FORWARD LENGTH=416	29.11	0.032	ELSTACTK	Carbamidomethyl (C)	33652.2	28459.8	34139.5	0.845703	1.01448	667762	582233	726780	0.871917	1.08838	1.23547e+06	1.20646e+06	1.28492e+06	0.976519	1.04002
AT2G46930.1	Pectinacetylesterase family protein | chr2:19283625-19286090 FORWARD LENGTH=416	49	4.3e-05	GAVCLDGTLPGYHLHPGSGSGANR	Carbamidomethyl (C)	21946.2	28668.9	21853.4	1.30633	0.995773	134611	160780	138871	1.19441	1.03165	43851	39901.4	42649.9	0.909932	0.97261
AT2G46930.1	Pectinacetylesterase family protein | chr2:19283625-19286090 FORWARD LENGTH=416	23.38	0.0064	HLDPTSCFFPQNLVSGIK	Carbamidomethyl (C)	29520.5	65645.9	39593.7	2.22374	1.34123	329751	416651	414343	1.26353	1.25653	86115.4	117006	123823	1.35871	1.43787
AT2G46930.1	Pectinacetylesterase family protein | chr2:19283625-19286090 FORWARD LENGTH=416	24.55	0.01	TCHNLIFK	Carbamidomethyl (C)	115696	72271.2	124717	0.624664	1.07797	839701	826587	829244	0.984382	0.987547	317531	332990	342322	1.04868	1.07807
AT2G46930.1	Pectinacetylesterase family protein | chr2:19283625-19286090 FORWARD LENGTH=416	36.16	0.00046	WLIQLEGGGWCNTR	Carbamidomethyl (C)	5746.87	34225.5	7245.09	5.9555	1.2607	11626.8	23491	21551.3	2.02041	1.85358	7223.68	18707.5	16437.8	2.58974	2.27555
AT2G46930.1	Pectinacetylesterase family protein | chr2:19283625-19286090 FORWARD LENGTH=416	80.85	3.8e-08	YCDGASFTGDSQDESSQLYYR	Carbamidomethyl (C)	30.2733	50.6169	50.4303	1.672	1.66583	23784.3	28485.1	24301.1	1.19764	1.02173	2547.06	2595.79	2588.02	1.01913	1.01608
AT2G47110.1	UBQ6 | ubiquitin 6 | chr2:19344701-19345174 FORWARD LENGTH=157	35.46	0.00064	ECPNATCGAGTFMASHFDR	Carbamidomethyl (C); Nethylmaleimide (C)	43803.2	41446.7	36887.7	0.946203	0.842123	156593	148680	150322	0.94947	0.959956	160931	164986	162925	1.02519	1.01239
AT2G47110.1	UBQ6 | ubiquitin 6 | chr2:19344701-19345174 FORWARD LENGTH=157	61.75	1.2e-06	ECPNATCGAGTFMASHFDR	Carbamidomethyl (C); Nethylmaleimide (C); Oxidation (M)	3505.75	3029.04	2751.85	0.864021	0.784953	16787.2	15754.3	17605.8	0.938472	1.04876	13271.5	13119.3	12507.3	0.988528	0.942414
[truncated: 5,882 more rows]
