# Supplementary material for: Proteomic identification of early salicylate- and flg22-responsive redox-sensitive proteins in Arabidopsis
Source: Sci Rep. 2015 Feb 27;5:8625. doi: 10.1038/srep08625 (PMC4342551; doi:10.1038/srep08625)
Supplement: Supplementary Information — Supplementary Table 2 [file srep08625-s2.xlsx]

## Sheet: Sheet1
Supplementary Table S2. Redox-sensitive peptides identified by OxiTRAQ following the SA or flg22 treatment.
The cysteine carbamidomethylation are marked with an asterisk symbol (*), cysteine N-ethylmaleimide with a hash symbol (#) and methionine oxidation with a dollar symbol ($) in the peptide sequence. The ratios that are statistically significant are marked as bold.
Protein ID	Protein description	Peptide sequence	SA	flg22	SA	flg22	SA iTRAQ	flg22 iTRAQ	DiANNA	Ref
					p value	p value
Transcriptional and post-transcriptional regulation
AT1G06230.1	GTE4 | global transcription factor group E4	NC*SALLER	1.06	1.65	0.238	0.002	0.86	0.58		1
AT1G02080.1	transcription regulators	LVELPQYC*NHILQISHLR	2.48	2.34	0.005	0.037	0.88	0.92	√	2
AT5G38480.1	GRF3| general regulatory factor 3	IC*DGILNVLEAHLIPSASPAESK	1.66	1.23	0.008	0.432	1.05	1.07
AT4G38130.1	HD19| histone deacetylase 19	LNHGLC*DIAINWAGGLHHAK	2.7	1.86	0.007	0.451	0.9	0.85
AT3G44680.1	HDA9| histone deacetylase 9	LC*DIAINWAGGLHHAK	1.79	1.79	0.036	0.08	na.	na.
AT1G03140.1	splicing factor Prp18 family protein	YLVPLFNLC*R	2.31	2.09	0.013	0.076	0.97	0.95		3
AT1G60080.1	3~-5~-exoribonuclease family protein	NIPFSLTC*ILHK	1.87	1.75	0.016	0.005	0.98	0.97
AT1G58050.1	RNA helicase family protein	LLFC*TTGILLR	2.49	2.54	0.019	0.009	na.	na.	√	4
AT1G68290.1	ENDO 2 | endonuclease 2	EGHEIIC*K	2.73	0.96	0	0.565	na.	na.
AT1G68290.1	ENDO 2 | endonuclease 2	WETC*TKK	2.55	0.81	0	0.004	na.	na.
Translation
AT5G13650.1	elongation factor family protein	VC*TSEDSC*R	1.96	1.44	0.002	0.076	0.98	0.97	√
AT1G07920.1	GTP binding Elongation factor Tu family protein	GAANFTSQVIIMNHPGQIGNGYAPVLDC*HTSHIAVK	1.52	1.45	0	0.001	0.93	0.95	√	3,5
AT5G10360.1	RPS6B | Ribosomal protein S6e	GC*IVSPDLSVLNLVIVKK	3.01	2.44	0.002	0.35	1.02	1.03
AT5G10360.1	RPS6B | Ribosomal protein S6e	GC*IVSPDLSVLNLVIVK	3.13	3.45	0.032	0.025	1.02	1.03
AT3G04840.1	Ribosomal protein S3Ae	NVLC*QFWGMDFTTDKLR	2.8	1.66	0.034	0.172	0.95	0.97
AT1G14610.1	TWN2| valyl-tRNA synthetase	WLENIRDWC*ISR	2.22	2.22	0.05	0.051	0.88	0.89
AT3G55400.1	OVA1 | methionyl-tRNA synthetase	VIAVALSPVAPC*LSLR	1.66	1.22	0.005	0.772	0.96	0.96
AT1G51310.1	tRNA (5-methylaminomethyl-2-thiouridylate)-methyltransferases	TPNPDVLC*NTR	1.62	0.99	0.001	0.775	na.	na.	√	6
AT1G09620.1	aminoacyl-tRNA ligases	GANVLLPFGFHC*TGMPIK	2.07	1.64	0.01	0.237	0.95	0.98		6
AT1G09620.1	aminoacyl-tRNA ligases	LIVPIC*PHFADYVWR	2.7	2.85	0	0.005	0.95	0.98		6
Posttranslational modifications and protein folding
AT1G25490.1	RCN1| ARM repeat superfamily protein	LLNPELAIQHILPC*VK	1.77	1.55	0.002	0.09	0.94	0.94	√
AT3G25800.1	PP2AA2 | protein phosphatase 2A subunit A2	ILNPEIAIQHILPC*VK	1.7	1.76	0.042	0.095	0.88	0.91	√
AT1G13320.1	PP2AA3 | protein phosphatase 2A subunit A3	ILNPELAIQHILPC*VK	1.76	1.54	0.003	0.092	0.93	0.95	√
AT2G21470.1	SAE2| SUMO-activating enzyme 2	FVHC*IVWAK	1.83	1.78	0.044	0.103	0.91	0.94	√
AT4G17510.1	UCH3 | ubiquitin C-terminal hydrolase 3	QTVGNAC*GTIGLLHAIGNITSEIK	2.22	1.37	0.006	0.466	1.08	1.02	√
AT4G31160.1	DCAF1 | DDB1-CUL4 associated factor 1	VC*ALPLVVIHQVVK	1.84	1.69	0.034	0.077	0.84	0.88	√
AT1G21750.1	ATPDIL1-1| PDI-like 1-1	NVLLEFYAPWC*GHC*QK	2.68	1.89	0.008	0.073	1.1	1.06		5
AT2G47470.1	ATPDIL2-1| thioredoxin family protein	DKGALVEFYAPWC*GHC*K	1.59	1.25	0	0.037	1.07	1.04		5
AT2G47470.1	ATPDIL2-1| thioredoxin family protein	GALVEFYAPWC*GHC*K	1.99	1.35	0.002	0.011	1.07	1.04		5
AT2G47470.1	ATPDIL2-1| thioredoxin family protein	DVLVEFYAPWC*GHC*K	1.91	1.44	0.026	0.056	1.07	1.04		5
AT5G20890.1	TCP-1/cpn60 chaperonin family protein	KIIGHGINC*FVNR	1.67	1.23	0.004	0.465	0.98	1		6
AT5G52640.1	HSP81-1| heat shock protein 90.1	C*IEMFNEIAENKEDYTK	1.21	1.59	0.195	0.011	1.03	1.04
AT1G63770.2	Peptidase M1 family protein	VYSLIGGFC*GSPVNFHAK	3.04	2.21	0.002	0.098	na.	na.	√
AT1G63770.2	Peptidase M1 family protein	VTC*RDWFQLSLK	1.67	1.52	0	0	na.	na.	√
AT5G20660.1	Zn-dependent exopeptidases superfamily protein	VLERLPPFC*TMFGK	3.08	3.34	0.069	0.043	0.94	0.98	√
AT1G35420.1	alpha/beta-Hydrolases superfamily protein	VAC*NGYNVLVPDLFR	1.59	1.14	0.002	0.004	na.	na.
AT5G17780.1	alpha/beta-Hydrolases superfamily protein	C*VC*FIIC*K	2.6	0.89	0.006	0.001	na.	na.	√
AT4G30920.1	Cytosol aminopeptidase family protein	LC*SASAIASGTVLGLFEDSR	2.03	1.35	0.043	0.014	1.09	1.08	√	4
AT5G26860.1	LON1 | lon protease 1	DGPSAGC*TMITSLLSLATK	1.66	1.69	0.009	0.054	0.97	0.99
Antioxidant systems and pathogen defense
AT1G65980.1	TPX1 | thioredoxin-dependent peroxidase 1	KVILFGVPGAFTPTC*SMK	3.32	2.47	0.009	0.245	1.09	1.09		5
AT1G65980.1	TPX1 | thioredoxin-dependent peroxidase 1	KVILFGVPGAFTPTC*SM$K	1.86	2.07	0.018	0.02	1.09	1.09		5
AT2G41480.1	Peroxidase superfamily protein	LHFHDC*FVQGC*DGSVLIK	1.4	1.53	0.018	0.001	1.02	1	√
AT3G06050.1	PRXIIF| peroxiredoxin IIF	VVIFGLPGAYTGVC*SQQHVPSYK	2.13	2.37	0.039	0.046	1.08	1.08
AT5G06290.1	2-Cys Prx B| 2-cysteine peroxiredoxin B	TLQALQYVQENPDEVC*PAGWKPGEK	1.64	1.27	0.012	0.011	1.04	1.02
AT3G52960.1	Thioredoxin superfamily protein	KTILFAVPGAFTPTC*SQK	1.54	1.37	0	0.256	1.05	1.04
AT1G70580.1	AOAT2| alanine-2-oxoglutarate aminotransferase 2	GVMQILNC*VIR	3.41	2.16	0.004	0.309	na.	na.
AT1G23310.1	AOAT1| glutamate:glyoxylate aminotransferase	GVMQILNC*VIR	3.47	2.23	0.004	0.236	1	1
AT1G21850.1	sks8 | SKU5 similar 8	NALLC*GR	1.6	0.69	0.003	0.002	na.	na.
AT2G17120.1	LYM2 | lysm domain GPI-anchored protein 2 precursor	FWIPLPC*SC*DKLNGEDVVHYAHVVK	2.06	2.05	0.013	0.037	0.97	1.01	√
AT2G38540.1	LP1| lipid transfer protein 1	AC*GVNIPYK	1.3	1.68	0.04	0.002	1.1	1.11	√
AT2G38540.1	LP1| lipid transfer protein 1	QQAC*NC*IQGAAR	1.23	1.7	0.778	0.002	1.1	1.11	√
AT2G38540.1	LP1| lipid transfer protein 1	ISTSTNC*K	1.67	2.13	0.083	0.019	1.1	1.11	√
Metabolism
AT2G47400.1	CP12-1| CP12 domain-containing protein 1	ETC*ADDPVSGEC*VAAWDEVEELSAAASHAR	2.95	1.22	0.022	0.094	1.05	1.01	√
AT2G05710.1	ACO3 | aconitase 3	SNLVGM$GIIPLC*FK	1.44	1.51	0	0.001	1	0.99	√	6
AT2G43090.1	Aconitase/3-isopropylmalate dehydratase protein	VC*DEC*TTGDVATVELR	1.67	1.28	0.034	0	1.09	1.09		4,6
AT3G09810.1	IDH-VI | isocitrate dehydrogenase VI	ELNLYANVRPC*YSLPGYK	1.99	1.92	0.017	0.001	1.05	1.04
AT1G65930.1	cICDH | cytosolic NADP+-dependent isocitrate dehydrogenase	LVPGWTKPIC*IGR	3.09	2.07	0.012	0.191	1.03	1.03		4,6
AT2G36530.1	LOS2, ENO2 | Enolase	LGANAILAVSLAVC*K	2.7	1.89	0.003	0.454	1.09	1.08		2,5,7,8
AT2G21330.1	FBA1 | fructose-bisphosphate aldolase 1	GLVPLVGSYDESWC*QGLDGLASR	2.31	1.43	0	0.816	1.07	1.06	√	4
AT5G54960.1	PDC2 | pyruvate decarboxylase-2	C*WTAK	1.69	0.7	0	0.021	0.95	0.95	√	6,8
AT5G54960.1	PDC2 | pyruvate decarboxylase-2	LIGC*C*NELNAGYAADGYAR	1.55	0.55	0.011	0	0.95	0.95		6
AT3G13930.1	Dihydrolipoamide acetyltransferase	QFC*AVINPPQAAILAIGSAEKR	1.53	1.51	0.001	0.014	1.03	1.02
AT3G62120.1	Class II aaRS and biotin synthetases superfamily protein	LILAPWC*DEEEVER	1.65	1.96	0.092	0.011	0.88	0.93
AT3G62120.1	Class II aaRS and biotin synthetases superfamily protein	DLPLKLNQWC*NVVR	1.94	1.9	0.026	0.021	0.88	0.93
AT3G60130.1	BGLU16 | beta glucosidase 16	C*SNFYKPDC*LGGDAATEPYIVGHNLLLAHGVAVK	1.49	1.55	0.013	0	na.	na.	√
AT1G23190.1	PGM3 | Phosphoglucomutase/phosphomannomutase family protein	FTFC*YDALHGVAGAYAHR	1.83	1.82	0.058	0.035	1.01	1.02
AT4G39980.1	DHS1 | 3-deoxy-D-arabino-heptulosonate 7-phosphate synthase 1	AFLLQGGDC*AESFK	1.54	0.9	0.005	0.165	0.89	0.88	√
AT1G78820.1	D-mannose binding lectin protein with Apple-like carbohydrate-binding domain	IVGVEHFTGPYVNDGQGPTSVNDC*K	1.72	1.11	0.002	0.21	na.	na.
AT4G33030.1	SQD1 | sulfoquinovosyldiacylglycerol 1	FC*VQAAVGHPLTVYGK	1.77	1.41	0.008	0.317	0.98	0.96
AT1G51540.1	Galactose oxidase/kelch repeat superfamily protein	YIYIVTGQFGPQC*R	1.87	1.54	0.016	0.009	0.86	0.9
AT2G16570.1	ATASE| GLN phosphoribosyl pyrophosphate amidotransferase 1	LC*YLALHALQHR	1.6	1.25	0	0.254	0.95	0.95	√
AT5G26570.1	PWD| catalytics;carbohydrate kinases	GLSALNLFFEC*K	1.6	1.56	0.006	0.011	0.91	0.94	√
AT5G26570.1	PWD| catalytics;carbohydrate kinases	GLSALNLFFEC*KK	2.25	2.39	0.016	0.037	0.91	0.94
AT1G03230.1	Eukaryotic aspartyl protease family protein	IPNLIFSC*GSTSLLK	2.06	1.76	0.001	0.113	0.96	0.96	√
AT3G12600.1	atnudt16| nudix hydrolase homolog 16	WLTIEEAVESC*RHPWMK	1.81	1.92	0.085	0.044	1.04	1.03
AT1G63660.1	GMP synthase (glutamine-hydrolyzing), putative	AIGDRLHC*IFVDNGLLR	1.69	1.63	0.001	0.02	0.94	0.94
AT2G19940.1	oxidoreductases	LVANPGC*YPTTIQLPLVPLLK	3.99	2.05	0.017	0.153	1.07	1.05		5
AT1G74260.1	PUR4 | purine biosynthesis 4	AC*GLDEVTR	0.93	1.5	0.124	0.012	1	1		6
AT1G52340.1	ABA2| NAD(P)-binding Rossmann-fold superfamily protein	GSIVSLC*SVGGVVGGVGPHSYVGSK	1.98	1.92	0.046	0.072	0.97	0.93
AT3G59990.1	MAP2B | methionine aminopeptidase 2B	GSYVSQFEHTILLRPTC*K	1.53	1.51	0.003	0.012	1.01	0.95	√
AT4G31790.1	Tetrapyrrole (Corrin/Porphyrin) Methylases	SLGLHTLC*LLDIR	1.55	1.51	0.004	0.004	1.09	1.09
AT2G39270.1	P-loop containing nucleoside triphosphate hydrolases superfamily protein	NFHWVFLGC*PGVGK	2.8	2.07	0.005	0.35	1.04	1.08	√
AT5G49810.1	MMT| methionine S-methyltransferase	FC*SLIAGFMR	3.5	2.68	0.012	0.231	0.86	0.9	√
AT1G78240.1	TSD2| S-adenosyl-L-methionine-dependent methyltransferases superfamily protein	GFVGVLHNWC*EPFPTYPR	1.93	1.75	0.049	0.072	na.	na.	√
AT3G63410.1	APG1| S-adenosyl-L-methionine-dependent methyltransferases superfamily protein	AC*LIGPVYPTFWLSR	5.54	5.56	0.026	0.041	0.85	0.88
AT1G31850.1	S-adenosyl-L-methionine-dependent methyltransferases superfamily protein	SDYNKLQSLLTSMC*FK	3.2	2.74	0.017	0.465	0.86	0.9	√
AT1G67090.1	RBCS1A | ribulose bisphosphate carboxylase small chain 1A	QVQC*ISFIAYKPPSFTG	2.12	2.02	0.001	0.001	1.08	1.07		4
AT2G07707.1	Plant mitochondrial ATPase, F0 complex, subunit 8 protein	KITLISC*FGEISGSR	1.67	1.4	0.004	0.035	0.85	0.9
AT1G20260.1	ATPase, V1 complex, subunit B protein	GQKIPLFSAAGLPHNEIAAQIC*R	1.77	1.82	0.051	0.039	1.01	1
AT1G20260.1	ATPase, V1 complex, subunit B protein	IPLFSAAGLPHNEIAAQIC*R	1.7	1.61	0.022	0.081	1.01	1
AT3G42050.1	vacuolar ATP synthase subunit H family protein	GVPIAISC*LSSLLKEPVVR	7.15	7.81	0.019	0.042	0.91	0.94
AT4G20830.1	FAD-binding Berberine family protein	C*FSDK	1.11	1.52	0.001	0.004	0.93	1
Cell structure
AT3G46010.1	ADF1| actin depolymerizing factor 1	IFFIAWC*PDIAK	3.94	2.27	0.006	0.159	0.99	0.99
AT5G59890.1	ADF4| actin depolymerizing factor 4	IFFIAWC*PDVAK	2.41	1.6	0.021	0.172	0.97	0.97
AT5G19770.1	TUA3 | tubulin alpha-3	RTVQFVDWC*PTGFK	1.5	1.3	0.002	0.044	1	1.02	√
AT3G27400.1	Pectin lyase-like superfamily protein	ASSLSARPSSLVGSITTTAGTLSC*R	2.12	1.9	0.029	0.009	0.95	0.9	√
AT2G46930.1	Pectinacetylesterase family protein	WLIQLEGGGWC*NTR	3.52	1.8	0.025	0.032	1.04	1.01	√
AT4G19410.1	Pectinacetylesterase family protein	MKPELC*FFPQYVVPSMR	1.93	2.14	0.078	0.016	0.92	0.99	√
AT4G19410.1	Pectinacetylesterase family protein	MKPELC*FFPQYVVPSM$R	1.65	1.75	0.092	0.034	0.92	0.99	√
AT4G19410.1	Pectinacetylesterase family protein	NAQNAILSGC*SAGALAAILHC*DTFR	2.21	2.18	0.038	0.009	0.92	0.99	√
AT1G09210.1	CRT1b| calreticulin 1b	KFGGDTPYSIMFGPDIC*GYSTK	1.57	1.36	0.005	0.384	1.14	1.13	√
AT1G35720.1	ANNAT1| annexin 1	STIQC*LTRPELYFVDVLR	1.67	1.63	0.019	0.047	1.03	1.01		9
AT2G20750.1	ATEXPB1| expansin B1	GGEGC*GAC*YK	0.59	1.2	0.026	0.584	na.	na.
AT1G71380.1	CEL3 | cellulase 3	HTFNC*GSSVIVPNALISLSK	2.78	1.8	0.055	0.016	0.91	0.91
AT1G71380.1	CEL3 | cellulase 3	HTFNC*GSSVIVPNALISLSKR	1.84	2.06	0.009	0.011	0.91	0.91
AT3G02230.1	RGP1| reversibly glycosylated polypeptide 1	ASC*ISFKDSAC*R	0.67	0.59	0.101	0.02	1.45	1.4	√	8
AT3G02230.1	RGP1| reversibly glycosylated polypeptide 1	C*FGYMVSK	0.64	0.69	0.044	0.038	1.45	1.4	√	8
Cellular transport and signal transduction
AT5G20010.1	RAN-1| RAS-related nuclear protein-1	KYEPTIGVEVHPLDFFTNC*GK	2.69	1.76	0.026	0.204	0.96	0.99		4
AT1G33410.1	SAR1| SUPPRESSOR OF AUXIN RESISTANCE1	LLC*PGIFHNVALR	1.64	1.48	0.004	0.056	na.	na.	√
AT5G53480.1	ATKPNB1 | ARM repeat superfamily protein	ILPYC*DGIMTQLLK	2.08	1.78	0.008	0.391	0.91	0.94
AT3G43300.1	ATMIN7| HOPM interactor 7	SLIVDC*IVQMIK	3.32	1.8	0.032	0.55	0.81	0.83
AT5G23630.1	PDR2| phosphate deficiency response 2	GIFC*TEPFRIPFAGK	2.2	2.3	0.046	0.071	0.85	0.88	√
AT3G60600.1	VAP27-1| vesicle associated protein	QISC*SLYLTNKTDNNVAFK	1.54	1.55	0.001	0.003	0.86	0.89
AT2G21390.1	Coatomer, alpha subunit	NPFVIC*GSTYVPIYK	1.52	1.32	0.006	0.087	0.85	0.88	√
AT4G26670.1	Mitochondrial import inner membrane translocase subunit Tim17/Tim22/Tim23 family protein	ALVTIPAPAVC*LFR	1.93	1.51	0.004	0.029	na.	na.	√
AT5G13630.1	GUN5| magnesium-chelatase subunit chlH, chloroplast, putative	IDVVVNC*SGVFR	1.66	1.62	0.028	0.03	1.07	1.06
AT4G27640.1	ARM repeat superfamily protein	HVFLPVLEFASVHC*QSTNLK	1.52	1.67	0.028	0.003	0.89	0.89	√
Others
AT2G21620.1	RD2 | Adenine nucleotide alpha hydrolases-like superfamily protein	HAFDWALVHFC*R	2.99	2.35	0.013	0.269	1.02	0.96
AT4G27450.1	Aluminium induced protein with YGL and LRDR motifs	SFAPFPTGC*MFHSEGGLMSFEHPMNK	1.28	1.63	0.519	0.022	1.05	1.09
AT1G67280.1	Glyoxalase/Bleomycin resistance protein/Dioxygenase superfamily protein	ITAC*LDPDGWK	1.25	1.55	0.092	0	0.96	0.94
AT1G30000.1	MNS3 | alpha-mannosidase 3	MDHLVC*FLPGTLALGATK	1.52	1.3	0.001	0.013	na.	na.
AT5G11880.1	Pyridoxal-dependent decarboxylase family protein	SLIANTC*C#FVNHVTGVK	2.66	1.9	0	0.208	1.02	1.01	√
AT5G64400.1	unknown	C*QFYMDMLSEC*R	1.41	1.59	0.072	0.002	1.01	0.98
AT1G15420.1	unknown	GAILAC*TIPWIK	1.87	1.88	0.006	0.001	na.	na.
AT5G11810.1	unknown	LC*GNLVIPADRFIHEVAFK	1.81	1.95	0.003	0.029	0.99	0.97
AT4G33640.1	unknown	C*ANIFEALVGTLR	1.81	1.47	0.004	0.161	na.	na.
AT5G12470.1	unknown	LALSALC*FAVR	1.88	1.67	0.001	0.001	0.85	0.92
AT2G41800.1	unknown	LHDFGHLC*GPVLDSVVVTLAR	4.38	2.31	0.026	0.058	0.92	0.94	√
References:
1	Marchand, C. H. et al. Thioredoxin targets in Arabidopsis roots. Proteomics 10, 2418-2428 (2010).
2	Rouhier, N. et al. Identification of plant glutaredoxin targets. Antioxid Redox Signal 7, 919-929 (2005).
3	Fares, A., Rossignol, M. & Peltier, J. B. Proteomics investigation of endogenous S-nitrosylation in Arabidopsis. Biochem Biophys Res Commun 416, 331-336 (2011).
4	Zhu, M. et al. Thiol-based redox proteins in abscisic acid and methyl jasmonate signaling in Brassica napus guard cells. Plant J 78, 491-515 (2014).
5	Wang, H. et al. Proteomic analysis of early-responsive redox-sensitive proteins in Arabidopsis. J Proteome Res 11, 412-424 (2012).
6	Liu, P., Zhang, H., Wang, H. & Xia, Y. Identification of redox-sensitive cysteines in the Arabidopsis proteome using OxiTRAQ, a quantitative redox proteomics method. Proteomics 14, 750-762 (2014).
7	Lindermayr, C., Saalbach, G. & Durner, J. Proteomic identification of S-nitrosylated proteins in Arabidopsis. Plant Physiol 137, 921-930 (2005).
8	Dixon, D. P., Skipsey, M., Grundy, N. M. & Edwards, R. Stress-induced protein S-glutathionylation in Arabidopsis. Plant Physiol 138, 2233-2244 (2005).
9	Konopka-Postupolska, D. et al. The role of annexin 1 in drought stress in Arabidopsis. Plant Physiol 150, 1394-1410 (2009).
