# Supplementary material for: Proteomic identification of early salicylate- and flg22-responsive redox-sensitive proteins in Arabidopsis
Source: Sci Rep. 2015 Feb 27;5:8625. doi: 10.1038/srep08625 (PMC4342551; doi:10.1038/srep08625)
Supplement: Supplementary Information — Supplementary Table 3 [file srep08625-s3.xlsx]

## Sheet: Sheet1
Supplementary Table S3. Protein levels of the SA- and flg22-treated samples determined by the iTRAQ analysis
Protein ID	Protein description	Replicate 1		Replicate 2
		115/114	116/114	115/114	116/114
AT1G01050.1	AtPPa1, PPa1 | pyrophosphorylase 1 | chr1:31382-32670 REVERSE LENGTH=212	0.94154	0.997113	1.00746	1.0254
AT1G01090.1	PDH-E1 ALPHA | pyruvate dehydrogenase E1 alpha | chr1:47705-49166 REVERSE LENGTH=428	1.02425	1.01349	1.05614	1.04201
AT1G01100.1	60S acidic ribosomal protein family | chr1:50284-50954 REVERSE LENGTH=112	1.13823	1.14841	1.16086	1.17809
AT1G01210.1	DNA-directed RNA polymerase, subunit M, archaeal | chr1:88977-89529 FORWARD LENGTH=106	0.996953	0.926381	1.19799	1.10218
AT1G01300.1	Eukaryotic aspartyl protease family protein | chr1:117065-118522 FORWARD LENGTH=485	0.948858	1.00194	0.89761	0.894422
AT1G01350.1	Zinc finger (CCCH-type/C3HC4-type RING finger) family protein | chr1:136732-137970 FORWARD LENGTH=343	1.0024	1.04017	0.991939	0.983904
AT1G01730.1	unknown protein; FUNCTIONS IN: molecular_function unknown; INVOLVED IN: biological_process unknown; LOCATED IN: chloroplast; EXPRESSED IN: 23 plant structures; EXPRESSED DURING: 13 growth stages; Has 42 Blast hits to 42 proteins in 17	0.945386	0.875311	1.07408	1.00464
AT1G01800.1	NAD(P)-binding Rossmann-fold superfamily protein | chr1:293396-294888 FORWARD LENGTH=295	1.04157	1.03844	1.22429	1.22743
AT1G01910.1	P-loop containing nucleoside triphosphate hydrolases superfamily protein | chr1:313595-315831 REVERSE LENGTH=353	1.05529	1.03244	0.986187	0.969455
AT1G01940.1	Cyclophilin-like peptidyl-prolyl cis-trans isomerase family protein | chr1:323082-324719 FORWARD LENGTH=160	0.924711	0.938449	1.06995	1.07661
AT1G01960.1	EDA10 | SEC7-like guanine nucleotide exchange family protein | chr1:330830-337582 REVERSE LENGTH=1750	0.952858	1.04176	0.870803	0.942787
AT1G02080.1	transcription regulators | chr1:373335-386682 FORWARD LENGTH=2431	1.05673	1.11898	0.707528	0.730586
AT1G02090.1	FUS5, CSN7, COP15, ATCSN7 | Proteasome component (PCI) domain protein | chr1:387479-389568 REVERSE LENGTH=260	0.856145	0.865195	1.11818	1.06773
AT1G02130.1	ATRAB1B, ARA5, ARA-5, ATRABD2A, RABD2A, RA-5 | RAS 5 | chr1:400350-401788 REVERSE LENGTH=203	1.06919	1.14721	0.797861	0.812852
AT1G02140.1	MEE63, MAGO, HAP1 | mago nashi family protein | chr1:403467-404401 REVERSE LENGTH=150	0.960564	0.994408	0.818547	0.801589
AT1G02280.1	TOC33, ATTOC33, PPI1 | translocon at the outer envelope membrane of chloroplasts 33 | chr1:448665-450246 REVERSE LENGTH=297	1.0719	1.09083	0.817066	0.803196
AT1G02370.1	Tetratricopeptide repeat (TPR)-like superfamily protein | chr1:474516-476383 FORWARD LENGTH=537	0.892178	0.939838	0.907692	0.966001
AT1G02500.1	SAM1, SAM-1, MAT1, AtSAM1 | S-adenosylmethionine synthetase 1 | chr1:519037-520218 FORWARD LENGTH=393	0.983054	0.973727	1.07416	1.06257
AT1G02560.1	CLPP5, NCLPP5, NCLPP1 | nuclear encoded CLP protease 5 | chr1:538000-539805 FORWARD LENGTH=298	1.00028	0.992253	0.993715	1.00113
AT1G02690.1	IMPA-6 | importin alpha isoform 6 | chr1:584397-587036 FORWARD LENGTH=538	0.930542	0.9693	0.987908	1.02677
AT1G02780.1	emb2386 | Ribosomal protein L19e family protein | chr1:608120-609391 REVERSE LENGTH=214	0.92362	0.995042	0.696985	0.759974
AT1G02840.1	SR1, ATSRP34, SRP34, SR34, At-SR34 | RNA-binding (RRM/RBD/RNP motifs) family protein | chr1:626918-629583 FORWARD LENGTH=303	0.977816	0.960904	1.08739	1.04178
AT1G02920.1	ATGSTF7, GST11, ATGSTF8, GSTF7, ATGST11 | glutathione S-transferase 7 | chr1:658886-659705 REVERSE LENGTH=209	0.925803	0.981334	1.00552	1.03968
AT1G03140.1	splicing factor Prp18 family protein | chr1:754471-756223 REVERSE LENGTH=420	1.00546	0.944536	0.928806	0.948067
AT1G03220.1	Eukaryotic aspartyl protease family protein | chr1:787143-788444 FORWARD LENGTH=433	1.00004	0.975063	0.962703	0.952555
AT1G03230.1	Eukaryotic aspartyl protease family protein | chr1:790110-791414 FORWARD LENGTH=434	0.9694	0.9598	0.95731	0.955373
AT1G03330.1	Small nuclear ribonucleoprotein family protein | chr1:818161-819297 REVERSE LENGTH=93	1.19154	1.12136	1.09701	1.07534
AT1G03360.1	ATRRP4, RRP4 | ribosomal RNA processing 4 | chr1:824653-826179 FORWARD LENGTH=322	0.958766	0.969668	0.871056	0.841206
AT1G03410.1	2A6 | 2-oxoglutarate (2OG) and Fe(II)-dependent oxygenase superfamily protein | chr1:844782-846574 REVERSE LENGTH=398	0.970134	0.913701	1.0724	1.05353
AT1G03475.1	LIN2, HEMF1, ATCPO-I | Coproporphyrinogen III oxidase | chr1:869302-871175 REVERSE LENGTH=386	0.975842	0.995978	1.07703	1.09794
AT1G03630.1	POR C, PORC | protochlorophyllide oxidoreductase C | chr1:907699-909245 FORWARD LENGTH=401	0.975813	0.935514	1.06401	1.04949
AT1G03680.1	ATHM1, TRX-M1, ATM1, THM1 | thioredoxin M-type 1 | chr1:916990-917865 REVERSE LENGTH=179	1.04434	1.00562	1.09364	1.14063
AT1G03860.1	ATPHB2, PHB2 | prohibitin 2 | chr1:979611-981157 REVERSE LENGTH=286	0.998093	0.944525	1.01352	0.990833
AT1G03900.1	ATNAP4, NAP4 | non-intrinsic ABC protein 4 | chr1:991252-992852 FORWARD LENGTH=272	1.05841	1.08301	1.12076	1.05448
AT1G04080.1	PRP39 | Tetratricopeptide repeat (TPR)-like superfamily protein | chr1:1051803-1056550 FORWARD LENGTH=768	0.988964	1.01357	0.916614	0.887678
AT1G04170.1	EIF2 GAMMA | eukaryotic translation initiation factor 2 gamma subunit | chr1:1097423-1099702 FORWARD LENGTH=465	0.925352	0.952065	0.870097	0.860624
AT1G04190.1	TPR3 | Tetratricopeptide repeat (TPR)-like superfamily protein | chr1:1106617-1108557 REVERSE LENGTH=328	1.0734	1.04352	1.02956	0.963182
AT1G04270.1	RPS15 | cytosolic ribosomal protein S15 | chr1:1141852-1142960 REVERSE LENGTH=152	0.956125	1.0009	1.01579	1.00974
AT1G04410.1	Lactate/malate dehydrogenase family protein | chr1:1189418-1191267 REVERSE LENGTH=332	1.01302	0.996127	1.10711	1.10942
AT1G04430.1	S-adenosyl-L-methionine-dependent methyltransferases superfamily protein | chr1:1198860-1201301 FORWARD LENGTH=623	0.920748	0.969388	0.78495	0.782133
AT1G04480.1	Ribosomal protein L14p/L23e family protein | chr1:1216110-1217257 FORWARD LENGTH=140	0.978238	1.0062	0.998856	0.997388
AT1G04510.1	MAC3A | MOS4-associated complex 3A | chr1:1226749-1230592 FORWARD LENGTH=523	1.03648	1.00682	1.0767	1.07738
AT1G04690.1	KAB1, KV-BETA1 | potassium channel beta subunit 1 | chr1:1313662-1315420 FORWARD LENGTH=328	0.98009	0.953758	0.951796	0.924788
AT1G04710.1	KAT1, PKT4 | peroxisomal 3-ketoacyl-CoA thiolase 4 | chr1:1321941-1324556 FORWARD LENGTH=443	1.07378	1.03269	1.00147	1.02099
AT1G04750.1	VAMP7B, VAMP721, ATVAMP721, AT VAMP7B | vesicle-associated membrane protein 721 | chr1:1331857-1333426 REVERSE LENGTH=219	0.910486	1.02324	0.70263	0.730789
AT1G04810.1	26S proteasome regulatory complex, non-ATPase subcomplex, Rpn2/Psmd1 subunit | chr1:1350304-1355261 FORWARD LENGTH=1001	0.909165	1.0098	0.773469	0.76966
AT1G04820.1	TUA4, TOR2 | tubulin alpha-4 chain | chr1:1356421-1358266 REVERSE LENGTH=450	0.994107	1.05414	0.982107	1.00812
AT1G04850.1	ubiquitin-associated (UBA)/TS-N domain-containing protein | chr1:1365311-1368706 REVERSE LENGTH=413	1.00669	1.01591	1.10267	1.09917
AT1G04870.2	PRMT10, ATPRMT10 | protein arginine methyltransferase 10 | chr1:1373485-1375598 REVERSE LENGTH=383	1.11284	1.16891	0.892388	0.928641
AT1G05180.1	AXR1 | NAD(P)-binding Rossmann-fold superfamily protein | chr1:1498357-1501775 REVERSE LENGTH=540	0.972103	0.910156	0.859633	0.800817
AT1G05190.1	emb2394 | Ribosomal protein L6 family | chr1:1502515-1503738 REVERSE LENGTH=223	0.969228	0.999399	0.957437	0.958455
AT1G05205.1	unknown protein; Has 44 Blast hits to 44 proteins in 16 species: Archae - 0; Bacteria - 0; Metazoa - 0; Fungi - 0; Plants - 44; Viruses - 0; Other Eukaryotes - 0 (source: NCBI BLink). | chr1:1509352-1510249 REVERSE LENGTH=91	0.920976	0.961445	1.20074	1.21667
AT1G05350.1	NAD(P)-binding Rossmann-fold superfamily protein | chr1:1560891-1564005 REVERSE LENGTH=431	0.970619	0.985755	0.993661	0.998312
AT1G05500.1	SYTE, ATSYTE, NTMC2TYPE2.1, NTMC2T2.1, SYT5 | Calcium-dependent lipid-binding (CaLB domain) family protein | chr1:1625098-1628940 FORWARD LENGTH=560	0.879097	0.926571	0.739461	0.87263
AT1G05520.1	Sec23/Sec24 protein transport family protein | chr1:1631126-1635703 REVERSE LENGTH=783	0.932829	0.996258	0.907137	0.956918
AT1G05550.1	Protein of unknown function (DUF295) | chr1:1641717-1642639 REVERSE LENGTH=236	0.891681	0.920205	0.89508	0.880291
AT1G05620.1	URH2 | uridine-ribohydrolase 2 | chr1:1679286-1681527 FORWARD LENGTH=322	1.02254	1.13716	0.987007	0.932106
AT1G05710.1	basic helix-loop-helix (bHLH) DNA-binding superfamily protein | chr1:1716198-1717023 FORWARD LENGTH=149	1.08764	1.13389	1.16633	1.0654
AT1G05720.1	selenoprotein family protein | chr1:1717677-1718849 REVERSE LENGTH=163	0.984733	1.00646	0.988685	0.98627
AT1G05730.1	Eukaryotic protein of unknown function (DUF842) | chr1:1719107-1720159 FORWARD LENGTH=149	1.07344	0.964842	1.14414	1.13072
AT1G05890.1	ARI5, ATARI5 | RING/U-box superfamily protein | chr1:1779631-1784166 FORWARD LENGTH=552	0.929767	0.99347	0.837299	0.840354
AT1G05910.1	cell division cycle protein 48-related / CDC48-related | chr1:1790796-1796503 FORWARD LENGTH=1210	0.969752	1.0428	0.826114	0.823665
AT1G06060.1	LisH and RanBPM domains containing protein | chr1:1833071-1834516 FORWARD LENGTH=213	1.10331	1.12026	1.16234	1.14811
AT1G06070.1	Basic-leucine zipper (bZIP) transcription factor family protein | chr1:1835201-1837116 REVERSE LENGTH=423	0.972002	0.96067	1.22801	1.08844
AT1G06110.1	SKIP16 | SKP1/ASK-interacting protein 16 | chr1:1853237-1854938 REVERSE LENGTH=436	1.0041	0.96584	0.846144	0.816791
AT1G06130.1	GLX2-4 | glyoxalase 2-4 | chr1:1858034-1860640 REVERSE LENGTH=331	0.940947	0.956455	1.02444	1.10549
AT1G06190.1	Rho termination factor | chr1:1892467-1894078 REVERSE LENGTH=401	1.01169	0.98534	0.946835	0.95672
AT1G06210.1	ENTH/VHS/GAT family protein | chr1:1897567-1898986 FORWARD LENGTH=383	1.02166	1.01894	1.18124	1.18069
AT1G06220.1	MEE5, CLO, GFA1 | Ribosomal protein S5/Elongation factor G/III/V family protein | chr1:1900524-1904583 FORWARD LENGTH=987	0.938626	0.949538	0.938027	0.953346
AT1G06230.1	GTE4 | global transcription factor group E4 | chr1:1907626-1910183 FORWARD LENGTH=766	0.719388	0.563833	0.997361	0.586759
AT1G06290.1	ACX3, ATACX3 | acyl-CoA oxidase 3 | chr1:1922423-1926002 FORWARD LENGTH=675	1.05182	1.04646	0.87511	0.874679
AT1G06400.1	ARA2, ATRABA1A, ATRAB11E, ARA-2 | Ras-related small GTP-binding family protein | chr1:1951089-1952686 REVERSE LENGTH=216	0.955908	0.983242	0.858204	0.873664
AT1G06410.1	ATTPS7, TPS7, ATTPSA | trehalose-phosphatase/synthase 7 | chr1:1955413-1958153 FORWARD LENGTH=851	0.993868	1.06418	0.790675	0.800543
AT1G06430.1	FTSH8 | FTSH protease 8 | chr1:1960214-1962525 REVERSE LENGTH=685	0.968947	0.983619	0.704701	0.781836
AT1G06530.1	Tropomyosin-related | chr1:2001625-2002596 FORWARD LENGTH=323	0.999136	0.96515	1.03746	1.04393
AT1G06560.1	NOL1/NOP2/sun family protein | chr1:2007660-2011824 FORWARD LENGTH=599	0.968452	0.934841	0.941531	0.966599
AT1G06570.1	PDS1, HPD | phytoene desaturation 1 | chr1:2012015-2013543 REVERSE LENGTH=473	0.929663	0.864532	1.00046	0.917963
AT1G06680.1	PSBP-1, OEE2, PSII-P, OE23 | photosystem II subunit P-1 | chr1:2047940-2049186 FORWARD LENGTH=263	1.07276	1.10695	1.15258	1.0853
AT1G06720.1	P-loop containing nucleoside triphosphate hydrolases superfamily protein | chr1:2060615-2067281 REVERSE LENGTH=1147	0.972706	0.975167	0.833083	0.804429
AT1G06760.1	winged-helix DNA-binding transcription factor family protein | chr1:2076687-2077616 REVERSE LENGTH=274	0.89801	0.885202	0.849019	0.82718
AT1G06890.1	nodulin MtN21 /EamA-like transporter family protein | chr1:2111728-2114038 REVERSE LENGTH=357	0.945633	1.04611	0.882371	0.822139
AT1G06900.1	Insulinase (Peptidase family M16) family protein | chr1:2115155-2120635 REVERSE LENGTH=1024	0.890618	0.947069	0.929059	0.925069
AT1G06950.1	ATTIC110, TIC110 | translocon at the inner envelope membrane of chloroplasts 110 | chr1:2130303-2135563 REVERSE LENGTH=1016	0.978552	0.991103	0.87555	0.899863
AT1G07040.1	unknown protein; INVOLVED IN: biological_process unknown; LOCATED IN: chloroplast; EXPRESSED IN: 24 plant structures; EXPRESSED DURING: 14 growth stages; BEST Arabidopsis thaliana protein match is: unknown protein (TAIR:AT1G27030.1); H	1.07201	1.06235	1.00339	1.04765
AT1G07070.1	Ribosomal protein L35Ae family protein | chr1:2168652-2169703 FORWARD LENGTH=112	0.99457	1.21799	0.952872	0.963046
AT1G07080.1	Thioredoxin superfamily protein | chr1:2170069-2171861 FORWARD LENGTH=265	0.897177	0.947109	1.11511	1.05106
AT1G07110.1	F2KP, ATF2KP, FKFBP | fructose-2,6-bisphosphatase | chr1:2178363-2183980 REVERSE LENGTH=744	1.0638	1.01353	0.985926	0.837288
AT1G07140.1	SIRANBP | Pleckstrin homology (PH) domain superfamily protein | chr1:2192360-2193688 REVERSE LENGTH=228	0.986587	0.962965	1.12905	1.11352
AT1G07170.1	PHF5-like protein | chr1:2200686-2201018 FORWARD LENGTH=110	1.00342	0.970347	1.00001	0.921093
AT1G07180.1	ATNDI1, NDA1 | alternative NAD(P)H dehydrogenase 1 | chr1:2204414-2206773 FORWARD LENGTH=510	0.936336	0.981175	0.814249	0.806529
AT1G07210.1	Ribosomal protein S18 | chr1:2215320-2216668 FORWARD LENGTH=261	1.10908	0.971471	1.1378	1.19079
AT1G07320.1	RPL4 | ribosomal protein L4 | chr1:2249190-2250189 FORWARD LENGTH=282	0.971449	0.954882	1.01464	1.01895
AT1G07360.1	CCCH-type zinc fingerfamily protein with RNA-binding domain | chr1:2260562-2262795 REVERSE LENGTH=481	1.00297	0.991322	0.969752	0.972471
AT1G07370.1	PCNA1, ATPCNA1 | proliferating cellular nuclear antigen 1 | chr1:2263204-2264382 FORWARD LENGTH=263	1.01036	1.00954	1.04085	1.0448
AT1G07510.1	ftsh10 | FTSH protease 10 | chr1:2305689-2309380 FORWARD LENGTH=813	1.00771	1.03862	0.768864	0.83363
AT1G07660.1	Histone superfamily protein | chr1:2369212-2369523 FORWARD LENGTH=103	1.03012	1.06765	0.900237	0.887122
AT1G07750.1	RmlC-like cupins superfamily protein | chr1:2404300-2405863 REVERSE LENGTH=356	0.983819	0.970177	1.12912	1.12431
AT1G07770.1	RPS15A | ribosomal protein S15A | chr1:2408413-2409065 REVERSE LENGTH=130	0.932864	0.983069	0.745311	0.749779
AT1G07780.1	PAI1, TRP6 | phosphoribosylanthranilate isomerase 1 | chr1:2410352-2411833 REVERSE LENGTH=275	0.930866	0.904249	1.06108	1.03078
AT1G07810.1	ECA1, ATECA1, ACA3 | ER-type Ca2+-ATPase 1 | chr1:2416681-2420572 FORWARD LENGTH=1061	0.922991	0.980055	0.882544	0.869391
AT1G07830.1	ribosomal protein L29 family protein | chr1:2422549-2423392 FORWARD LENGTH=144	1.10197	1.09551	1.13132	1.16557
AT1G07890.1	APX1, MEE6, CS1, ATAPX1, ATAPX01 | ascorbate peroxidase 1 | chr1:2438005-2439435 FORWARD LENGTH=250	0.879655	1.01182	1.08471	1.10206
AT1G07920.1	GTP binding Elongation factor Tu family protein | chr1:2455559-2457001 FORWARD LENGTH=449	1.0157	1.06966	0.846737	0.833348
AT1G07960.1	ATPDIL5-1, PDIL5-1 | PDI-like 5-1 | chr1:2467681-2468831 FORWARD LENGTH=146	0.989529	0.954673	1.04272	1.02091
AT1G07970.1	CONTAINS InterPro DOMAIN/s: Cytochrome B561-related, N-terminal (InterPro:IPR019176); Has 215 Blast hits to 213 proteins in 79 species: Archae - 0; Bacteria - 6; Metazoa - 131; Fungi - 22; Plants - 42; Viruses - 0; Other Eukaryotes - 1	1.0299	1.04738	0.833334	0.790345
AT1G07990.1	SIT4 phosphatase-associated family protein | chr1:2477413-2482898 FORWARD LENGTH=802	1.01039	1.04927	0.79294	0.719965
AT1G08050.1	Zinc finger (C3HC4-type RING finger) family protein | chr1:2499088-2501311 REVERSE LENGTH=641	0.789772	0.563915	0.866934	0.589283
AT1G08110.1	lactoylglutathione lyase family protein / glyoxalase I family protein | chr1:2535702-2537630 FORWARD LENGTH=185	1.17397	1.1074	1.06526	1.1306
AT1G08130.1	ATLIG1, LIG1 | DNA ligase 1 | chr1:2542913-2547815 REVERSE LENGTH=790	0.897964	0.896857	0.864385	0.83727
AT1G08140.1	ATCHX6A, CHX6A | cation/H+ exchanger 6A | chr1:2552206-2555074 REVERSE LENGTH=818	0.930326	0.980258	0.855517	0.871229
AT1G08200.1	AXS2 | UDP-D-apiose/UDP-D-xylose synthase 2 | chr1:2574259-2576609 REVERSE LENGTH=389	0.971671	0.985443	1.03013	1.03835
AT1G08360.1	Ribosomal protein L1p/L10e family | chr1:2636231-2637694 FORWARD LENGTH=216	0.993307	1.04984	0.900996	0.920208
AT1G08420.1	BSL2 | BRI1 suppressor 1 (BSU1)-like 2 | chr1:2649959-2656564 FORWARD LENGTH=1018	0.924216	0.927061	0.925828	0.88152
AT1G08450.1	CRT3, PSL1, EBS2, AtCRT3 | calreticulin 3 | chr1:2668008-2671800 REVERSE LENGTH=424	1.09301	1.02688	0.952161	0.949774
AT1G08470.1	SSL3 | strictosidine synthase-like 3 | chr1:2682262-2683977 REVERSE LENGTH=390	0.977452	0.955989	0.813218	0.823318
AT1G08480.1	unknown protein; FUNCTIONS IN: molecular_function unknown; INVOLVED IN: biological_process unknown; LOCATED IN: mitochondrion, plasma membrane, plastid, vacuole; EXPRESSED IN: 27 plant structures; EXPRESSED DURING: 15 growth stages; Ha	1.0661	1.0509	1.02019	1.00801
AT1G08520.1	ALB1, ALB-1V, V157, PDE166, CHLD | ALBINA 1 | chr1:2696538-2700819 FORWARD LENGTH=760	0.948536	0.927436	1.05922	1.0486
AT1G08720.1	EDR1, ATEDR1 | Protein kinase superfamily protein | chr1:2774089-2779077 FORWARD LENGTH=933	1.05495	1.05992	0.979636	0.986713
AT1G08780.1	AIP3, PFD4 | ABI3-interacting protein 3 | chr1:2809925-2811126 REVERSE LENGTH=129	0.926553	0.922468	1.25687	1.24022
AT1G08860.1	BON3 | Calcium-dependent phospholipid-binding Copine family protein | chr1:2842153-2846138 FORWARD LENGTH=584	1.16941	1.12083	1.14544	1.16574
AT1G08880.1	HTA5, H2AXA, G-H2AX, GAMMA-H2AX | Histone superfamily protein | chr1:2847144-2847676 REVERSE LENGTH=142	1.08804	1.06548	1.01813	0.974154
AT1G08970.1	HAP5C, NF-YC9 | nuclear factor Y, subunit C9 | chr1:2883144-2883839 FORWARD LENGTH=231	0.982669	1.00936	1.01733	0.994671
AT1G08980.1	ATAMI1, AMI1, ATTOC64-I, TOC64-I | amidase 1 | chr1:2884455-2886430 FORWARD LENGTH=425	1.0073	1.05216	1.12155	1.05435
AT1G09010.1	glycoside hydrolase family 2 protein | chr1:2895259-2899287 REVERSE LENGTH=944	1.24554	1.26797	1.11714	1.21702
AT1G09020.1	SNF4, ATSNF4 | homolog of yeast sucrose nonfermenting 4 | chr1:2900149-2904212 REVERSE LENGTH=487	0.970175	1.0193	0.857608	0.829878
AT1G09130.1	ATP-dependent caseinolytic (Clp) protease/crotonase family protein | chr1:2940063-2942217 REVERSE LENGTH=330	0.888705	0.896539	1.04288	1.01711
AT1G09195.1	FUNCTIONS IN: molecular_function unknown; INVOLVED IN: biological_process unknown; LOCATED IN: mitochondrion; CONTAINS InterPro DOMAIN/s: Metal-dependent phosphohydrolase, HD subdomain (InterPro:IPR006674), Ppx/GppA phosphatase (InterP	0.905284	0.971519	0.805825	0.877566
AT1G09200.1	Histone superfamily protein | chr1:2971722-2972132 REVERSE LENGTH=136	0.941412	0.94955	0.973127	0.9316
AT1G09210.1	CRT1b, AtCRT1b | calreticulin 1b | chr1:2973217-2976655 REVERSE LENGTH=424	1.07872	1.02529	1.1945	1.22954
AT1G09270.1	IMPA-4 | importin alpha isoform 4 | chr1:2994506-2997833 FORWARD LENGTH=538	0.96434	0.980236	1.01083	1.01479
AT1G09330.1	unknown protein; FUNCTIONS IN: molecular_function unknown; INVOLVED IN: biological_process unknown; LOCATED IN: integral to membrane; EXPRESSED IN: 24 plant structures; EXPRESSED DURING: 15 growth stages; CONTAINS InterPro DOMAIN/s: Pr	1.00498	1.14071	0.951009	0.87175
AT1G09430.1	ACLA-3 | ATP-citrate lyase A-3 | chr1:3042135-3044978 FORWARD LENGTH=424	0.970135	1.01673	0.95708	1.00553
AT1G09590.1	Translation protein SH3-like family protein | chr1:3106549-3107606 FORWARD LENGTH=164	1.00149	1.01455	0.971679	0.967049
AT1G09620.1	ATP binding;leucine-tRNA ligases;aminoacyl-tRNA ligases;nucleotide binding;ATP binding;aminoacyl-tRNA ligases | chr1:3113077-3116455 REVERSE LENGTH=1091	0.994504	1.04763	0.911442	0.920532
AT1G09640.1	Translation elongation factor EF1B, gamma chain | chr1:3120162-3122152 FORWARD LENGTH=414	1.04227	1.04811	0.901194	0.904667
AT1G09760.1	U2A~ | U2 small nuclear ribonucleoprotein A | chr1:3159476-3161603 REVERSE LENGTH=249	0.986934	0.985899	1.11316	1.07926
AT1G09770.1	ATCDC5, CDC5, ATMYBCDC5 | cell division cycle 5 | chr1:3162002-3165122 FORWARD LENGTH=844	0.935809	0.951136	0.990578	0.939039
AT1G09780.1	Phosphoglycerate mutase, 2,3-bisphosphoglycerate-independent | chr1:3165550-3167812 REVERSE LENGTH=557	1.00006	0.979985	1.05639	1.06043
AT1G09795.1	ATATP-PRT2, HISN1B, ATP-PRT2 | ATP phosphoribosyl transferase 2 | chr1:3173588-3176690 FORWARD LENGTH=413	0.998323	0.981517	0.963804	0.990807
AT1G09830.1	Glycinamide ribonucleotide (GAR) synthetase | chr1:3192783-3194936 REVERSE LENGTH=532	1.10547	1.09893	0.714333	0.725676
AT1G09870.1	histidine acid phosphatase family protein | chr1:3205817-3208444 FORWARD LENGTH=487	1.026	1.01282	0.983978	0.979178
AT1G10200.1	WLIM1 | GATA type zinc finger transcription factor family protein | chr1:3346677-3347763 REVERSE LENGTH=190	0.963986	0.972911	0.914037	0.92289
AT1G10270.1	GRP23 | glutamine-rich protein 23 | chr1:3363535-3366276 FORWARD LENGTH=913	0.986832	1.02031	0.890843	0.882497
AT1G10390.1	Nucleoporin autopeptidase | chr1:3407265-3412045 REVERSE LENGTH=1041	0.997785	0.98883	0.977876	0.96169
AT1G10430.1	PP2A-2 | protein phosphatase 2A-2 | chr1:3428705-3430437 REVERSE LENGTH=306	0.98121	1.0323	0.966966	0.974133
AT1G10490.1	Domain of unknown function (DUF1726) ;Putative ATPase (DUF699) | chr1:3453589-3459925 FORWARD LENGTH=1028	1.15381	1.06913	1.50206	1.47279
AT1G10580.1	Transducin/WD40 repeat-like superfamily protein | chr1:3491560-3493665 REVERSE LENGTH=573	0.997968	0.998167	1.13186	1.11724
AT1G10590.1	Nucleic acid-binding, OB-fold-like protein | chr1:3502324-3502991 REVERSE LENGTH=139	1.03258	1.01882	1.13201	1.22185
AT1G10630.1	ATARFA1F, ARFA1F | ADP-ribosylation factor A1F | chr1:3513189-3514230 REVERSE LENGTH=181	1.07003	1.09221	0.699777	0.74575
AT1G10670.1	ACLA-1 | ATP-citrate lyase A-1 | chr1:3535787-3538098 FORWARD LENGTH=423	0.954528	1.01504	0.943087	0.988671
AT1G10700.1	PRS3 | phosphoribosyl pyrophosphate (PRPP) synthase 3 | chr1:3554157-3556274 FORWARD LENGTH=411	1.09738	0.868807	0.97439	0.968576
AT1G10840.1	TIF3H1 | translation initiation factor 3 subunit H1 | chr1:3607885-3610299 REVERSE LENGTH=337	1.05919	1.03351	1.14643	1.12248
AT1G10865.1	FUNCTIONS IN: molecular_function unknown; INVOLVED IN: biological_process unknown; LOCATED IN: cellular_component unknown; CONTAINS InterPro DOMAIN/s: Cytochrome c oxidase assembly protein PET191, N-terminal (InterPro:IPR018793); Has 241 Blast hits to 241 proteins in 124 species: Archae - 0; Bacteria - 0; Metazoa - 100; Fungi - 94; Plants - 38; Viruses - 0; Other Eukaryotes - 9 (source: NCBI BLin…	1.09663	1.06114	1.03062	1.08864
AT1G10940.1	ASK1, SNRK2-4, SNRK2.4, SRK2A | Protein kinase superfamily protein | chr1:3656050-3658170 REVERSE LENGTH=363	0.944764	0.981002	0.968023	1.01538
AT1G10950.1	TMN1, AtTMN1 | transmembrane nine 1 | chr1:3659322-3663622 FORWARD LENGTH=589	0.972325	1.03304	0.749427	0.765735
AT1G10960.1	ATFD1, FD1 | ferredoxin 1 | chr1:3664445-3664891 FORWARD LENGTH=148	1.03922	1.01681	1.08389	1.08991
AT1G11240.1	CONTAINS InterPro DOMAIN/s: Nucleolar protein 12 (InterPro:IPR019186); Has 2484 Blast hits to 1934 proteins in 262 species: Archae - 0; Bacteria - 90; Metazoa - 921; Fungi - 378; Plants - 144; Viruses - 18; Other Eukaryotes - 933 (sour	0.904491	0.984075	1.02547	1.05981
AT1G11260.1	STP1, ATSTP1 | sugar transporter 1 | chr1:3777460-3780133 FORWARD LENGTH=522	0.952249	1.09524	0.662151	0.74818
AT1G11430.1	plastid developmental protein DAG, putative | chr1:3847273-3848938 FORWARD LENGTH=232	0.982728	0.94661	1.1034	1.11053
AT1G11475.1	NRPB10, NRPD10, NRPE10 | RNA polymerases N / 8 kDa subunit | chr1:3862520-3863805 FORWARD LENGTH=71	0.989237	0.995426	1.03611	1.02544
AT1G11580.1	ATPMEPCRA, PMEPCRA | methylesterase PCR A | chr1:3888730-3890649 FORWARD LENGTH=557	0.903903	0.807035	1.03189	1.09462
AT1G11650.2	ATRBP45B, RBP45B | RNA-binding (RRM/RBD/RNP motifs) family protein | chr1:3914895-3917941 FORWARD LENGTH=405	0.972544	0.973122	1.10095	1.07697
AT1G11660.1	heat shock protein 70 (Hsp 70) family protein | chr1:3921056-3924347 FORWARD LENGTH=763	0.908013	0.947997	0.935737	0.920571
AT1G11680.1	CYP51G1, EMB1738, CYP51A2, CYP51 | CYTOCHROME P450 51G1 | chr1:3938925-3940585 FORWARD LENGTH=488	0.862253	0.874813	0.793657	0.779676
AT1G11750.1	CLPP6, NCLPP1, NCLPP6 | CLP protease proteolytic subunit 6 | chr1:3967609-3969535 FORWARD LENGTH=271	0.917902	0.946613	0.968528	0.968842
AT1G11840.1	ATGLX1, GLX1 | glyoxalase I homolog | chr1:3996045-3997518 FORWARD LENGTH=283	0.96641	0.948988	1.06016	1.04956
AT1G11860.1	Glycine cleavage T-protein family | chr1:4001801-4003245 FORWARD LENGTH=408	1.04972	1.0128	1.06525	1.05473
AT1G11870.1	ATSRS, OVA7, SRS | Seryl-tRNA synthetase | chr1:4003895-4006556 FORWARD LENGTH=512	0.941046	0.931448	0.89747	0.879272
AT1G11890.1	SEC22, ATSEC22 | Synaptobrevin family protein | chr1:4011509-4012835 FORWARD LENGTH=218	0.888735	0.980033	0.786812	0.803094
AT1G11910.1	APA1, ATAPA1 | aspartic proteinase A1 | chr1:4017119-4019874 REVERSE LENGTH=506	1.01047	0.985638	1.09313	1.05584
AT1G11930.1	Predicted pyridoxal phosphate-dependent enzyme, YBL036C type | chr1:4028783-4030298 FORWARD LENGTH=257	0.892968	0.889905	1.13824	1.10436
AT1G12000.1	Phosphofructokinase family protein | chr1:4050159-4053727 REVERSE LENGTH=566	0.941126	0.964662	1.00316	1.0033
AT1G12050.1	fumarylacetoacetase, putative | chr1:4072904-4075856 FORWARD LENGTH=421	0.986268	0.999418	1.10229	1.09122
AT1G12230.1	Aldolase superfamily protein | chr1:4148050-4150708 FORWARD LENGTH=405	0.991521	1.02867	0.974008	0.977691
AT1G12270.1	Hop1 | stress-inducible protein, putative | chr1:4172105-4174575 FORWARD LENGTH=572	1.03024	1.00883	1.10156	1.08598
AT1G12310.1	Calcium-binding EF-hand family protein | chr1:4187500-4187946 REVERSE LENGTH=148	1.05985	1.0182	1.1722	1.16932
AT1G12360.1	KEU | Sec1/munc18-like (SM) proteins superfamily | chr1:4201172-4206144 FORWARD LENGTH=666	1.05216	1.09518	0.850977	0.865318
AT1G12380.1	unknown protein; BEST Arabidopsis thaliana protein match is: unknown protein (TAIR:AT1G62870.1); Has 173 Blast hits to 170 proteins in 34 species: Archae - 0; Bacteria - 4; Metazoa - 25; Fungi - 8; Plants - 123; Viruses - 7; Other Euka	0.978319	0.948149	1.01787	0.895407
AT1G12410.1	CLPR2, NCLPP2, CLP2 | CLP protease proteolytic subunit 2 | chr1:4223099-4224954 FORWARD LENGTH=279	0.962197	0.982102	1.00054	1.00116
AT1G12430.2	ARK3 | armadillo repeat kinesin 3 | chr1:4234122-4238552 REVERSE LENGTH=920	1.00551	1.06209	0.92651	1.02705
AT1G12840.1	DET3, ATVHA-C | vacuolar ATP synthase subunit C (VATC) / V-ATPase C subunit / vacuolar proton pump C subunit (DET3) | chr1:4375584-4378220 FORWARD LENGTH=375	1.01394	1.00334	0.977941	1.00427
AT1G12900.1	GAPA-2 | glyceraldehyde 3-phosphate dehydrogenase A subunit 2 | chr1:4392634-4394283 REVERSE LENGTH=399	0.903968	0.935117	1.00996	1.08152
AT1G12910.1	ATAN11, LWD1 | Transducin/WD40 repeat-like superfamily protein | chr1:4395114-4396154 REVERSE LENGTH=346	0.886424	0.892279	0.96204	1.02314
AT1G12920.1	ERF1-2 | eukaryotic release factor 1-2 | chr1:4396555-4397859 REVERSE LENGTH=434	0.974574	0.979035	1.01294	1.01596
AT1G13020.1	EIF4B2 | eukaryotic initiation factor 4B2 | chr1:4440927-4443520 REVERSE LENGTH=549	0.986661	0.964854	1.09789	1.04929
AT1G13030.1	sphere organelles protein-related | chr1:4444284-4447278 REVERSE LENGTH=608	0.992393	1.0321	1.08887	1.03766
AT1G13060.1	PBE1 | 20S proteasome beta subunit E1 | chr1:4452641-4454663 FORWARD LENGTH=274	1.02792	1.03711	1.02297	0.998707
AT1G13190.1	RNA-binding (RRM/RBD/RNP motifs) family protein | chr1:4499633-4501354 FORWARD LENGTH=573	1.03066	1.04773	1.1678	1.25468
AT1G13220.2	LINC2 | nuclear matrix constituent protein-related | chr1:4515699-4520071 FORWARD LENGTH=1128	0.98572	0.983001	1.14507	1.08912
AT1G13270.1	MAP1C, MAP1B | methionine aminopeptidase 1B | chr1:4544999-4547155 FORWARD LENGTH=369	0.949288	0.965302	1.03087	0.984162
AT1G13320.1	PP2AA3 | protein phosphatase 2A subunit A3 | chr1:4563692-4567348 REVERSE LENGTH=587	1.01416	1.05603	0.844085	0.840456
AT1G13440.1	GAPC-2, GAPC2 | glyceraldehyde-3-phosphate dehydrogenase C2 | chr1:4608465-4610494 REVERSE LENGTH=338	1.00981	1.00499	1.18548	1.15884
AT1G13690.1	ATE1 | ATPase E1 | chr1:4693380-4694179 FORWARD LENGTH=177	0.969319	0.928297	1.15516	1.13232
AT1G13700.1	PGL1 | 6-phosphogluconolactonase 1 | chr1:4694475-4695600 REVERSE LENGTH=268	1.04695	0.978626	1.06187	1.06914
AT1G13930.1	Involved in response to salt stress. Knockout mutants are hypersensitive to salt stress. | chr1:4761091-4761558 FORWARD LENGTH=155	0.974804	0.963918	1.06958	1.08279
AT1G13950.1	EIF-5A, ELF5A-1, ATELF5A-1, EIF5A | eukaryotic elongation factor 5A-1 | chr1:4773631-4774668 FORWARD LENGTH=158	0.984436	0.946904	1.10666	1.10248
AT1G14060.1	GCK domain-containing protein | chr1:4817354-4817893 REVERSE LENGTH=179	0.883167	0.862974	1.20622	1.24809
AT1G14300.1	ARM repeat superfamily protein | chr1:4882654-4884686 REVERSE LENGTH=339	0.969173	1.01461	0.884157	0.821139
AT1G14320.1	SAC52, RPL10, RPL10A | Ribosomal protein L16p/L10e family protein | chr1:4888270-4889408 FORWARD LENGTH=220	0.956979	0.976495	0.851358	0.866351
AT1G14400.1	UBC1, ATUBC1 | ubiquitin carrier protein 1 | chr1:4927294-4928136 REVERSE LENGTH=152	0.986091	0.907808	1.14791	1.14628
AT1G14610.1	TWN2, VALRS | valyl-tRNA synthetase / valine--tRNA ligase (VALRS) | chr1:5008502-5014486 REVERSE LENGTH=1108	0.952707	0.987025	0.811252	0.787904
AT1G14620.1	DECOY | decoy | chr1:5014948-5016501 REVERSE LENGTH=233	0.994402	0.856103	0.951623	0.968965
AT1G14650.1	SWAP (Suppressor-of-White-APricot)/surp domain-containing protein / ubiquitin family protein | chr1:5028077-5030520 FORWARD LENGTH=785	0.985115	1.0429	1.08737	1.09753
AT1G14710.1	hydroxyproline-rich glycoprotein family protein | chr1:5062168-5064697 REVERSE LENGTH=601	0.978912	1.00489	0.962603	1.00936
AT1G14810.1	semialdehyde dehydrogenase family protein | chr1:5102684-5104633 REVERSE LENGTH=375	1.03796	1.00082	1.08506	1.05603
AT1G14830.1	ADL1C, ADL5, DRP1C, DL1C | DYNAMIN-like 1C | chr1:5107699-5111470 REVERSE LENGTH=614	0.95187	0.976748	0.897957	0.864791
AT1G14850.1	NUP155 | nucleoporin 155 | chr1:5116921-5123259 REVERSE LENGTH=1464	0.949855	1.02834	0.773474	0.762911
AT1G14900.1	HMGA | high mobility group A | chr1:5138665-5139353 REVERSE LENGTH=204	0.960417	0.970033	0.941977	0.96907
AT1G14980.1	CPN10 | chaperonin 10 | chr1:5165930-5166654 REVERSE LENGTH=98	0.999647	0.957072	1.12703	1.08525
AT1G15000.1	scpl50 | serine carboxypeptidase-like 50 | chr1:5168613-5169947 FORWARD LENGTH=444	1.11333	1.11741	0.738861	0.745303
AT1G15120.1	Ubiquinol-cytochrome C reductase hinge protein | chr1:5203091-5203897 FORWARD LENGTH=69	1.04306	0.939647	1.12925	1.10792
AT1G15130.1	Endosomal targeting BRO1-like domain-containing protein | chr1:5206217-5209848 REVERSE LENGTH=846	1.03624	1.05226	0.8935	0.885825
AT1G15140.1	FAD/NAD(P)-binding oxidoreductase | chr1:5210403-5212137 REVERSE LENGTH=295	0.927079	0.898245	1.08758	1.09011
AT1G15200.1	protein-protein interaction regulator family protein | chr1:5228477-5231017 REVERSE LENGTH=423	0.972239	0.944975	1.05289	1.03375
AT1G15210.1	PDR7, ATPDR7 | pleiotropic drug resistance 7 | chr1:5231552-5236573 REVERSE LENGTH=1442	0.995213	1.05168	0.905002	0.921169
AT1G15250.1	Zinc-binding ribosomal protein family protein | chr1:5248825-5249381 REVERSE LENGTH=95	0.983168	1.03768	0.970286	1.00735
AT1G15270.1	Translation machinery associated TMA7 | chr1:5250833-5252020 REVERSE LENGTH=64	1.05739	1.04209	0.993688	0.95139
AT1G15280.1	CASC3/Barentsz eIF4AIII binding | chr1:5252538-5256214 FORWARD LENGTH=584	0.992634	0.985437	1.10275	1.0817
AT1G15340.1	MBD10 | methyl-CPG-binding domain 10 | chr1:5275895-5277474 REVERSE LENGTH=384	1.00978	0.953794	1.19887	1.11802
AT1G15390.1	PDF1A, ATDEF1 | peptide deformylase 1A | chr1:5294653-5295625 FORWARD LENGTH=269	1.02408	1.02714	1.01268	1.03236
AT1G15440.1	PWP2, ATPWP2 | periodic tryptophan protein 2 | chr1:5306159-5309460 REVERSE LENGTH=900	0.93645	1.03441	0.780799	0.76633
AT1G15470.1	Transducin/WD40 repeat-like superfamily protein | chr1:5315838-5317696 FORWARD LENGTH=333	1.02685	0.994802	1.10703	1.11239
AT1G15480.1	Tetratricopeptide repeat (TPR)-like superfamily protein | chr1:5318307-5320422 FORWARD LENGTH=594	0.954112	0.952159	0.878547	0.877354
AT1G15500.1	ATNTT2 | TLC ATP/ADP transporter | chr1:5326426-5328688 FORWARD LENGTH=618	1.04167	1.08139	0.599286	0.591176
AT1G15690.1	AVP1, ATAVP3, AVP-3, AtVHP1;1 | Inorganic H pyrophosphatase family protein | chr1:5399115-5402185 FORWARD LENGTH=770	0.946878	1.03077	0.777009	0.763325
AT1G15730.1	Cobalamin biosynthesis CobW-like protein | chr1:5407535-5409937 REVERSE LENGTH=448	1.04226	0.994056	1.10875	1.18755
AT1G15750.1	WSIP1, TPL | Transducin family protein / WD-40 repeat family protein | chr1:5415086-5420359 REVERSE LENGTH=1131	0.999774	1.04731	0.796378	0.787763
AT1G15790.1	unknown protein; BEST Arabidopsis thaliana protein match is: unknown protein (TAIR:AT1G15780.1); Has 170 Blast hits to 94 proteins in 14 species: Archae - 0; Bacteria - 0; Metazoa - 0; Fungi - 0; Plants - 170; Viruses - 0; Other Eukary	0.947615	0.933912	1.1541	1.14715
AT1G15810.1	S15/NS1, RNA-binding protein | chr1:5444496-5446271 FORWARD LENGTH=419	1.02591	1.0034	0.935709	0.963773
AT1G15870.1	Mitochondrial glycoprotein family protein | chr1:5457153-5458245 FORWARD LENGTH=242	1.0236	0.982144	1.07266	1.13694
AT1G15910.1	XH/XS domain-containing protein | chr1:5465951-5468723 FORWARD LENGTH=634	0.998637	0.99152	1.05223	1.07402
AT1G15930.1	Ribosomal protein L7Ae/L30e/S12e/Gadd45 family protein | chr1:5471702-5472741 FORWARD LENGTH=144	0.968673	0.946244	1.14654	1.1437
AT1G15940.1	Tudor/PWWP/MBT superfamily protein | chr1:5473672-5478050 FORWARD LENGTH=990	0.921083	0.968551	0.781701	0.777916
AT1G15950.1	CCR1, IRX4, ATCCR1 | cinnamoyl coa reductase 1 | chr1:5478855-5481915 FORWARD LENGTH=344	1.09408	1.11965	0.944417	0.993983
AT1G16000.1	unknown protein; BEST Arabidopsis thaliana protein match is: unknown protein (TAIR:AT1G80890.1); Has 41 Blast hits to 40 proteins in 10 species: Archae - 0; Bacteria - 0; Metazoa - 0; Fungi - 0; Plants - 41; Viruses - 0; Other Eukaryot	0.903682	1.05715	0.74086	0.826226
AT1G16030.1	Hsp70b | heat shock protein 70B | chr1:5502386-5504326 REVERSE LENGTH=646	1.00725	0.975919	1.02125	1.05303
AT1G16340.1	ATKDSA2, ATKSDA | Aldolase superfamily protein | chr1:5588123-5590469 REVERSE LENGTH=291	0.96591	0.954352	1.05008	0.998568
AT1G16350.1	Aldolase-type TIM barrel family protein | chr1:5590951-5592872 FORWARD LENGTH=502	0.990155	0.973897	1.05792	1.07808
AT1G16470.1	PAB1 | proteasome subunit PAB1 | chr1:5623122-5625439 FORWARD LENGTH=235	1.11735	1.10479	1.10109	1.11352
AT1G16520.1	unknown protein; FUNCTIONS IN: molecular_function unknown; INVOLVED IN: biological_process unknown; LOCATED IN: plasma membrane; EXPRESSED IN: 22 plant structures; EXPRESSED DURING: 13 growth stages; BEST Arabidopsis thaliana protein m	1.05425	1.02786	1.04955	1.0981
AT1G16610.1	SR45, RNPS1 | arginine/serine-rich 45 | chr1:5675925-5678686 REVERSE LENGTH=414	1.03637	0.949737	1.10581	1.08447
AT1G16700.1	Alpha-helical ferredoxin | chr1:5710012-5711694 FORWARD LENGTH=222	0.997984	0.999906	1.17147	1.06835
AT1G16740.1	Ribosomal protein L20 | chr1:5727773-5728950 FORWARD LENGTH=126	0.989481	1.00829	0.870299	0.85656
AT1G16780.1	VHP2;2, AtVHP2;2 | Inorganic H pyrophosphatase family protein | chr1:5739468-5743818 REVERSE LENGTH=851	0.968848	1.08261	0.853612	0.886891
AT1G16820.1	vacuolar ATP synthase catalytic subunit-related / V-ATPase-related / vacuolar proton pump-related | chr1:5757199-5758464 REVERSE LENGTH=93	0.957079	1.00135	0.952477	1.01366
AT1G16870.1	mitochondrial 28S ribosomal protein S29-related | chr1:5770964-5773157 REVERSE LENGTH=480	0.910967	1.04925	0.996065	1.00787
AT1G16890.2	UBC36, UBC13B | ubiquitin-conjugating enzyme 36 | chr1:5776550-5778327 REVERSE LENGTH=153	1.00003	0.980966	1.0736	1.01874
AT1G17290.1	AlaAT1 | alanine aminotransferas | chr1:5922771-5926093 FORWARD LENGTH=543	1.04711	1.00999	1.02715	1.00542
AT1G17360.1	BEST Arabidopsis thaliana protein match is: COP1-interacting protein-related (TAIR:AT1G72410.1); Has 9949 Blast hits to 7480 proteins in 576 species: Archae - 12; Bacteria - 1007; Metazoa - 3636; Fungi - 982; Plants - 444; Viruses - 50	1.00906	0.984481	0.834713	0.91705
AT1G17370.1	UBP1B | oligouridylate binding protein 1B | chr1:5951842-5954825 REVERSE LENGTH=419	0.972565	0.977372	1.02768	1.00263
AT1G17470.1	ATDRG1, ATDRG, DRG1 | developmentally regulated G-protein 1 | chr1:6003442-6006155 FORWARD LENGTH=399	0.856234	0.85049	0.825485	1.45318
AT1G17880.1	BTF3, ATBTF3 | basic transcription factor 3 | chr1:6152572-6153425 REVERSE LENGTH=165	1.06507	1.09356	1.02464	1.12215
AT1G18070.1	Translation elongation factor EF1A/initiation factor IF2gamma family protein | chr1:6214236-6218211 REVERSE LENGTH=532	0.99412	0.990403	1.01755	1.01425
AT1G18080.1	ATARCA, RACK1A_AT, RACK1A | Transducin/WD40 repeat-like superfamily protein | chr1:6222325-6223901 FORWARD LENGTH=327	0.998679	0.968384	1.01989	1.01955
AT1G18210.1	Calcium-binding EF-hand family protein | chr1:6268273-6268785 REVERSE LENGTH=170	1.05837	0.946577	1.12417	1.09075
AT1G18370.1	HIK, ATNACK1, NACK1 | ATP binding microtubule motor family protein | chr1:6319732-6323820 REVERSE LENGTH=974	1.04643	1.07124	0.939618	0.923215
AT1G18450.1	ATARP4, ARP4 | actin-related protein 4 | chr1:6348199-6351766 FORWARD LENGTH=441	0.985719	0.984775	1.03697	1.00031
AT1G18500.1	MAML-4, IPMS1 | methylthioalkylmalate synthase-like 4 | chr1:6369347-6372861 FORWARD LENGTH=631	0.929067	0.89271	0.959829	0.943868
AT1G18540.1	Ribosomal protein L6 family protein | chr1:6377448-6378548 REVERSE LENGTH=233	0.99007	1.03329	0.977102	0.954441
AT1G18630.1	GR-RBP6 | glycine-rich RNA-binding protein 6 | chr1:6415226-6416283 FORWARD LENGTH=155	0.929235	0.911089	1.10635	1.01798
AT1G18690.1	Galactosyl transferase GMA12/MNN10 family protein | chr1:6435153-6436694 FORWARD LENGTH=513	0.861385	0.957069	0.752206	0.790186
AT1G18800.1	NRP2 | NAP1-related protein 2 | chr1:6481466-6483463 REVERSE LENGTH=256	1.03224	1.00932	1.16317	1.16858
AT1G18850.1	unknown protein; FUNCTIONS IN: molecular_function unknown; INVOLVED IN: biological_process unknown; LOCATED IN: nucleolus; EXPRESSED IN: 22 plant structures; EXPRESSED DURING: 13 growth stages; Has 40 Blast hits to 40 proteins in 13 sp	1.13812	1.23261	0.678189	0.751147
AT1G18890.1	ATCDPK1, CPK10, CDPK1, AtCPK10 | calcium-dependent protein kinase 1 | chr1:6523468-6525736 REVERSE LENGTH=545	0.888748	1.00013	0.798605	0.675002
AT1G19140.1	FUNCTIONS IN: molecular_function unknown; INVOLVED IN: ubiquinone biosynthetic process; LOCATED IN: mitochondrion; EXPRESSED IN: 24 plant structures; EXPRESSED DURING: 15 growth stages; CONTAINS InterPro DOMAIN/s: COQ9 (InterPro:IPR013	1.00489	0.9467	0.932646	0.868217
AT1G19360.1	Nucleotide-diphospho-sugar transferase family protein | chr1:6690672-6692211 REVERSE LENGTH=428	0.963963	1.05133	0.639605	0.604613
AT1G19520.1	NFD5 | pentatricopeptide (PPR) repeat-containing protein | chr1:6760032-6762581 FORWARD LENGTH=725	0.966654	1.08137	0.920224	0.950885
AT1G19570.1	DHAR1, ATDHAR1, DHAR5 | dehydroascorbate reductase | chr1:6773462-6774413 REVERSE LENGTH=213	1.06348	1.0423	1.09806	1.11693
AT1G19580.1	GAMMA CA1 | gamma carbonic anhydrase 1 | chr1:6774937-6777092 FORWARD LENGTH=275	0.996668	0.971366	1.16486	1.05492
AT1G19870.1	iqd32 | IQ-domain 32 | chr1:6895400-6898539 REVERSE LENGTH=794	0.959211	0.996114	0.866214	0.834911
AT1G19880.1	Regulator of chromosome condensation (RCC1) family protein | chr1:6900648-6903818 REVERSE LENGTH=538	0.894092	0.833105	0.972427	1.00369
AT1G19910.1	AVA-P2, AVA-2PE, ATVHA-C2 | ATPase, F0/V0 complex, subunit C protein | chr1:6913317-6914322 FORWARD LENGTH=165	0.968705	1.08472	0.683123	0.759903
AT1G19920.1	APS2, ASA1 | Pseudouridine synthase/archaeosine transglycosylase-like family protein | chr1:6914835-6916657 REVERSE LENGTH=476	1.06065	1.04769	1.07011	1.03333
AT1G20020.1	ATLFNR2, FNR2 | ferredoxin-NADP(+)-oxidoreductase 2 | chr1:6942851-6944868 FORWARD LENGTH=369	0.921839	0.979439	1.03309	1.03618
AT1G20110.1	RING/FYVE/PHD zinc finger superfamily protein | chr1:6971554-6974578 FORWARD LENGTH=601	0.971519	0.935676	1.07218	1.03926
AT1G20140.1	ASK4, SK4 | SKP1-like 4 | chr1:6986430-6987079 FORWARD LENGTH=163	1.09648	1.12126	1.03279	1.0076
AT1G20160.1	ATSBT5.2 | Subtilisin-like serine endopeptidase family protein | chr1:6990852-6993854 REVERSE LENGTH=769	1.07568	0.972319	1.30269	1.39776
AT1G20200.1	EMB2719, HAP15 | PAM domain (PCI/PINT associated module) protein | chr1:7001409-7004154 REVERSE LENGTH=488	0.976398	1.04133	0.775885	0.767959
AT1G20220.1	Alba DNA/RNA-binding protein | chr1:7005090-7007285 REVERSE LENGTH=315	1.0925	1.03395	1.08755	0.947607
AT1G20225.1	Thioredoxin superfamily protein | chr1:7007966-7009318 REVERSE LENGTH=233	1.03895	1.01658	1.12982	1.08259
AT1G20260.1	ATPase, V1 complex, subunit B protein | chr1:7016971-7020290 FORWARD LENGTH=487	0.995076	1.00043	1.03096	0.994848
AT1G20330.1	SMT2, CVP1, FRL1 | sterol methyltransferase 2 | chr1:7038968-7040053 REVERSE LENGTH=361	0.927806	0.968261	0.762748	0.767321
AT1G20340.1	DRT112, PETE2 | Cupredoxin superfamily protein | chr1:7042770-7043273 REVERSE LENGTH=167	1.62393	1.52111	1.19295	1.16542
AT1G20370.1	Pseudouridine synthase family protein | chr1:7051846-7053588 REVERSE LENGTH=549	0.910833	0.983688	0.988976	1.00639
AT1G20440.1	COR47, RD17, AtCOR47 | cold-regulated 47 | chr1:7084722-7085664 REVERSE LENGTH=265	1.10262	1.03979	1.1722	1.20065
AT1G20450.1	LTI29, LTI45, ERD10 | Dehydrin family protein | chr1:7088235-7089107 REVERSE LENGTH=260	0.971271	0.916157	1.19575	1.21166
AT1G20580.1	Small nuclear ribonucleoprotein family protein | chr1:7128979-7130371 FORWARD LENGTH=131	0.942941	0.961869	0.948843	0.912811
AT1G20630.1	CAT1 | catalase 1 | chr1:7146812-7149609 FORWARD LENGTH=492	1.02924	0.982335	1.07097	1.04313
AT1G20693.1	HMGB2, HMG BETA 1, NFD2, NFD02 | high mobility group B2 | chr1:7177282-7178487 FORWARD LENGTH=144	1.03841	1.01239	1.09158	1.06535
AT1G20696.2	HMGB3, NFD3, NFD03 | high mobility group B3 | chr1:7179825-7181193 FORWARD LENGTH=147	1.03934	1.00568	1.08525	1.06278
AT1G20750.1	RAD3-like DNA-binding helicase protein | chr1:7203302-7208998 REVERSE LENGTH=1144	1.0719	1.08047	0.93014	0.949993
AT1G20950.1	Phosphofructokinase family protein | chr1:7297467-7301336 REVERSE LENGTH=614	0.961161	1.00989	0.807422	0.814322
AT1G20960.1	emb1507 | U5 small nuclear ribonucleoprotein helicase, putative | chr1:7302591-7309914 REVERSE LENGTH=2171	0.98407	1.0491	0.777933	0.769266
AT1G21080.1	DNAJ heat shock N-terminal domain-containing protein | chr1:7378822-7382275 REVERSE LENGTH=391	1.10623	1.05508	1.08793	0.995472
AT1G21630.1	Calcium-binding EF hand family protein | chr1:7581457-7587796 FORWARD LENGTH=1218	1.0099	1.06319	1.06547	1.18051
AT1G21690.1	EMB1968, RFC4 | ATPase family associated with various cellular activities (AAA) | chr1:7615675-7618362 FORWARD LENGTH=339	0.970495	0.983131	0.898491	0.92545
AT1G21690.3	EMB1968 | ATPase family associated with various cellular activities (AAA) | chr1:7615675-7618421 FORWARD LENGTH=341	0.770058	0.887107	0.801735	0.813723
AT1G21720.1	PBC1 | proteasome beta subunit C1 | chr1:7626394-7628070 FORWARD LENGTH=204	1.06171	1.06116	1.08173	1.12079
AT1G21750.1	ATPDIL1-1, ATPDI5, PDI5, PDIL1-1 | PDI-like 1-1 | chr1:7645767-7648514 FORWARD LENGTH=501	1.03542	0.982028	1.15536	1.13588
AT1G22270.1	Trm112p-like protein | chr1:7865548-7865922 FORWARD LENGTH=124	0.984203	0.965432	1.06162	1.0753
AT1G22300.1	GRF10, 14-3-3EPSILON, GF14 EPSILON | general regulatory factor 10 | chr1:7879146-7881103 REVERSE LENGTH=254	1.05712	1.08238	1.08882	1.07765
AT1G22410.1	Class-II DAHP synthetase family protein | chr1:7912120-7914742 FORWARD LENGTH=527	0.950029	0.965001	0.856609	0.836604
AT1G22440.1	Zinc-binding alcohol dehydrogenase family protein | chr1:7922560-7924759 FORWARD LENGTH=386	0.990136	1.01804	1.01192	1.04953
AT1G22450.1	COX6B, ATCOX6B2 | cytochrome C oxidase 6B | chr1:7925447-7926918 FORWARD LENGTH=191	1.08933	0.996857	1.19329	1.18624
AT1G22520.1	Domain of unknown function (DUF543) | chr1:7953299-7954304 REVERSE LENGTH=99	1.29627	1.1665	1.07969	1.10382
AT1G22530.1	PATL2 | PATELLIN 2 | chr1:7955773-7958326 REVERSE LENGTH=683	1.08802	1.02969	1.07904	1.01242
AT1G22730.1	MA3 domain-containing protein | chr1:8046511-8048769 FORWARD LENGTH=693	1.2815	1.12998	1.13542	1.067
AT1G22780.1	PFL, RPS18A, PFL1 | Ribosomal protein S13/S18 family | chr1:8067990-8069163 FORWARD LENGTH=152	1.12918	1.08981	0.875882	0.889219
AT1G22840.1	CYTC-1, ATCYTC-A | CYTOCHROME C-1 | chr1:8079384-8080286 FORWARD LENGTH=114	0.982527	0.962654	0.962159	1.03581
AT1G22920.1	CSN5A, JAB1, AJH1 | COP9 signalosome 5A | chr1:8109882-8111895 REVERSE LENGTH=357	0.961792	0.983333	1.06765	1.11823
AT1G23080.1	PIN7, ATPIN7 | Auxin efflux carrier family protein | chr1:8180768-8183406 REVERSE LENGTH=619	0.689377	0.694334	0.516289	0.3655
AT1G23100.1	GroES-like family protein | chr1:8195867-8196336 FORWARD LENGTH=97	0.997496	0.952118	1.12843	1.1086
AT1G23140.1	Calcium-dependent lipid-binding (CaLB domain) family protein | chr1:8202362-8203172 REVERSE LENGTH=165	0.992768	1.09616	1.07749	1.11779
AT1G23180.1	ARM repeat superfamily protein | chr1:8216125-8219515 FORWARD LENGTH=834	0.991271	1.10619	0.905234	0.925825
AT1G23190.1	PGM3 | Phosphoglucomutase/phosphomannomutase family protein | chr1:8219946-8224186 FORWARD LENGTH=583	1.02719	1.03591	1.00044	0.995532
AT1G23230.1	CONTAINS InterPro DOMAIN/s: Mediator complex subunit Med23 (InterPro:IPR021629); Has 187 Blast hits to 184 proteins in 67 species: Archae - 0; Bacteria - 0; Metazoa - 135; Fungi - 0; Plants - 43; Viruses - 0; Other Eukaryotes - 9 (sour	0.899685	0.933442	0.796961	0.810388
AT1G23260.1	MMZ1, UEV1A | MMS ZWEI homologue 1 | chr1:8257209-8258573 REVERSE LENGTH=158	0.926627	0.921465	1.09944	1.03284
AT1G23280.1	MAK16 protein-related | chr1:8260865-8262650 REVERSE LENGTH=303	0.963516	0.960385	0.833118	0.847045
AT1G23290.1	RPL27A, RPL27AB | Ribosomal protein L18e/L15 superfamily protein | chr1:8263007-8263447 FORWARD LENGTH=146	1.03056	1.0367	0.956813	0.987374
AT1G23310.1	GGT1, AOAT1, GGAT1 | glutamate:glyoxylate aminotransferase | chr1:8268720-8271329 REVERSE LENGTH=481	1.04517	1.02043	0.955268	0.970427
AT1G23440.1	Peptidase C15, pyroglutamyl peptidase I-like | chr1:8321940-8324019 FORWARD LENGTH=217	0.949326	0.928365	0.976367	0.923714
AT1G23740.1	Oxidoreductase, zinc-binding dehydrogenase family protein | chr1:8398245-8399656 REVERSE LENGTH=386	1.0254	1.01081	1.1089	1.08897
AT1G23750.1	Nucleic acid-binding, OB-fold-like protein | chr1:8400638-8401171 FORWARD LENGTH=137	1.01391	1.00307	1.09347	1.08516
AT1G23800.1	ALDH2B7, ALDH2B | aldehyde dehydrogenase 2B7 | chr1:8412238-8414804 REVERSE LENGTH=534	1.01397	0.996109	1.08878	1.08189
AT1G23820.1	SPDS1 | spermidine synthase 1 | chr1:8420278-8422724 FORWARD LENGTH=378	1.04414	1.01412	1.05354	1.09145
AT1G23860.1	SRZ-21, SRZ21, RSZP21, RSZ21, At-RSZ21 | RS-containing zinc finger protein 21 | chr1:8428091-8429164 REVERSE LENGTH=187	0.988752	0.990999	1.07897	1.03472
AT1G23900.1	GAMMA-ADAPTIN 1, Gamma-ADR | gamma-adaptin 1 | chr1:8441379-8447152 FORWARD LENGTH=876	0.953484	0.99888	0.760942	0.752564
AT1G24050.1	RNA-processing, Lsm domain | chr1:8507057-8508439 FORWARD LENGTH=188	1.01766	0.975201	1.07392	1.05843
AT1G24090.1	RNase H family protein | chr1:8520834-8522737 FORWARD LENGTH=353	0.989642	0.973897	0.980333	0.967612
AT1G24095.1	Putative thiol-disulphide oxidoreductase DCC | chr1:8523345-8524690 FORWARD LENGTH=213	1.05013	1.03226	1.07088	1.01787
AT1G24100.1	UGT74B1 | UDP-glucosyl transferase 74B1 | chr1:8525547-8527010 REVERSE LENGTH=460	0.991606	1.04587	0.937094	0.925972
AT1G24180.1	IAR4 | Thiamin diphosphate-binding fold (THDP-binding) superfamily protein | chr1:8560777-8563382 REVERSE LENGTH=393	1.02396	0.999408	1.04595	1.0125
AT1G24240.1	Ribosomal protein L19 family protein | chr1:8586431-8587970 FORWARD LENGTH=222	0.930606	0.909516	1.06297	1.03233
AT1G24280.1	G6PD3 | glucose-6-phosphate dehydrogenase 3 | chr1:8609495-8612383 FORWARD LENGTH=599	0.991281	1.00553	0.898333	0.880018
AT1G24290.1	AAA-type ATPase family protein | chr1:8612650-8614227 REVERSE LENGTH=525	0.976816	0.935405	1.00581	1.11931
AT1G24300.1	GYF domain-containing protein | chr1:8614515-8620420 REVERSE LENGTH=1495	1.02271	1.02758	1.07809	1.08341
AT1G24310.1	unknown protein; FUNCTIONS IN: molecular_function unknown; INVOLVED IN: biological_process unknown; LOCATED IN: nucleolus; EXPRESSED IN: 20 plant structures; EXPRESSED DURING: 13 growth stages; Has 2922 Blast hits to 2454 proteins in 2	1.16961	1.17531	0.902037	0.86851
AT1G24360.1	NAD(P)-binding Rossmann-fold superfamily protein | chr1:8640820-8643283 FORWARD LENGTH=319	1.00615	1.03641	0.95326	0.965117
AT1G24510.1	TCP-1/cpn60 chaperonin family protein | chr1:8685504-8688101 REVERSE LENGTH=535	0.972282	0.989688	0.923936	0.921992
AT1G25260.1	Ribosomal protein L10 family protein | chr1:8854163-8855766 REVERSE LENGTH=235	1.0039	0.999713	0.876381	0.859477
AT1G25350.1	OVA9 | glutamine-tRNA ligase, putative / glutaminyl-tRNA synthetase, putative / GlnRS, putative | chr1:8889280-8894205 REVERSE LENGTH=795	1.06967	1.05698	1.01659	1.04944
AT1G25490.1	RCN1, REGA, ATB BETA BETA, EER1 | ARM repeat superfamily protein | chr1:8951700-8954899 FORWARD LENGTH=588	1.0184	1.05008	0.851678	0.828539
AT1G25570.1	Di-glucose binding protein with Leucine-rich repeat domain | chr1:8992183-8995430 REVERSE LENGTH=628	1.05954	1.24335	1.04616	1.07065
AT1G26110.1	DCP5 | decapping 5 | chr1:9024616-9027556 REVERSE LENGTH=611	1.01292	1.02231	1.09407	1.07807
AT1G26160.1	Metal-dependent phosphohydrolase | chr1:9044784-9046945 REVERSE LENGTH=258	0.879765	0.864525	1.12772	1.12144
AT1G26340.1	B5 #6, ATCB5-A, CB5-A | cytochrome B5 isoform A | chr1:9113992-9114755 FORWARD LENGTH=135	0.953937	1.05611	0.955605	0.993462
AT1G26460.1	Tetratricopeptide repeat (TPR)-like superfamily protein | chr1:9151816-9154407 FORWARD LENGTH=630	0.975207	1.01591	0.832777	0.821815
AT1G26540.1	Agenet domain-containing protein | chr1:9167783-9170795 REVERSE LENGTH=695	0.922344	1.1105	0.996984	0.997974
AT1G26550.1	FKBP-like peptidyl-prolyl cis-trans isomerase family protein | chr1:9171800-9172716 FORWARD LENGTH=142	1.16436	1.12887	0.897719	0.89988
AT1G26570.1	UGD1, ATUGD1 | UDP-glucose dehydrogenase 1 | chr1:9182801-9184246 FORWARD LENGTH=481	0.980077	1.02484	0.994865	1.04787
AT1G26630.1	FBR12, ATELF5A-2, ELF5A-2 | Eukaryotic translation initiation factor 5A-1 (eIF-5A 1) protein | chr1:9205968-9207098 FORWARD LENGTH=159	0.995274	0.989797	1.10677	1.13208
AT1G26770.1	ATEXPA10, AT-EXP10, ATEXP10, ATHEXP ALPHA 1.1, EXP10, EXPA10 | expansin A10 | chr1:9259805-9260792 FORWARD LENGTH=249	0.999544	1.02192	0.97483	0.941677
AT1G26830.1	CUL3A, ATCUL3A, ATCUL3, CUL3 | cullin 3 | chr1:9296063-9298374 FORWARD LENGTH=732	0.979064	1.00782	0.771885	0.769559
AT1G26850.1	S-adenosyl-L-methionine-dependent methyltransferases superfamily protein | chr1:9301146-9303432 REVERSE LENGTH=616	0.95651	1.01049	0.801259	0.80744
AT1G26880.1	Ribosomal protein L34e superfamily protein | chr1:9315640-9316681 REVERSE LENGTH=120	0.894054	0.927596	0.949633	0.96599
AT1G27090.1	glycine-rich protein | chr1:9404041-9406098 REVERSE LENGTH=420	0.991234	0.984856	1.05737	1.05794
AT1G27310.1	NTF2A | nuclear transport factor 2A | chr1:9484615-9485790 REVERSE LENGTH=122	1.06208	1.05877	1.10688	1.15007
AT1G27385.1	unknown protein; FUNCTIONS IN: molecular_function unknown; INVOLVED IN: biological_process unknown; LOCATED IN: chloroplast; EXPRESSED IN: 24 plant structures; EXPRESSED DURING: 13 growth stages; CONTAINS InterPro DOMAIN/s: Protein of	1.01906	0.920244	1.41291	1.29255
AT1G27390.1	TOM20-2 | translocase outer membrane 20-2 | chr1:9513469-9514912 REVERSE LENGTH=210	1.07929	1.04048	0.813058	0.81078
AT1G27400.1	Ribosomal protein L22p/L17e family protein | chr1:9515230-9516725 FORWARD LENGTH=176	0.968114	0.974016	1.02862	1.01974
AT1G27450.1	APT1, ATAPT1 | adenine phosphoribosyl transferase 1 | chr1:9532042-9533807 FORWARD LENGTH=243	1.0225	1.03573	1.03686	1.02672
AT1G27530.1	CONTAINS InterPro DOMAIN/s: Ubiquitin-conjugating enzyme/RWD-like (InterPro:IPR016135), Ubiquitin-fold modifier-conjugating enzyme 1 (InterPro:IPR014806); Has 269 Blast hits to 269 proteins in 110 species: Archae - 0; Bacteria - 0; Met	1.01818	0.979594	1.0661	1.13145
AT1G27650.1	ATU2AF35A | U2 snRNP auxiliary factor small subunit, putative | chr1:9615152-9616042 FORWARD LENGTH=296	0.943787	0.974897	1.05008	1.11172
AT1G27680.1	APL2 | ADPGLC-PPase large subunit | chr1:9631630-9634450 FORWARD LENGTH=518	1.02509	0.969982	0.92523	0.837503
AT1G27950.1	LTPG1 | glycosylphosphatidylinositol-anchored lipid protein transfer 1 | chr1:9740740-9741991 FORWARD LENGTH=193	0.847257	0.890232	0.83548	0.846164
AT1G27970.1	NTF2B | nuclear transport factor 2B | chr1:9746921-9747787 FORWARD LENGTH=126	1.00466	1.03503	1.0632	1.06369
AT1G28060.1	Pre-mRNA-splicing factor 3 | chr1:9779167-9782486 FORWARD LENGTH=786	0.922845	0.953567	0.971232	1.00195
AT1G28200.1	FIP1 | FH interacting protein 1 | chr1:9850395-9852300 REVERSE LENGTH=259	1.007	0.992634	1.04725	1.03373
AT1G28290.1	AGP31 | arabinogalactan protein 31 | chr1:9889331-9890843 REVERSE LENGTH=359	0.892072	0.910459	0.991375	0.97509
AT1G28350.1	Nucleotidylyl transferase superfamily protein | chr1:9944483-9949577 FORWARD LENGTH=748	0.968851	0.994235	0.924663	0.943419
AT1G29030.1	Apoptosis inhibitory protein 5 (API5) | chr1:10129201-10133697 REVERSE LENGTH=556	0.913687	0.972339	0.77882	0.673792
AT1G29150.1	ATS9, RPN6 | non-ATPase subunit 9 | chr1:10181240-10182499 FORWARD LENGTH=419	1.00846	1.0532	0.86017	0.83652
AT1G29250.1	Alba DNA/RNA-binding protein | chr1:10223461-10224592 REVERSE LENGTH=130	0.924336	0.937237	1.07639	1.05202
AT1G29310.1	SecY protein transport family protein | chr1:10252662-10254526 FORWARD LENGTH=475	0.943342	1.0251	0.759486	0.754453
AT1G29320.1	Transducin/WD40 repeat-like superfamily protein | chr1:10255355-10258238 FORWARD LENGTH=468	0.999707	1.05271	1.01162	1.02905
AT1G29350.1	Kinase-related protein of unknown function (DUF1296) | chr1:10268761-10273613 REVERSE LENGTH=831	0.946633	0.907622	1.05601	1.00336
AT1G29470.1	S-adenosyl-L-methionine-dependent methyltransferases superfamily protein | chr1:10310424-10313369 REVERSE LENGTH=770	1.05022	1.12965	0.814018	0.85818
AT1G29850.1	double-stranded DNA-binding family protein | chr1:10447866-10449630 FORWARD LENGTH=129	0.955151	0.91211	0.923271	0.877536
AT1G29880.1	glycyl-tRNA synthetase / glycine--tRNA ligase | chr1:10459662-10462781 REVERSE LENGTH=729	1.05428	1.01474	0.933235	0.91221
AT1G29900.1	CARB | carbamoyl phosphate synthetase B | chr1:10468164-10471976 FORWARD LENGTH=1187	1.008	1.00859	0.918031	0.920813
AT1G29965.1	Ribosomal protein L18ae/LX family protein | chr1:10498458-10499373 REVERSE LENGTH=178	1.10724	1.18227	0.730673	0.762996
AT1G29990.1	PFD6 | prefoldin 6 | chr1:10507666-10508821 FORWARD LENGTH=129	1.0114	1.022	1.20003	1.19971
AT1G30070.1	SGS domain-containing protein | chr1:10546794-10548072 REVERSE LENGTH=222	1.01082	0.956213	1.06144	1.15612
AT1G30230.1	Glutathione S-transferase, C-terminal-like;Translation elongation factor EF1B/ribosomal protein S6 | chr1:10639286-10640515 FORWARD LENGTH=231	1.03538	1.01895	1.14324	1.15423
AT1G30400.1	ATMRP1, EST1, ABCC1, ATABCC1, MRP1 | multidrug resistance-associated protein 1 | chr1:10728139-10737697 FORWARD LENGTH=1622	1.02078	1.16633	0.884011	0.861999
AT1G30470.1	SIT4 phosphatase-associated family protein | chr1:10779423-10786415 FORWARD LENGTH=811	0.926511	0.834426	0.865165	0.753604
AT1G30480.1	DRT111 | D111/G-patch domain-containing protein | chr1:10790315-10792423 FORWARD LENGTH=387	0.938946	0.958238	1.20743	1.01405
AT1G30510.3	ATRFNR2, RFNR2 | root FNR 2 | chr1:10807150-10808292 REVERSE LENGTH=317	1.05676	1.00197	1.15304	1.16354
AT1G30580.1	GTP binding | chr1:10831953-10835454 REVERSE LENGTH=394	1.03239	1.00083	0.983485	0.991599
AT1G30590.1	RNA polymerase I specific transcription initiation factor RRN3 protein | chr1:10835976-10839524 REVERSE LENGTH=604	0.879965	0.939173	0.815687	0.750918
AT1G30630.1	Coatomer epsilon subunit | chr1:10858546-10860173 REVERSE LENGTH=292	1.05526	1.04553	0.945966	0.941677
AT1G30680.1	toprim domain-containing protein | chr1:10881665-10886060 FORWARD LENGTH=709	1.05105	1.09536	0.901622	0.947489
AT1G30690.1	Sec14p-like phosphatidylinositol transfer family protein | chr1:10888284-10890085 FORWARD LENGTH=540	1.04114	1.03071	0.949482	0.943028
AT1G30960.1	GTP-binding family protein | chr1:11037755-11039977 REVERSE LENGTH=437	0.953044	0.949682	1.02938	1.01208
AT1G31160.1	HINT 2 | HISTIDINE TRIAD NUCLEOTIDE-BINDING 2 | chr1:11122880-11124106 REVERSE LENGTH=187	1.5518	1.28404	1.05032	1.1741
AT1G31180.1	ATIMD3, IMD3, IPMDH1 | isopropylmalate dehydrogenase 3 | chr1:11142843-11144617 REVERSE LENGTH=404	1.05433	0.997981	1.10776	1.09599
AT1G31190.1	IMPL1 | myo-inositol monophosphatase like 1 | chr1:11144861-11146800 FORWARD LENGTH=371	0.941476	0.928191	1.01499	0.99082
AT1G31230.1	AK-HSDH I, AK-HSDH | aspartate kinase-homoserine dehydrogenase i | chr1:11158744-11163055 REVERSE LENGTH=911	0.930599	1.00289	0.788478	0.783031
AT1G31340.1	RUB1, NEDD8, ATRUB1 | related to ubiquitin 1 | chr1:11218076-11219417 REVERSE LENGTH=156	1.10051	1.11712	0.960935	1.07011
AT1G31730.1	Adaptin family protein | chr1:11359907-11363916 FORWARD LENGTH=938	0.971338	1.02724	0.704513	0.751666
AT1G31760.1	SWIB/MDM2 domain superfamily protein | chr1:11372602-11373414 REVERSE LENGTH=112	0.966254	0.922649	1.05037	0.998565
AT1G31780.1	CONTAINS InterPro DOMAIN/s: Conserved oligomeric complex COG6 (InterPro:IPR010490); Has 384 Blast hits to 379 proteins in 190 species: Archae - 0; Bacteria - 4; Metazoa - 151; Fungi - 156; Plants - 42; Viruses - 0; Other Eukaryotes - 3	0.908016	0.891768	0.936673	0.932407
AT1G31812.1	ACBP6, ACBP | acyl-CoA-binding protein 6 | chr1:11411132-11412099 REVERSE LENGTH=92	1.05578	0.999157	1.22509	1.23675
AT1G31817.1	NFD3 | Ribosomal L18p/L5e family protein | chr1:11414932-11416356 REVERSE LENGTH=314	1.02952	0.964613	0.946252	0.907177
AT1G31850.1	S-adenosyl-L-methionine-dependent methyltransferases superfamily protein | chr1:11431165-11433443 FORWARD LENGTH=603	0.959576	1.04941	0.767357	0.744937
AT1G31860.1	AT-IE, HISN2 | histidine biosynthesis bifunctional protein (HISIE) | chr1:11434250-11436530 REVERSE LENGTH=281	0.982974	0.939378	1.06899	1.05835
AT1G31910.1	GHMP kinase family protein | chr1:11459050-11461649 FORWARD LENGTH=505	1.01489	1.04806	0.940043	0.943622
AT1G31970.1	STRS1 | DEA(D/H)-box RNA helicase family protein | chr1:11479921-11482707 FORWARD LENGTH=537	1.0076	0.994453	0.938716	0.907043
AT1G32050.1	SCAMP family protein | chr1:11528616-11530974 FORWARD LENGTH=264	0.883582	1.01727	0.769514	0.775788
AT1G32090.1	early-responsive to dehydration stress protein (ERD4) | chr1:11540244-11544041 REVERSE LENGTH=806	1.07119	1.1026	0.634691	0.657968
AT1G32200.1	ATS1, ACT1 | phospholipid/glycerol acyltransferase family protein | chr1:11602223-11605001 REVERSE LENGTH=459	0.986137	0.970571	1.03233	1.03585
AT1G32210.1	ATDAD1 | Defender against death (DAD family) protein | chr1:11606047-11607652 REVERSE LENGTH=115	0.956137	0.94508	0.718906	0.709245
AT1G32220.1	NAD(P)-binding Rossmann-fold superfamily protein | chr1:11608038-11609591 FORWARD LENGTH=296	1.05897	1.05746	1.15641	1.13262
AT1G32260.1	unknown protein; FUNCTIONS IN: molecular_function unknown; INVOLVED IN: biological_process unknown; LOCATED IN: mitochondrion; EXPRESSED IN: 22 plant structures; EXPRESSED DURING: 13 growth stages; BEST Arabidopsis thaliana protein mat	0.914858	0.976264	0.899405	0.893509
AT1G32380.1	PRS2 | phosphoribosyl pyrophosphate (PRPP) synthase 2 | chr1:11682033-11684229 FORWARD LENGTH=400	0.857915	0.858111	0.974663	0.91341
AT1G32400.1	TOM2A | tobamovirus multiplication 2A | chr1:11689393-11690873 REVERSE LENGTH=280	0.971702	1.09367	0.819861	0.841609
AT1G32440.1	PKp3 | plastidial pyruvate kinase 3 | chr1:11712205-11714963 FORWARD LENGTH=571	0.953159	0.970133	1.0001	0.933372
AT1G32470.1	Single hybrid motif superfamily protein | chr1:11739479-11740246 REVERSE LENGTH=166	1.0035	0.966517	1.12634	1.11854
AT1G32500.1	ATNAP6, NAP6 | non-intrinsic ABC protein 6 | chr1:11750091-11751994 REVERSE LENGTH=475	0.945461	0.964508	1.14375	1.1391
AT1G32580.1	plastid developmental protein DAG, putative | chr1:11784108-11785430 FORWARD LENGTH=229	1.05931	1.05815	1.10673	1.10926
AT1G32990.1	PRPL11 | plastid ribosomal protein l11 | chr1:11955827-11957139 FORWARD LENGTH=222	1.07068	1.06482	0.968281	0.980726
AT1G33120.1	Ribosomal protein L6 family | chr1:12010986-12012223 FORWARD LENGTH=194	1.02737	1.05632	0.932475	0.938804
AT1G33520.1	MOS2 | D111/G-patch domain-containing protein | chr1:12157488-12158876 REVERSE LENGTH=462	0.938946	0.916359	1.08589	1.03377
AT1G33680.1	KH domain-containing protein | chr1:12204056-12208282 FORWARD LENGTH=763	0.964067	0.95845	1.00294	1.01739
AT1G33780.1	Protein of unknown function (DUF179) | chr1:12244799-12246034 REVERSE LENGTH=325	0.829704	0.893637	1.26635	1.18339
AT1G33810.1	unknown protein; FUNCTIONS IN: molecular_function unknown; INVOLVED IN: biological_process unknown; LOCATED IN: chloroplast thylakoid membrane, chloroplast, chloroplast envelope; EXPRESSED IN: 22 plant structures; EXPRESSED DURING: 13	0.963196	0.91324	1.09142	1.18604
AT1G33970.1	P-loop containing nucleoside triphosphate hydrolases superfamily protein | chr1:12349614-12350960 REVERSE LENGTH=342	0.843481	0.920138	0.745579	0.851883
AT1G34130.1	STT3B | staurosporin and temperature sensitive 3-like b | chr1:12430000-12432985 FORWARD LENGTH=735	0.965602	1.09327	0.651024	0.668916
AT1G34220.1	Regulator of Vps4 activity in the MVB pathway protein | chr1:12463102-12465911 REVERSE LENGTH=649	0.913196	0.90959	0.96334	0.899681
AT1G34360.1	translation initiation factor 3 (IF-3) family protein | chr1:12542986-12546025 FORWARD LENGTH=520	0.934255	1.02623	0.957321	0.926225
AT1G34430.1	EMB3003 | 2-oxoacid dehydrogenases acyltransferase family protein | chr1:12588027-12590084 REVERSE LENGTH=465	1.00118	0.997541	1.07052	1.05626
AT1G35160.1	GRF4, 14-3-3PHI, GF14 PHI | GF14 protein phi chain | chr1:12867264-12868514 FORWARD LENGTH=267	1.05402	1.063	1.0346	1.05075
AT1G35220.1	unknown protein; FUNCTIONS IN: molecular_function unknown; INVOLVED IN: biological_process unknown; LOCATED IN: cellular_component unknown; EXPRESSED IN: 22 plant structures; EXPRESSED DURING: 13 growth stages; Has 313 Blast hits to 18	1.02998	0.99093	0.882385	0.898884
AT1G35340.4	ATP-dependent protease La (LON) domain protein | chr1:12977768-12979749 FORWARD LENGTH=311	0.920887	0.960967	0.919782	0.893943
AT1G35470.1	SPla/RYanodine receptor (SPRY) domain-containing protein | chr1:13051636-13054922 REVERSE LENGTH=465	0.997274	0.974369	0.935701	0.925798
AT1G35580.1	CINV1 | cytosolic invertase 1 | chr1:13122460-13124808 REVERSE LENGTH=551	0.981427	1.03021	0.827609	0.774867
AT1G35620.1	ATPDIL5-2, ATPDI8, PDI8, PDIL5-2 | PDI-like 5-2 | chr1:13156504-13158280 FORWARD LENGTH=440	0.914409	0.970147	0.805072	0.81574
AT1G35670.1	ATCDPK2, CPK11, ATCPK11, CDPK2 | calcium-dependent protein kinase 2 | chr1:13205456-13208058 FORWARD LENGTH=495	0.968514	1.01633	0.876573	0.842457
AT1G35680.1	Ribosomal protein L21 | chr1:13208777-13210246 FORWARD LENGTH=220	0.978669	0.957114	1.0193	0.997201
AT1G35720.1	ANNAT1, OXY5, ATOXY5 | annexin 1 | chr1:13225304-13226939 FORWARD LENGTH=317	1.00925	0.969501	1.0541	1.05399
AT1G35780.1	unknown protein; BEST Arabidopsis thaliana protein match is: unknown protein (TAIR:AT1G78150.2); Has 145 Blast hits to 144 proteins in 16 species: Archae - 0; Bacteria - 0; Metazoa - 0; Fungi - 0; Plants - 145; Viruses - 0; Other Eukar	1.0066	0.967036	1.09654	1.01784
AT1G36180.1	ACC2 | acetyl-CoA carboxylase 2 | chr1:13546047-13558339 FORWARD LENGTH=2355	0.958896	1.02934	0.944886	0.947059
AT1G36280.1	L-Aspartase-like family protein | chr1:13640600-13642908 FORWARD LENGTH=527	0.995173	1.07941	0.863523	0.847575
AT1G36310.1	S-adenosyl-L-methionine-dependent methyltransferases superfamily protein | chr1:13669644-13670934 FORWARD LENGTH=404	0.968474	0.926013	1.01645	0.998022
AT1G36390.1	Co-chaperone GrpE family protein | chr1:13701811-13703524 REVERSE LENGTH=279	1.08339	0.988947	1.06909	1.05957
AT1G36730.1	Translation initiation factor IF2/IF5 | chr1:13898706-13900025 REVERSE LENGTH=439	1.03608	1.02362	1.01742	1.05076
AT1G36990.1	unknown protein; LOCATED IN: chloroplast; EXPRESSED IN: 24 plant structures; EXPRESSED DURING: 14 growth stages; BEST Arabidopsis thaliana protein match is: unknown protein (TAIR:AT4G08510.1); Has 5029 Blast hits to 1779 proteins in 33	0.949393	0.87331	1.08516	0.898591
AT1G37130.1	NIA2, B29, NIA2-1, CHL3, NR, NR2, ATNR2 | nitrate reductase 2 | chr1:14158617-14161652 FORWARD LENGTH=917	0.932451	0.994445	0.769134	0.754939
AT1G41880.1	Ribosomal protein L35Ae family protein | chr1:15651585-15652427 REVERSE LENGTH=111	0.970817	1.07278	0.978122	0.994472
AT1G42440.1	FUNCTIONS IN: molecular_function unknown; INVOLVED IN: ribosome biogenesis; LOCATED IN: nucleus; EXPRESSED IN: 22 plant structures; EXPRESSED DURING: 13 growth stages; CONTAINS InterPro DOMAIN/s: AARP2CN (InterPro:IPR012948), Protein o	0.947725	0.976543	0.904884	0.872199
AT1G42470.1	Patched family protein | chr1:15926987-15935128 FORWARD LENGTH=1272	1.08967	1.05975	0.757026	0.777535
AT1G42480.1	unknown protein; FUNCTIONS IN: molecular_function unknown; INVOLVED IN: biological_process unknown; LOCATED IN: endomembrane system; EXPRESSED IN: 24 plant structures; EXPRESSED DURING: 13 growth stages; CONTAINS InterPro DOMAIN/s: Pro	0.979104	0.947547	1.16372	1.2073
AT1G42480.3	unknown protein; FUNCTIONS IN: molecular_function unknown; INVOLVED IN: biological_process unknown; LOCATED IN: endomembrane system; EXPRESSED IN: 24 plant structures; EXPRESSED DURING: 13 growth stages; CONTAINS InterPro DOMAIN/s: Pro	1.04724	1.08981	1.19735	1.21033
AT1G42550.1	PMI1 | plastid movement impaired1 | chr1:15977131-15979734 FORWARD LENGTH=843	0.929036	0.948121	1.12588	1.06217
AT1G42960.1	expressed protein localized to the inner membrane of the chloroplast. | chr1:16125863-16127080 FORWARD LENGTH=168	1.05329	1.05679	1.06616	1.01287
AT1G42970.1	GAPB | glyceraldehyde-3-phosphate dehydrogenase B subunit | chr1:16127552-16129584 FORWARD LENGTH=447	0.890644	0.937612	1.00744	1.08304
AT1G43170.1	ARP1, emb2207, RPL3A, RP1 | ribosomal protein 1 | chr1:16266992-16268631 FORWARD LENGTH=389	0.928671	0.959206	0.843672	0.840192
AT1G43190.1	PTB3 | polypyrimidine tract-binding protein 3 | chr1:16275432-16278185 REVERSE LENGTH=432	1.08417	1.10943	0.84365	0.854903
AT1G43670.1	Inositol monophosphatase family protein | chr1:16468184-16470347 FORWARD LENGTH=341	1.04771	1.02474	1.05543	1.06469
AT1G43690.1	ubiquitin interaction motif-containing protein | chr1:16478519-16482589 FORWARD LENGTH=599	0.97127	0.837289	0.855494	0.671271
AT1G43710.1	emb1075 | Pyridoxal phosphate (PLP)-dependent transferases superfamily protein | chr1:16486534-16488298 REVERSE LENGTH=482	0.982625	1.08314	0.897977	0.981978
AT1G43800.1	Plant stearoyl-acyl-carrier-protein desaturase family protein | chr1:16577662-16579549 FORWARD LENGTH=391	0.963698	1.01138	0.880128	0.889546
AT1G43860.1	sequence-specific DNA binding transcription factors | chr1:16622244-16624385 REVERSE LENGTH=370	0.958964	0.960901	0.937231	0.858045
AT1G43890.1	ATRAB18, ATRABC1, RAB18-1, RABC1, ATRAB-C1, RAB18 | RAB GTPASE HOMOLOG B18 | chr1:16646934-16648395 FORWARD LENGTH=212	0.958876	1.00262	0.819616	0.854711
AT1G43900.1	Protein phosphatase 2C family protein | chr1:16654045-16655810 FORWARD LENGTH=371	0.979095	0.972636	0.904525	0.828619
AT1G44170.1	ALDH3H1, ALDH4 | aldehyde dehydrogenase 3H1 | chr1:16796564-16800031 REVERSE LENGTH=484	1.03611	1.02606	0.804048	0.81516
AT1G44180.1	Peptidase M20/M25/M40 family protein | chr1:16808239-16810413 REVERSE LENGTH=435	1.01635	0.958919	0.88187	0.90372
AT1G44835.1	YbaK/aminoacyl-tRNA synthetase-associated domain | chr1:16939909-16942337 FORWARD LENGTH=307	0.920396	0.923844	0.918063	0.948466
AT1G44900.1	MCM2, ATMCM2 | minichromosome maintenance (MCM2/3/5) family protein | chr1:16970291-16974457 FORWARD LENGTH=936	0.94468	0.970583	0.909341	0.94001
AT1G44910.1	ATPRP40A, PRP40A | pre-mRNA-processing protein 40A | chr1:16975930-16982818 FORWARD LENGTH=958	1.07053	1.03645	0.89648	0.903906
AT1G45000.1	AAA-type ATPase family protein | chr1:17009220-17011607 FORWARD LENGTH=399	0.99795	0.994433	1.02947	1.00552
AT1G45050.1	ATUBC2-1, UBC15 | Ubiquitin-conjugating enzyme family protein | chr1:17031337-17032967 FORWARD LENGTH=161	1.07572	1.09608	0.950666	0.935624
AT1G47128.1	RD21, RD21A | Granulin repeat cysteine protease family protein | chr1:17283139-17285609 REVERSE LENGTH=462	0.996684	0.936486	1.09323	1.07411
AT1G47200.1	WPP2 | WPP domain protein 2 | chr1:17298181-17298723 REVERSE LENGTH=180	1.01572	0.97707	1.16469	1.17586
AT1G47250.1	PAF2 | 20S proteasome alpha subunit F2 | chr1:17319220-17320900 FORWARD LENGTH=277	0.963992	0.929828	1.13379	1.12909
AT1G47260.1	APFI, GAMMA CA2 | gamma carbonic anhydrase 2 | chr1:17321384-17323347 REVERSE LENGTH=278	1.05255	1.0344	1.06524	1.05
AT1G47400.1	unknown protein; BEST Arabidopsis thaliana protein match is: unknown protein (TAIR:AT1G47395.1); Has 11 Blast hits to 11 proteins in 2 species: Archae - 0; Bacteria - 0; Metazoa - 0; Fungi - 0; Plants - 11; Viruses - 0; Other Eukaryote	1.09438	1.12179	0.990715	0.954897
AT1G47420.1	SDH5 | succinate dehydrogenase 5 | chr1:17395774-17397176 REVERSE LENGTH=257	1.0067	0.993711	1.21688	1.17663
AT1G47490.1	ATRBP47C, RBP47C | RNA-binding protein 47C | chr1:17424801-17427182 FORWARD LENGTH=432	1.01401	0.968928	1.06884	1.02998
AT1G47550.1	SEC3A | exocyst complex component sec3A | chr1:17457171-17463896 FORWARD LENGTH=887	0.890626	0.979823	0.731411	0.742302
AT1G48030.1	mtLPD1 | mitochondrial lipoamide dehydrogenase 1 | chr1:17717432-17719141 REVERSE LENGTH=507	1.11933	1.06643	1.0975	1.09973
AT1G48090.1	calcium-dependent lipid-binding family protein | chr1:17732582-17758194 REVERSE LENGTH=4146	1.02054	0.967397	0.703976	0.735077
AT1G48160.1	signal recognition particle 19 kDa protein, putative / SRP19, putative | chr1:17786779-17788286 REVERSE LENGTH=145	0.901302	0.910095	0.949148	0.885532
AT1G48200.1	unknown protein; FUNCTIONS IN: molecular_function unknown; INVOLVED IN: biological_process unknown; LOCATED IN: endomembrane system; EXPRESSED IN: 22 plant structures; EXPRESSED DURING: 13 growth stages; Has 30 Blast hits to 30 protein	0.955411	0.88595	0.93651	0.913885
AT1G48410.1	AGO1 | Stabilizer of iron transporter SufD / Polynucleotidyl transferase | chr1:17886285-17891892 REVERSE LENGTH=1048	0.902095	0.96765	0.849521	0.834252
AT1G48420.1	D-CDES, ATACD1, ACD1 | D-cysteine desulfhydrase | chr1:17896767-17898803 REVERSE LENGTH=401	0.986111	1.05201	0.986684	0.97363
AT1G48440.1	B-cell receptor-associated 31-like | chr1:17907075-17908327 FORWARD LENGTH=129	1.00852	1.09209	0.618745	0.644492
AT1G48570.1	zinc finger (Ran-binding) family protein | chr1:17955455-17957661 REVERSE LENGTH=455	0.97872	1.00501	0.975757	0.95914
AT1G48610.1	AT hook motif-containing protein | chr1:17971027-17972798 REVERSE LENGTH=212	0.997699	0.934299	1.00395	0.926349
AT1G48620.1	HON5 | high mobility group A5 | chr1:17974148-17976301 REVERSE LENGTH=479	0.930906	0.950322	0.787627	1.11225
AT1G48630.1	RACK1B_AT | receptor for activated C kinase 1B | chr1:17981977-17983268 REVERSE LENGTH=326	1.01385	0.979605	1.02573	1.03476
AT1G48650.1	DEA(D/H)-box RNA helicase family protein | chr1:17989670-17995169 REVERSE LENGTH=1197	0.90507	0.957615	0.804379	0.795276
AT1G48830.1	Ribosomal protein S7e family protein | chr1:18059854-18060935 REVERSE LENGTH=191	1.06554	1.00613	1.086	1.07266
AT1G48850.1	EMB1144 | chorismate synthase, putative / 5-enolpyruvylshikimate-3-phosphate phospholyase, putative | chr1:18065154-18067956 REVERSE LENGTH=436	0.914662	0.890054	1.03133	1.00561
AT1G48860.1	RNA 3~-terminal phosphate cyclase/enolpyruvate transferase, alpha/beta | chr1:18068892-18071331 REVERSE LENGTH=521	0.983973	0.979526	1.00522	0.99138
AT1G48900.1	Signal recognition particle, SRP54 subunit protein | chr1:18084972-18087743 REVERSE LENGTH=495	0.921976	0.954402	0.986218	0.965756
AT1G48920.1	ATNUC-L1, PARL1, NUC-L1 | nucleolin like 1 | chr1:18098186-18101422 FORWARD LENGTH=557	1.0329	0.991998	1.14509	1.12831
AT1G48950.1	C3HC zinc finger-like | chr1:18107063-18110108 FORWARD LENGTH=594	1.04509	0.875622	0.988201	1.00061
AT1G49040.1	SCD1 | stomatal cytokinesis defective / SCD1 protein (SCD1) | chr1:18139419-18148826 REVERSE LENGTH=1187	0.967714	1.02629	0.926546	0.955732
AT1G49240.1	ACT8 | actin 8 | chr1:18216539-18217947 FORWARD LENGTH=377	1.00553	0.978339	0.995333	0.974277
AT1G49380.1	cytochrome c biogenesis protein family | chr1:18276794-18279204 FORWARD LENGTH=547	0.955967	0.993137	0.873575	0.931077
AT1G49400.1	emb1129 | Nucleic acid-binding, OB-fold-like protein | chr1:18283156-18283643 FORWARD LENGTH=116	0.906922	0.873431	0.894424	0.861621
AT1G49540.1	ELP2, AtELP2 | elongator protein 2 | chr1:18333767-18337382 REVERSE LENGTH=838	0.829924	0.875794	0.743648	0.739974
AT1G49600.1	ATRBP47A, RBP47A | RNA-binding protein 47A | chr1:18357236-18360150 REVERSE LENGTH=445	1.03115	1.0259	1.03112	1.0107
AT1G49660.1	AtCXE5, CXE5 | carboxyesterase 5 | chr1:18378777-18379736 REVERSE LENGTH=319	0.97832	0.97807	1.22493	1.21699
AT1G49670.1	NQR | ARP protein (REF) | chr1:18381591-18386021 REVERSE LENGTH=629	0.95597	0.992354	0.816417	0.841295
AT1G49740.1	PLC-like phosphodiesterases superfamily protein | chr1:18407728-18409468 FORWARD LENGTH=359	0.898627	0.942846	0.961069	0.886764
AT1G49760.1	PAB8, PABP8 | poly(A) binding protein 8 | chr1:18416740-18419753 FORWARD LENGTH=671	0.996991	0.995691	1.08159	1.06478
AT1G49820.1	ATMTK, MTK | S-methyl-5-thioribose kinase | chr1:18443005-18444907 FORWARD LENGTH=420	0.952941	1.02589	0.832413	0.831294
AT1G49910.1	BUB3.2 | Transducin/WD40 repeat-like superfamily protein | chr1:18479025-18481271 FORWARD LENGTH=339	1.01295	0.93071	0.938522	0.867306
AT1G49970.1	CLPR1, NCLPP5, SVR2 | CLP protease proteolytic subunit 1 | chr1:18501936-18504462 REVERSE LENGTH=387	0.966278	0.99018	0.949652	0.969798
AT1G50110.1	D-aminoacid aminotransferase-like PLP-dependent enzymes superfamily protein | chr1:18558203-18560219 REVERSE LENGTH=356	0.892869	0.859669	1.12569	1.13392
AT1G50140.1	P-loop containing nucleoside triphosphate hydrolases superfamily protein | chr1:18569921-18578663 REVERSE LENGTH=1003	1.03899	1.04763	0.675914	0.743093
AT1G50170.1	ATSIRB, SIRB | sirohydrochlorin ferrochelatase B | chr1:18582087-18583514 FORWARD LENGTH=225	1.0178	1.06027	1.04461	0.961
AT1G50200.1	ALATS, ACD | Alanyl-tRNA synthetase | chr1:18591429-18598311 REVERSE LENGTH=1003	0.954086	1.00076	0.875924	0.875973
AT1G50200.2	ALATS | Alanyl-tRNA synthetase | chr1:18591429-18598167 REVERSE LENGTH=963	0.955008	1.00208	0.852471	0.860564
AT1G50320.1	ATHX, ATX, THX | thioredoxin X | chr1:18638606-18639464 REVERSE LENGTH=182	1.0747	1.01378	1.10919	1.12524
AT1G50370.1	Calcineurin-like metallo-phosphoesterase superfamily protein | chr1:18658894-18661672 FORWARD LENGTH=303	0.980214	1.03674	0.96419	0.945829
AT1G50380.1	Prolyl oligopeptidase family protein | chr1:18662480-18666185 FORWARD LENGTH=710	1.06033	1.02478	0.951762	0.971523
AT1G50470.1	F-box associated ubiquitination effector family protein | chr1:18700000-18700444 REVERSE LENGTH=121	1.17793	1.19962	1.0526	1.10857
AT1G50480.1	THFS | 10-formyltetrahydrofolate synthetase | chr1:18702064-18704687 FORWARD LENGTH=634	0.964065	0.968966	0.998134	0.987151
AT1G50490.1	UBC20 | ubiquitin-conjugating enzyme 20 | chr1:18705005-18706303 REVERSE LENGTH=180	1.02203	0.970106	1.14046	1.09287
AT1G50500.1	HIT1, ATVPS53, VPS53 | Membrane trafficking VPS53 family protein | chr1:18708217-18715597 REVERSE LENGTH=828	0.968742	1.01429	0.754477	0.787989
AT1G50510.1	indigoidine synthase A family protein | chr1:18716578-18719060 FORWARD LENGTH=330	0.97558	0.958318	0.993124	0.964486
AT1G50570.1	Calcium-dependent lipid-binding (CaLB domain) family protein | chr1:18726400-18727566 REVERSE LENGTH=388	0.927861	0.953131	1.02597	1.02444
AT1G50600.1	SCL5 | scarecrow-like 5 | chr1:18737398-18739547 REVERSE LENGTH=597	0.981222	0.994521	0.938908	0.94365
AT1G50670.1	OTU-like cysteine protease family protein | chr1:18775086-18776552 REVERSE LENGTH=208	1.0446	1.01387	1.08196	1.08632
AT1G50840.1	POLGAMMA2 | polymerase gamma 2 | chr1:18839277-18844313 FORWARD LENGTH=1050	0.908861	0.88713	1.05186	1.0783
AT1G50900.1	GDC1 | Ankyrin repeat family protein | chr1:18866272-18867014 FORWARD LENGTH=175	1.08425	0.912724	1.09049	1.03471
AT1G50920.1	Nucleolar GTP-binding protein | chr1:18870555-18872570 FORWARD LENGTH=671	0.951872	1.00431	0.878074	0.826234
AT1G50940.1	ETFALPHA | electron transfer flavoprotein alpha | chr1:18878038-18879939 REVERSE LENGTH=363	0.972578	0.93578	1.12403	1.08885
AT1G51060.1	HTA10 | histone H2A 10 | chr1:18926948-18927443 FORWARD LENGTH=132	1.02804	1.02923	1.02271	1.02396
AT1G51380.1	DEA(D/H)-box RNA helicase family protein | chr1:19047960-19049967 FORWARD LENGTH=392	0.943246	0.929552	0.972634	0.900126
AT1G51390.1	NFU5, ATNFU1 | NFU domain protein 5 | chr1:19050427-19051753 FORWARD LENGTH=275	0.974606	0.944417	1.09755	1.10585
AT1G51510.1	Y14 | RNA-binding (RRM/RBD/RNP motifs) family protein | chr1:19103072-19104753 REVERSE LENGTH=202	0.935549	0.907598	1.10624	1.08088
AT1G51540.1	Galactose oxidase/kelch repeat superfamily protein | chr1:19115702-19117381 FORWARD LENGTH=415	0.95146	1.05079	0.775714	0.74027
AT1G51560.1	Pyridoxamine 5~-phosphate oxidase family protein | chr1:19119900-19121859 REVERSE LENGTH=392	0.920489	0.913432	1.04103	1.00458
AT1G51570.1	Calcium-dependent lipid-binding (CaLB domain) plant phosphoribosyltransferase family protein | chr1:19122358-19124688 REVERSE LENGTH=776	0.941387	0.984609	0.75719	0.777466
AT1G51590.1	MNS1, MANIB | alpha-mannosidase 1 | chr1:19128315-19132132 REVERSE LENGTH=560	1.01619	1.16747	0.830819	0.821074
AT1G51600.1	ZML2, TIFY2A, GATA28 | ZIM-LIKE 2 | chr1:19133176-19135252 FORWARD LENGTH=302	0.988366	0.973544	0.911484	0.886419
AT1G51630.1	O-fucosyltransferase family protein | chr1:19142141-19144082 REVERSE LENGTH=423	0.925896	0.93694	0.760202	0.770808
AT1G51650.1	ATP synthase epsilon chain, mitochondrial | chr1:19152680-19153641 FORWARD LENGTH=70	0.92729	0.837882	1.00536	1.03272
AT1G51660.1	ATMKK4, MKK4, ATMEK4 | mitogen-activated protein kinase kinase 4 | chr1:19154575-19155675 FORWARD LENGTH=366	0.841758	0.847904	0.849112	0.86194
AT1G51690.1	ATB ALPHA, B ALPHA | protein phosphatase 2A 55 kDa regulatory subunit B alpha isoform | chr1:19166218-19169974 FORWARD LENGTH=513	1.00938	0.995918	0.987103	0.937507
AT1G51710.1	UBP6, ATUBP6 | ubiquitin-specific protease 6 | chr1:19175805-19179894 REVERSE LENGTH=482	1.00907	0.992667	1.01315	1.01112
AT1G51730.1	Ubiquitin-conjugating enzyme family protein | chr1:19186812-19188638 REVERSE LENGTH=252	0.930272	0.979288	1.04204	1.10697
AT1G51740.1	SYP81, ATUFE1, ATSYP81, UFE1 | syntaxin of plants 81 | chr1:19189063-19191188 FORWARD LENGTH=310	1.02577	1.01279	0.778767	0.806738
AT1G51760.1	IAR3, JR3 | peptidase M20/M25/M40 family protein | chr1:19199562-19201424 FORWARD LENGTH=440	1.075	1.04851	1.13592	1.12247
AT1G51980.1	Insulinase (Peptidase family M16) protein | chr1:19323692-19326771 REVERSE LENGTH=503	1.00524	0.974363	1.02407	1.01693
AT1G52120.1	Mannose-binding lectin superfamily protein | chr1:19396200-19397857 REVERSE LENGTH=459	0.990476	0.965911	1.04869	1.03728
AT1G52160.1	TRZ3 | tRNAse Z3 | chr1:19420911-19424419 REVERSE LENGTH=890	0.957506	1.03837	1.67553	1.59912
AT1G52260.1	ATPDIL1-5, ATPDI3, PDI3, PDIL1-5 | PDI-like 1-5 | chr1:19460694-19463346 FORWARD LENGTH=537	0.972676	0.992023	1.00249	1.00808
AT1G52300.1	Zinc-binding ribosomal protein family protein | chr1:19475213-19476152 REVERSE LENGTH=95	0.995734	1.05034	0.961344	1.00634
AT1G52340.1	ABA2, SIS4, GIN1, SDR1, ISI4, SRE1, ATABA2, ATSDR1 | NAD(P)-binding Rossmann-fold superfamily protein | chr1:19489997-19491527 REVERSE LENGTH=285	0.937588	0.941304	1.00475	0.926166
AT1G52360.1	Coatomer, beta~ subunit | chr1:19499282-19505397 FORWARD LENGTH=926	0.990162	1.05315	0.796179	0.804941
AT1G52370.1	Ribosomal protein L22p/L17e family protein | chr1:19507052-19508699 FORWARD LENGTH=269	1.00929	1.04605	0.871484	0.879938
AT1G52380.1	NUP50 (Nucleoporin 50 kDa) protein | chr1:19509979-19511301 FORWARD LENGTH=440	1.04336	0.97834	1.2044	1.20731
AT1G52670.1	Single hybrid motif superfamily protein | chr1:19615119-19617420 REVERSE LENGTH=274	0.966587	0.945506	1.1668	1.12383
AT1G52730.1	Transducin/WD40 repeat-like superfamily protein | chr1:19642866-19644978 FORWARD LENGTH=343	1.05066	1.01286	1.12536	1.11079
AT1G52760.1	LysoPL2 | lysophospholipase 2 | chr1:19651378-19652576 FORWARD LENGTH=332	0.904784	0.989059	0.846844	0.837145
AT1G52930.1	Ribosomal RNA processing Brix domain protein | chr1:19711261-19713103 FORWARD LENGTH=320	1.12146	1.14755	0.794281	0.773129
AT1G53000.1	KDSB | Nucleotide-diphospho-sugar transferases superfamily protein | chr1:19745330-19747133 REVERSE LENGTH=290	0.95359	1.0154	0.797234	0.808979
AT1G53030.1	Cytochrome C oxidase copper chaperone (COX17) | chr1:19760224-19760442 REVERSE LENGTH=72	1.01776	0.887102	1.05637	0.860676
AT1G53070.1	Legume lectin family protein | chr1:19778371-19779189 FORWARD LENGTH=272	1.00099	0.986246	0.957387	0.944664
AT1G53165.1	ATMAP4K ALPHA1 | Protein kinase superfamily protein | chr1:19814386-19819233 FORWARD LENGTH=680	0.92813	0.985822	0.988954	0.962383
AT1G53210.1	sodium/calcium exchanger family protein / calcium-binding EF hand family protein | chr1:19844790-19847533 FORWARD LENGTH=585	0.960005	1.00093	0.698158	0.672563
AT1G53240.1	mMDH1 | Lactate/malate dehydrogenase family protein | chr1:19854966-19856802 REVERSE LENGTH=341	1.04278	1.00267	1.15078	1.16243
AT1G53280.1	Class I glutamine amidotransferase-like superfamily protein | chr1:19864942-19867341 REVERSE LENGTH=438	1.04224	1.03493	1.01362	1.03437
AT1G53310.1	ATPPC1, PEPC1, ATPEPC1, PPC1 | phosphoenolpyruvate carboxylase 1 | chr1:19884261-19888070 REVERSE LENGTH=967	0.99078	1.04932	0.787487	0.789652
AT1G53500.1	MUM4, RHM2, ATRHM2, ATMUM4 | NAD-dependent epimerase/dehydratase family protein | chr1:19967157-19969239 REVERSE LENGTH=667	0.999099	1.00048	0.936735	0.921212
AT1G53580.1	GLX2-3, ETHE1, GLY3 | glyoxalase II 3 | chr1:19991542-19993250 REVERSE LENGTH=294	0.961898	0.958248	1.03648	1.04185
AT1G53645.1	hydroxyproline-rich glycoprotein family protein | chr1:20026434-20028587 REVERSE LENGTH=523	0.969668	0.929951	1.12773	1.09022
AT1G53750.1	RPT1A | regulatory particle triple-A 1A | chr1:20065921-20068324 REVERSE LENGTH=426	0.965868	0.950411	0.96583	0.93923
AT1G53830.1	ATPME2, PME2 | pectin methylesterase 2 | chr1:20098562-20100745 FORWARD LENGTH=587	0.961777	1.00679	0.912987	0.915071
AT1G53840.1	ATPME1, PME1 | pectin methylesterase 1 | chr1:20101533-20103458 FORWARD LENGTH=586	0.987096	0.953737	0.939316	0.914978
AT1G53850.1	PAE1, ATPAE1 | 20S proteasome alpha subunit E1 | chr1:20104131-20105792 REVERSE LENGTH=237	1.00789	0.996631	1.17847	1.21601
AT1G54080.1	UBP1A | oligouridylate-binding protein 1A | chr1:20183923-20186824 REVERSE LENGTH=426	0.980377	0.966609	1.06049	1.04323
AT1G54100.1	ALDH7B4 | aldehyde dehydrogenase 7B4 | chr1:20195435-20198853 REVERSE LENGTH=508	0.991079	1.03764	0.924556	0.956118
AT1G54220.1	Dihydrolipoamide acetyltransferase, long form protein | chr1:20246460-20250208 REVERSE LENGTH=539	1.00301	0.98401	1.02087	0.98627
AT1G54250.1	ATRPABC16.5, NRPB8A, NRPE8A | RNA polymerase Rpb8 | chr1:20255210-20256335 FORWARD LENGTH=146	0.899839	0.847212	0.982726	0.989486
AT1G54270.1	EIF4A-2 | eif4a-2 | chr1:20260495-20262018 FORWARD LENGTH=412	0.984836	0.994715	0.917483	0.913805
AT1G54340.1	ICDH | isocitrate dehydrogenase | chr1:20283520-20286506 FORWARD LENGTH=416	0.965704	0.965487	1.02707	1.01572
AT1G54580.1	ACP2 | acyl carrier protein 2 | chr1:20389572-20390770 FORWARD LENGTH=136	0.99318	0.876353	1.1668	1.16667
AT1G54630.1	ACP3 | acyl carrier protein 3 | chr1:20401642-20402919 REVERSE LENGTH=136	0.993315	0.878202	1.16829	1.17214
AT1G54730.1	Major facilitator superfamily protein | chr1:20425399-20425801 FORWARD LENGTH=67	0.921169	0.982509	0.940154	0.795656
AT1G54990.1	AXR4, RGR, RGR1 | alpha/beta-Hydrolases superfamily protein | chr1:20511565-20513489 FORWARD LENGTH=473	1.00152	1.1258	0.815767	0.825233
AT1G55040.1	zinc finger (Ran-binding) family protein | chr1:20534895-20538901 FORWARD LENGTH=849	0.973391	0.965733	2.56326	0.396488
AT1G55150.1	DEA(D/H)-box RNA helicase family protein | chr1:20574634-20577141 FORWARD LENGTH=501	0.991504	1.04905	0.946808	0.913447
AT1G55310.1	SR33, ATSCL33, SCL33, At-SCL33 | SC35-like splicing factor 33 | chr1:20630676-20632695 FORWARD LENGTH=287	0.93705	0.920862	1.11359	1.07737
AT1G55475.1	unknown protein; FUNCTIONS IN: molecular_function unknown; INVOLVED IN: biological_process unknown; LOCATED IN: endomembrane system; BEST Arabidopsis thaliana protein match is: unknown protein (TAIR:AT3G13480.1); Has 35333 Blast hits t	0.951221	1.0738	1.00858	0.986167
AT1G55480.1	ZKT | protein containing PDZ domain, a K-box domain, and a TPR region | chr1:20713822-20715351 FORWARD LENGTH=335	1.0578	1.04955	0.725626	0.732588
AT1G55490.1	CPN60B, LEN1 | chaperonin 60 beta | chr1:20715717-20718673 REVERSE LENGTH=600	1.00742	0.994035	1.11621	1.11419
AT1G55500.1	ECT4 | evolutionarily conserved C-terminal region 4 | chr1:20720203-20722450 FORWARD LENGTH=549	1.01453	1.02385	1.08089	1.07785
AT1G55510.1	BCDH BETA1 | branched-chain alpha-keto acid decarboxylase E1 beta subunit | chr1:20723482-20725505 FORWARD LENGTH=352	1.06024	1.03509	1.07178	0.947518
AT1G55540.1	emb1011 | Nuclear pore complex protein | chr1:20734759-20743049 REVERSE LENGTH=1816	1.09192	1.14606	0.964203	0.963734
AT1G55610.1	BRL1 | BRI1 like | chr1:20779874-20783374 REVERSE LENGTH=1166	0.993535	0.996388	1.10941	1.08418
AT1G55805.1	BolA-like family protein | chr1:20858956-20859438 REVERSE LENGTH=160	1.00505	0.971535	1.10081	1.07955
AT1G55820.1	Kinase-related protein of unknown function (DUF1296) | chr1:20864397-20867418 FORWARD LENGTH=575	0.858713	0.836624	1.12292	1.05437
AT1G55840.1	Sec14p-like phosphatidylinositol transfer family protein | chr1:20873891-20876018 FORWARD LENGTH=325	1.09839	1.15932	1.23417	1.18083
AT1G55890.1	Tetratricopeptide repeat (TPR)-like superfamily protein | chr1:20901364-20902560 FORWARD LENGTH=398	1.02323	1.01932	1.03419	1.06163
AT1G55900.1	TIM50, emb1860 | Haloacid dehalogenase-like hydrolase (HAD) superfamily protein | chr1:20903163-20905420 FORWARD LENGTH=376	0.899547	0.967101	0.992779	1.00164
AT1G55930.1	CBS domain-containing protein / transporter associated domain-containing protein | chr1:20918895-20922133 FORWARD LENGTH=653	1.08542	1.09362	0.849877	0.865061
AT1G55980.1	FAD/NAD(P)-binding oxidoreductase family protein | chr1:20938899-20941813 REVERSE LENGTH=466	1.24113	1.05607	1.1386	1.11926
AT1G56050.1	GTP-binding protein-related | chr1:20963793-20966181 FORWARD LENGTH=421	0.957034	0.954618	1.01089	1.02239
AT1G56070.1	LOS1 | Ribosomal protein S5/Elongation factor G/III/V family protein | chr1:20968245-20971077 REVERSE LENGTH=843	0.971211	1.00056	0.921116	0.934728
AT1G56110.1	NOP56 | homolog of nucleolar protein NOP56 | chr1:20984544-20986893 REVERSE LENGTH=522	0.937961	0.996666	0.810818	0.791127
AT1G56170.1	HAP5B, ATHAP5B, NF-YC2 | nuclear factor Y, subunit C2 | chr1:21025118-21025717 FORWARD LENGTH=199	0.966457	1.01648	1.00002	0.966823
AT1G56190.1	Phosphoglycerate kinase family protein | chr1:21028403-21030454 FORWARD LENGTH=478	1.04594	1.01203	1.02806	1.03494
AT1G56200.1	emb1303 | embryo defective 1303 | chr1:21030852-21031886 FORWARD LENGTH=154	0.922085	0.997549	1.05512	1.01953
AT1G56330.1	SAR1, ATSAR1, ATSARA1B, ATSAR1B, SAR1B | secretion-associated RAS 1B | chr1:21086845-21088478 REVERSE LENGTH=193	0.993711	1.0606	0.75097	0.751471
AT1G56340.1	CRT1, CRT1a, AtCRT1a | calreticulin 1a | chr1:21090059-21092630 REVERSE LENGTH=425	1.08919	1.03999	1.19325	1.23378
AT1G56410.1	ERD2, HSP70T-1 | heat shock protein 70 (Hsp 70) family protein | chr1:21117147-21119241 FORWARD LENGTH=617	1.01003	1.01624	1.03375	1.06652
AT1G56423.1	unknown protein; FUNCTIONS IN: molecular_function unknown; INVOLVED IN: biological_process unknown; LOCATED IN: endomembrane system; Has 30201 Blast hits to 17322 proteins in 780 species: Archae - 12; Bacteria - 1396; Metazoa - 17338;	1.11523	1.02872	0.818043	0.828395
AT1G56440.1	TPR5 | Tetratricopeptide repeat (TPR)-like superfamily protein | chr1:21138765-21141482 REVERSE LENGTH=476	0.969123	1.05583	1.12055	0.955935
AT1G56450.1	PBG1 | 20S proteasome beta subunit G1 | chr1:21141970-21144186 FORWARD LENGTH=246	1.02021	0.966961	1.0342	1.04214
AT1G56560.1	Plant neutral invertase family protein | chr1:21192593-21194948 FORWARD LENGTH=616	0.885483	1.00228	0.81094	0.845516
AT1G56580.1	SVB | Protein of unknown function, DUF538 | chr1:21198402-21198902 REVERSE LENGTH=166	0.957094	0.947795	0.944399	0.905188
AT1G56700.1	Peptidase C15, pyroglutamyl peptidase I-like | chr1:21256743-21257640 FORWARD LENGTH=219	1.0378	1.06174	0.980161	0.967818
AT1G57660.1	Translation protein SH3-like family protein | chr1:21355567-21356364 FORWARD LENGTH=164	0.977991	0.991705	0.971354	0.972531
AT1G57720.1	Translation elongation factor EF1B, gamma chain | chr1:21377873-21380114 FORWARD LENGTH=413	1.05231	1.05805	0.930309	0.93975
AT1G57943.1	ATPUP17, PUP17 | purine permease 17 | chr1:21437602-21438889 REVERSE LENGTH=398	1.01672	0.908482	1.18209	1.13876
AT1G58080.1	ATATP-PRT1, HISN1A, ATP-PRT1 | ATP phosphoribosyl transferase 1 | chr1:21504562-21507429 REVERSE LENGTH=411	1.05055	1.00972	1.05225	1.05261
AT1G58380.1	XW6 | Ribosomal protein S5 family protein | chr1:21689115-21690085 FORWARD LENGTH=284	0.984033	0.987309	0.974679	0.969021
AT1G59520.1	CW7 | CW7 | chr1:21861589-21866016 FORWARD LENGTH=388	0.890124	0.917513	0.809358	1.15967
AT1G59600.1	ZCW7 | ZCW7 | chr1:21889927-21891910 REVERSE LENGTH=324	1.0897	1.07872	0.966396	0.962422
AT1G59610.1	ADL3, CF1, DRP2B, DL3 | dynamin-like 3 | chr1:21893413-21900780 FORWARD LENGTH=920	0.942229	0.942384	1.03462	0.998209
AT1G59780.1	NB-ARC domain-containing disease resistance protein | chr1:21993581-21997691 REVERSE LENGTH=906	0.946763	0.996309	0.822427	0.833105
AT1G59900.1	AT-E1 ALPHA, E1 ALPHA | pyruvate dehydrogenase complex E1 alpha subunit | chr1:22051368-22053660 FORWARD LENGTH=389	0.996326	0.956863	1.02684	1.01982
AT1G59960.1	NAD(P)-linked oxidoreductase superfamily protein | chr1:22071410-22073067 REVERSE LENGTH=326	1.00625	0.978079	1.05198	1.01279
AT1G59990.1	DEA(D/H)-box RNA helicase family protein | chr1:22090369-22092885 REVERSE LENGTH=581	0.948183	0.979271	0.954468	0.94082
AT1G60000.1	RNA-binding (RRM/RBD/RNP motifs) family protein | chr1:22093678-22094540 REVERSE LENGTH=258	1.03281	1.03648	0.982259	0.967085
AT1G60070.1	Adaptor protein complex AP-1, gamma subunit | chr1:22142944-22149296 REVERSE LENGTH=862	0.96318	1.05856	0.74786	0.741936
AT1G60080.1	3~-5~-exoribonuclease family protein | chr1:22152605-22154339 REVERSE LENGTH=302	1.06479	1.03651	0.885724	0.899039
AT1G60170.1	emb1220 | pre-mRNA processing ribonucleoprotein binding region-containing protein | chr1:22193008-22195177 FORWARD LENGTH=485	0.980976	1.0109	0.96537	0.977865
AT1G60200.1	splicing factor PWI domain-containing protein / RNA recognition motif (RRM)-containing protein | chr1:22200882-22205241 REVERSE LENGTH=899	0.960119	0.966768	1.10421	1.09394
AT1G60420.1	DC1 domain-containing protein | chr1:22261978-22264243 FORWARD LENGTH=578	1.0121	1.01849	0.952172	0.975383
AT1G60440.1	ATCOAA, ATPANK1, PANK1 | pantothenate kinase 1 | chr1:22266653-22269070 REVERSE LENGTH=383	1.03022	0.9894	0.769675	0.775976
AT1G60620.1	ATRPAC43, RPAC43 | RNA polymerase I subunit 43 | chr1:22331225-22333370 FORWARD LENGTH=385	1.04868	0.994894	1.04704	1.08997
AT1G60640.1	unknown protein; Has 42416 Blast hits to 22533 proteins in 1340 species: Archae - 32; Bacteria - 6461; Metazoa - 16431; Fungi - 3749; Plants - 1747; Viruses - 284; Other Eukaryotes - 13712 (source: NCBI BLink). | chr1:22337534-22339513	1.17653	1.02372	1.08221	1.08818
AT1G60650.1	RNA-binding (RRM/RBD/RNP motifs) family protein with retrovirus zinc finger-like domain | chr1:22340089-22342148 FORWARD LENGTH=292	1.00475	0.946189	1.1083	1.02605
AT1G60660.1	B5 #5, ATCB5LP, CB5LP | cytochrome B5-like protein | chr1:22342589-22342954 REVERSE LENGTH=121	0.822565	0.927717	0.71078	0.661986
AT1G60690.1	NAD(P)-linked oxidoreductase superfamily protein | chr1:22349892-22351668 REVERSE LENGTH=345	1.03402	1.0497	1.11001	1.07803
AT1G60710.1	ATB2 | NAD(P)-linked oxidoreductase superfamily protein | chr1:22355073-22356627 REVERSE LENGTH=345	1.03064	1.02996	1.10687	1.0835
AT1G60730.1	NAD(P)-linked oxidoreductase superfamily protein | chr1:22358327-22360082 REVERSE LENGTH=345	1.01797	0.999583	1.14034	1.08156
AT1G60770.1	Tetratricopeptide repeat (TPR)-like superfamily protein | chr1:22366959-22368648 REVERSE LENGTH=491	0.934789	0.981205	0.795195	0.802015
AT1G60780.1	HAP13 | Clathrin adaptor complexes medium subunit family protein | chr1:22369289-22371885 REVERSE LENGTH=428	1.00755	1.12782	0.821163	0.81692
AT1G60850.1	ATRPAC42, AAC42 | DNA-directed RNA polymerase family protein | chr1:22398078-22400155 REVERSE LENGTH=375	0.98182	0.947921	0.988841	0.992448
AT1G60900.1	U2 snRNP auxilliary factor, large subunit, splicing factor | chr1:22424008-22427806 FORWARD LENGTH=589	1.03037	1.01055	1.1106	1.0407
AT1G60940.1	SNRK2-10, SNRK2.10, SRK2B | SNF1-related protein kinase 2.10 | chr1:22439398-22441896 REVERSE LENGTH=361	0.96075	0.989142	0.884065	0.90597
AT1G60950.1	FED A, ATFD2 | 2Fe-2S ferredoxin-like superfamily protein | chr1:22444565-22445011 FORWARD LENGTH=148	1.04392	1.02156	1.08389	1.08991
AT1G60995.1	FUNCTIONS IN: molecular_function unknown; INVOLVED IN: biological_process unknown; LOCATED IN: cellular_component unknown; EXPRESSED IN: 20 plant structures; EXPRESSED DURING: 10 growth stages; CONTAINS InterPro DOMAIN/s: Membralin (In	0.95275	1.01337	0.690299	0.69956
AT1G61040.1	VIP5 | plus-3 domain-containing protein | chr1:22483817-22485748 FORWARD LENGTH=643	0.981716	1.00132	0.984366	0.977366
AT1G61150.1	LisH and RanBPM domains containing protein | chr1:22542928-22544355 FORWARD LENGTH=243	1.0275	0.997377	1.08672	1.0887
AT1G61215.1	BRD4 | bromodomain 4 | chr1:22573173-22575374 FORWARD LENGTH=475	0.935912	0.891554	0.97222	1.00129
AT1G61250.1	SC3 | secretory carrier 3 | chr1:22586035-22588664 FORWARD LENGTH=289	0.854213	0.904465	0.696873	0.712456
AT1G61570.1	TIM13 | translocase of the inner mitochondrial membrane 13 | chr1:22718897-22719473 REVERSE LENGTH=87	1.00937	0.926297	1.20301	1.18405
AT1G61620.1	phosphoinositide binding | chr1:22737653-22739209 FORWARD LENGTH=310	0.95842	0.976658	0.943244	0.924502
AT1G61670.1	Lung seven transmembrane receptor family protein | chr1:22770132-22772258 FORWARD LENGTH=513	0.824348	0.858438	0.491929	0.604788
AT1G61690.1	phosphoinositide binding | chr1:22782825-22786782 REVERSE LENGTH=1171	0.936685	0.89236	1.01445	0.951511
AT1G61730.1	DNA-binding storekeeper protein-related transcriptional regulator | chr1:22793447-22794577 REVERSE LENGTH=376	1.05527	1.02308	1.08312	1.09531
AT1G61770.1	Chaperone DnaJ-domain superfamily protein | chr1:22810220-22812370 FORWARD LENGTH=300	1.02814	1.05153	1.10935	1.11787
AT1G61790.1	Oligosaccharyltransferase complex/magnesium transporter family protein | chr1:22814390-22815430 FORWARD LENGTH=346	0.781902	0.80788	0.696752	0.728457
AT1G61870.1	PPR336 | pentatricopeptide repeat 336 | chr1:22865326-22866552 REVERSE LENGTH=408	1.01165	0.987082	0.86487	0.904418
AT1G61900.1	unknown protein; FUNCTIONS IN: molecular_function unknown; INVOLVED IN: biological_process unknown; LOCATED IN: anchored to plasma membrane, plasma membrane, anchored to membrane; EXPRESSED IN: 23 plant structures; EXPRESSED DURING: 13	0.943758	0.839145	0.831934	0.818207
AT1G61990.1	Mitochondrial transcription termination factor family protein | chr1:22911453-22912697 FORWARD LENGTH=414	1.00678	1.17684	0.854549	0.787215
AT1G62000.1	unknown protein; FUNCTIONS IN: molecular_function unknown; INVOLVED IN: biological_process unknown; LOCATED IN: endomembrane system; BEST Arabidopsis thaliana protein match is: unknown protein (TAIR:AT1G62080.1); Has 163 Blast hits to 56 proteins in 10 species: Archae - 0; Bacteria - 4; Metazoa - 109; Fungi - 6; Plants - 37; Viruses - 0; Other Eukaryotes - 7 (source: NCBI BLink). | chr1:22913491-…	0.924748	0.889558	0.943047	0.938851
AT1G62020.1	Coatomer, alpha subunit | chr1:22919814-22923728 FORWARD LENGTH=1216	0.954084	1.03204	0.716628	0.714207
AT1G62040.1	ATG8C | Ubiquitin-like superfamily protein | chr1:22933216-22934253 FORWARD LENGTH=119	1.16376	1.05629	1.16073	1.04552
AT1G62380.1	ACO2, ATACO2 | ACC oxidase 2 | chr1:23082340-23084068 FORWARD LENGTH=320	1.04463	1.03838	1.10182	1.0975
AT1G62390.1	Phox2 | Octicosapeptide/Phox/Bem1p (PB1) domain-containing protein / tetratricopeptide repeat (TPR)-containing protein | chr1:23084632-23086887 REVERSE LENGTH=751	0.971241	0.989514	0.909624	0.904529
AT1G62640.1	KAS III | 3-ketoacyl-acyl carrier protein synthase III | chr1:23192502-23194737 FORWARD LENGTH=404	1.02635	1.00966	1.11654	1.10393
AT1G62740.1	Hop2 | stress-inducible protein, putative | chr1:23231026-23233380 FORWARD LENGTH=571	1.03887	0.996681	1.1254	1.10852
AT1G62750.1	ATSCO1, ATSCO1/CPEF-G, SCO1 | Translation elongation factor EFG/EF2 protein | chr1:23233622-23236321 REVERSE LENGTH=783	1.0335	1.03484	0.983078	0.96965
AT1G62820.1	Calcium-binding EF-hand family protein | chr1:23263822-23264268 REVERSE LENGTH=148	0.996032	0.955619	1.19033	1.18838
AT1G63000.1	NRS/ER, UER1 | nucleotide-rhamnose synthase/epimerase-reductase | chr1:23342510-23343859 FORWARD LENGTH=301	0.982371	0.975059	1.04915	1.0564
AT1G63160.1	RFC2 | replication factor C 2 | chr1:23422068-23423771 REVERSE LENGTH=333	0.972111	0.94083	0.803332	0.750182
AT1G63220.1	Calcium-dependent lipid-binding (CaLB domain) family protein | chr1:23449017-23450244 FORWARD LENGTH=147	1.13548	1.02276	1.1661	1.19614
AT1G63290.1	Aldolase-type TIM barrel family protein | chr1:23472095-23473590 REVERSE LENGTH=227	0.864544	0.966482	1.08865	1.15581
AT1G63640.1	P-loop nucleoside triphosphate hydrolases superfamily protein with CH (Calponin Homology) domain | chr1:23589234-23595139 REVERSE LENGTH=1071	1.0389	1.0025	0.793872	0.760309
AT1G63660.1	GMP synthase (glutamine-hydrolyzing), putative / glutamine amidotransferase, putative | chr1:23604127-23607080 REVERSE LENGTH=534	0.981336	0.997935	0.902849	0.880585
AT1G63770.4	Peptidase M1 family protein | chr1:23657791-23663476 REVERSE LENGTH=895	1.02633	1.02526	1.02932	1.04139
AT1G63780.1	IMP4 | Ribosomal RNA processing Brix domain protein | chr1:23665045-23667243 REVERSE LENGTH=294	1.01235	1.01611	0.962559	0.942715
AT1G63810.1	CONTAINS InterPro DOMAIN/s: Nrap protein (InterPro:IPR005554); Has 396 Blast hits to 382 proteins in 182 species: Archae - 3; Bacteria - 2; Metazoa - 142; Fungi - 146; Plants - 43; Viruses - 0; Other Eukaryotes - 60 (source: NCBI BLink	1.00676	1.04089	0.729336	0.713227
AT1G63940.1	MDAR6 | monodehydroascorbate reductase 6 | chr1:23730206-23733534 FORWARD LENGTH=486	1.01104	1.00053	1.09534	1.08598
AT1G64040.1	TOPP3 | type one serine/threonine protein phosphatase 3 | chr1:23758626-23760274 REVERSE LENGTH=322	0.98208	0.95294	1.11452	1.10942
AT1G64090.1	RTNLB3 | Reticulan like protein B3 | chr1:23789395-23790669 FORWARD LENGTH=255	0.771104	0.820261	0.734899	0.737378
AT1G64190.1	6-phosphogluconate dehydrogenase family protein | chr1:23825549-23827012 REVERSE LENGTH=487	0.990142	0.987005	0.925549	0.917706
AT1G64330.1	myosin heavy chain-related | chr1:23872172-23873970 FORWARD LENGTH=555	1.22542	1.24945	1.15898	1.20534
AT1G64430.1	Pentatricopeptide repeat (PPR) superfamily protein | chr1:23933541-23936336 FORWARD LENGTH=559	1.04801	1.08646	0.949601	0.93785
AT1G64510.1	Translation elongation factor EF1B/ribosomal protein S6 family protein | chr1:23954993-23956205 REVERSE LENGTH=207	0.965479	0.967066	0.957007	0.932612
AT1G64520.1	RPN12a | regulatory particle non-ATPase 12A | chr1:23956459-23958120 FORWARD LENGTH=267	1.00903	1.03051	1.00091	1.00988
AT1G64550.1	ATGCN3, GCN3 | general control non-repressible 3 | chr1:23968850-23973369 FORWARD LENGTH=715	0.908082	0.935745	0.906465	0.912057
AT1G64750.1	ATDSS1(I), DSS1(I) | deletion of SUV3 suppressor 1(I) | chr1:24052787-24053712 REVERSE LENGTH=74	0.791087	0.707752	1.02353	1.00455
AT1G64760.1	O-Glycosyl hydrolases family 17 protein | chr1:24054220-24056194 REVERSE LENGTH=481	0.910628	1.07789	0.884817	0.904246
AT1G64790.1	ILA | ILITYHIA | chr1:24065232-24081908 REVERSE LENGTH=2610	0.928014	1.00935	0.738701	0.724676
AT1G64880.1	Ribosomal protein S5 family protein | chr1:24105713-24108780 FORWARD LENGTH=515	0.971474	0.998422	0.998489	0.982022
AT1G64980.1	Nucleotide-diphospho-sugar transferases superfamily protein | chr1:24137840-24138619 REVERSE LENGTH=259	1.07104	1.0652	1.03985	1.08593
AT1G65010.1	Plant protein of unknown function (DUF827) | chr1:24149543-24154024 FORWARD LENGTH=1345	0.655463	0.665737	1.05078	0.989462
AT1G65030.1	Transducin/WD40 repeat-like superfamily protein | chr1:24156798-24158511 FORWARD LENGTH=345	0.948405	0.961757	0.940478	0.979485
AT1G65050.1	TRAF-like superfamily protein | chr1:24164286-24165679 REVERSE LENGTH=228	0.986651	0.970758	0.942191	0.883611
AT1G65220.1	ARM repeat superfamily protein | chr1:24226204-24228799 FORWARD LENGTH=411	1.04928	1.11017	0.890435	0.897268
AT1G65260.1	PTAC4, VIPP1 | plastid transcriptionally active 4 | chr1:24236329-24240428 FORWARD LENGTH=330	1.02934	0.979327	1.15197	1.09549
AT1G65270.1	unknown protein; FUNCTIONS IN: molecular_function unknown; INVOLVED IN: biological_process unknown; LOCATED IN: endoplasmic reticulum, plasma membrane; EXPRESSED IN: 24 plant structures; EXPRESSED DURING: 13 growth stages; Has 149 Blas	1.00612	0.955457	1.07583	1.06475
AT1G65290.1	mtACP2 | mitochondrial acyl carrier protein 2 | chr1:24249088-24250366 REVERSE LENGTH=126	0.905515	0.865013	1.18833	1.2267
AT1G65440.1	GTB1 | global transcription factor group B1 | chr1:24306945-24314327 REVERSE LENGTH=1647	0.842213	0.878612	0.862361	0.875181
AT1G65650.1	UCH2 | Peptidase C12, ubiquitin carboxyl-terminal hydrolase 1 | chr1:24415172-24417466 REVERSE LENGTH=330	1.09716	1.14745	0.947349	0.958459
AT1G65700.1	Small nuclear ribonucleoprotein family protein | chr1:24434463-24435870 REVERSE LENGTH=98	0.922959	0.866381	0.983491	0.949865
AT1G65820.1	microsomal glutathione s-transferase, putative | chr1:24485213-24486682 FORWARD LENGTH=146	0.928239	1.05251	0.729272	0.773873
AT1G65930.1	cICDH | cytosolic NADP+-dependent isocitrate dehydrogenase | chr1:24539088-24541861 FORWARD LENGTH=410	1.01307	1.00614	1.05098	1.05486
AT1G65970.1	TPX2 | thioredoxin-dependent peroxidase 2 | chr1:24557527-24558229 REVERSE LENGTH=162	1.0952	1.08694	1.19343	1.19507
AT1G65980.1	TPX1 | thioredoxin-dependent peroxidase 1 | chr1:24559524-24560753 REVERSE LENGTH=162	1.04914	1.02373	1.12441	1.14985
AT1G66070.1	Translation initiation factor eIF3 subunit | chr1:24596194-24597520 REVERSE LENGTH=226	1.04523	0.993395	1.0893	1.06086
AT1G66240.1	ATX1, ATATX1 | homolog of anti-oxidant 1 | chr1:24686445-24687327 REVERSE LENGTH=106	1.06671	1.01923	1.10114	1.13602
AT1G66260.1	RNA-binding (RRM/RBD/RNP motifs) family protein | chr1:24695895-24697883 REVERSE LENGTH=295	0.928006	0.915294	0.998603	0.93389
AT1G66410.1	CAM4, ACAM-4 | calmodulin 4 | chr1:24774431-24775785 REVERSE LENGTH=149	1.00181	0.903083	1.24988	1.3381
AT1G66530.1	Arginyl-tRNA synthetase, class Ic | chr1:24819064-24822277 REVERSE LENGTH=590	0.917933	0.962306	0.799355	0.794387
AT1G66580.1	SAG24, RPL10C | senescence associated gene 24 | chr1:24839208-24840439 FORWARD LENGTH=221	0.947586	0.971087	0.85451	0.868898
AT1G66670.1	CLPP3, NCLPP3 | CLP protease proteolytic subunit 3 | chr1:24863995-24865646 REVERSE LENGTH=309	1.01599	1.04111	1.00666	1.00569
AT1G66680.1	AR401 | S-adenosyl-L-methionine-dependent methyltransferases superfamily protein | chr1:24866352-24868888 REVERSE LENGTH=358	0.958187	0.941057	1.0904	1.05127
AT1G67090.1	RBCS1A | ribulose bisphosphate carboxylase small chain 1A | chr1:25048465-25049249 REVERSE LENGTH=180	1.02746	1.04145	1.13341	1.09292
AT1G67120.1	ATPases;nucleotide binding;ATP binding;nucleoside-triphosphatases;transcription factor binding | chr1:25069727-25095526 REVERSE LENGTH=5393	1.02082	1.11273	1.03017	0.995904
AT1G67230.1	LINC1 | little nuclei1 | chr1:25151561-25156032 REVERSE LENGTH=1132	0.947925	0.894346	0.91351	0.955152
AT1G67280.1	Glyoxalase/Bleomycin resistance protein/Dioxygenase superfamily protein | chr1:25188563-25190547 REVERSE LENGTH=350	0.922852	0.896355	1.00214	0.976778
AT1G67430.1	Ribosomal protein L22p/L17e family protein | chr1:25262209-25263627 FORWARD LENGTH=175	0.958839	0.958162	1.01923	1.01889
AT1G67630.1	POLA2 | DNA polymerase alpha 2 | chr1:25344573-25348287 REVERSE LENGTH=620	0.90766	0.900655	1.05668	1.02166
AT1G67680.1	SRP72 RNA-binding domain | chr1:25365962-25368464 REVERSE LENGTH=664	1.03801	1.02769	0.981245	0.977324
AT1G67930.1	Golgi transport complex protein-related | chr1:25474218-25477332 REVERSE LENGTH=832	1.0461	1.07665	0.831088	0.846473
AT1G67950.1	RNA-binding (RRM/RBD/RNP motifs) family protein | chr1:25478884-25480420 REVERSE LENGTH=278	0.995345	1.03671	1.09687	1.01455
AT1G68010.1	HPR, ATHPR1 | hydroxypyruvate reductase | chr1:25493418-25495720 FORWARD LENGTH=386	0.879051	0.862311	0.953353	0.87008
AT1G68090.1	ANNAT5, ANN5 | annexin 5 | chr1:25519442-25520774 REVERSE LENGTH=316	1.07766	1.06341	1.02061	1.04842
AT1G68370.1	ARG1 | Chaperone DnaJ-domain superfamily protein | chr1:25632046-25634527 REVERSE LENGTH=410	1.00061	0.819533	1.07222	0.984271
AT1G68560.1	ATXYL1, XYL1, TRG1 | alpha-xylosidase 1 | chr1:25734435-25737897 REVERSE LENGTH=915	0.990538	0.954582	1.06545	1.05275
AT1G68590.1	Ribosomal protein PSRP-3/Ycf65 | chr1:25757593-25758169 REVERSE LENGTH=166	1.04274	0.829094	1.07922	1.00108
AT1G68680.1	unknown protein; FUNCTIONS IN: molecular_function unknown; INVOLVED IN: biological_process unknown; LOCATED IN: chloroplast; EXPRESSED IN: 23 plant structures; EXPRESSED DURING: 16 growth stages; Has 20 Blast hits to 20 proteins in 11	1.30723	1.31217	0.778843	0.751947
AT1G68760.1	ATNUDT1, ATNUDX1, NUDX1 | nudix hydrolase 1 | chr1:25829090-25829607 FORWARD LENGTH=147	1.04998	1.04552	1.0233	1.07568
AT1G68790.1	LINC3 | little nuclei3 | chr1:25834932-25839157 REVERSE LENGTH=1085	1.0366	1.01819	1.13479	1.0664
AT1G69070.1	FUNCTIONS IN: molecular_function unknown; INVOLVED IN: biological_process unknown; LOCATED IN: cellular_component unknown; EXPRESSED IN: 23 plant structures; EXPRESSED DURING: 13 growth stages; CONTAINS InterPro DOMAIN/s: Nop14-like pr	0.930867	0.986932	0.96756	0.94188
AT1G69200.1	FLN2 | fructokinase-like 2 | chr1:26016018-26018365 FORWARD LENGTH=616	1.11133	1.00593	0.828598	0.850736
AT1G69250.1	Nuclear transport factor 2 (NTF2) family protein with RNA binding (RRM-RBD-RNP motifs) domain | chr1:26033163-26035301 FORWARD LENGTH=427	0.963166	0.965297	0.956249	0.954965
AT1G69295.1	PDCB4 | plasmodesmata callose-binding protein 4 | chr1:26050492-26051843 REVERSE LENGTH=222	1.0301	1.01333	1.04217	1.0478
AT1G69340.1	appr-1-p processing enzyme family protein | chr1:26066298-26069644 FORWARD LENGTH=562	0.862401	0.939434	0.81571	0.757336
AT1G69410.1	ATELF5A-3, ELF5A-3 | eukaryotic elongation factor 5A-3 | chr1:26089301-26090194 FORWARD LENGTH=158	0.998856	0.958443	1.10866	1.12511
AT1G69510.1	cAMP-regulated phosphoprotein 19-related protein | chr1:26126779-26127725 FORWARD LENGTH=137	1.0137	0.983489	1.1163	1.07409
AT1G69530.1	ATEXPA1, EXP1, AT-EXP1, ATEXP1, ATHEXP ALPHA 1.2, EXPA1 | expansin A1 | chr1:26142034-26143051 FORWARD LENGTH=250	1.0156	0.916858	0.923996	0.940788
AT1G69620.1	RPL34 | ribosomal protein L34 | chr1:26189900-26191081 FORWARD LENGTH=119	0.883786	0.913848	0.939896	0.938874
AT1G69740.1	HEMB1 | Aldolase superfamily protein | chr1:26232197-26234713 FORWARD LENGTH=430	0.979801	0.997817	1.0872	1.05553
AT1G69770.1	CMT3 | chromomethylase 3 | chr1:26248496-26253519 REVERSE LENGTH=839	0.985165	0.975225	0.897754	0.894313
AT1G69830.1	ATAMY3, AMY3 | alpha-amylase-like 3 | chr1:26288518-26293003 REVERSE LENGTH=887	0.983736	0.991731	0.910225	0.898402
AT1G69840.1	SPFH/Band 7/PHB domain-containing membrane-associated protein family | chr1:26293932-26295150 REVERSE LENGTH=286	0.918937	0.999906	0.814171	0.792614
AT1G69960.1	PP2A | serine/threonine protein phosphatase 2A | chr1:26348892-26350511 REVERSE LENGTH=307	0.981233	1.03585	0.969656	1.00011
AT1G70310.1	SPDS2 | spermidine synthase 2 | chr1:26485497-26487352 REVERSE LENGTH=340	0.986389	1.01241	1.05436	1.04739
AT1G70320.1	UPL2 | ubiquitin-protein ligase 2 | chr1:26488745-26501281 REVERSE LENGTH=3658	0.965987	1.02712	1.41475	1.21506
AT1G70410.1	ATBCA4, BCA4, CA4 | beta carbonic anhydrase 4 | chr1:26534167-26536505 REVERSE LENGTH=258	1.008	1.00383	0.983862	0.984876
AT1G70570.1	anthranilate phosphoribosyltransferase, putative | chr1:26608719-26612062 FORWARD LENGTH=595	0.968513	0.899986	1.1963	1.14362
AT1G70600.1	Ribosomal protein L18e/L15 superfamily protein | chr1:26621168-26621608 REVERSE LENGTH=146	1.03543	1.04644	0.958589	0.963427
AT1G70730.1	PGM2 | Phosphoglucomutase/phosphomannomutase family protein | chr1:26669020-26672726 REVERSE LENGTH=585	1.01823	1.03005	0.98722	0.981226
AT1G70770.1	Protein of unknown function DUF2359, transmembrane | chr1:26688622-26691185 REVERSE LENGTH=610	0.951942	1.02348	0.755441	0.742769
AT1G70940.1	PIN3, ATPIN3 | Auxin efflux carrier family protein | chr1:26743170-26745871 FORWARD LENGTH=640	0.98226	1.03671	0.568523	0.639908
AT1G70980.1	SYNC3 | Class II aminoacyl-tRNA and biotin synthetases superfamily protein | chr1:26762339-26764394 FORWARD LENGTH=571	0.94229	0.9862	0.879882	0.886118
AT1G71040.1	LPR2 | Cupredoxin superfamily protein | chr1:26797201-26800224 REVERSE LENGTH=581	1.0033	1.07599	0.98514	0.950329
AT1G71080.1	RNA polymerase II transcription elongation factor | chr1:26809987-26811645 REVERSE LENGTH=326	0.965127	0.948931	1.50391	1.06322
AT1G71220.1	EBS1, UGGT, PSL2 | UDP-glucose:glycoprotein glucosyltransferases;transferases, transferring hexosyl groups;transferases, transferring glycosyl groups | chr1:26841664-26851730 FORWARD LENGTH=1613	0.970037	0.985262	0.752298	0.750661
AT1G71270.1	POK, TTD8, ATVPS52 | Vps52 / Sac2 family | chr1:26863736-26869817 FORWARD LENGTH=707	0.927198	1.01341	1.19503	1.16614
AT1G71310.1	cobalt ion binding | chr1:26878717-26879844 REVERSE LENGTH=176	1.01317	0.899752	1.24697	1.19089
AT1G71350.1	eukaryotic translation initiation factor SUI1 family protein | chr1:26888525-26891209 REVERSE LENGTH=597	0.973365	0.968003	1.05525	0.990559
AT1G71360.1	Galactose-binding protein | chr1:26892214-26894166 REVERSE LENGTH=596	1.02811	0.980713	1.08109	0.996899
AT1G71380.1	ATGH9B3, ATCEL3, CEL3 | cellulase 3 | chr1:26899989-26901749 REVERSE LENGTH=484	0.975931	0.987893	0.846813	0.838113
AT1G71750.1	HGPT | Hypoxanthine-guanine phosphoribosyltransferase | chr1:26987954-26989144 REVERSE LENGTH=188	1.07314	1.02887	1.17699	1.13791
AT1G71770.1	PAB5 | poly(A)-binding protein 5 | chr1:26990777-26993489 REVERSE LENGTH=682	1.0055	1.00489	1.05045	1.05665
AT1G71820.1	SEC6 | SEC6 | chr1:27010022-27016745 FORWARD LENGTH=752	0.747119	0.921084	0.752009	0.728158
AT1G71840.1	transducin family protein / WD-40 repeat family protein | chr1:27022424-27024380 FORWARD LENGTH=407	1.00251	0.974658	1.10937	1.14695
AT1G71860.1	PTP1, ATPTP1 | protein tyrosine phosphatase 1 | chr1:27026866-27028675 FORWARD LENGTH=340	1.03058	1.02257	0.95987	0.944166
AT1G71920.1	HISN6B | HISTIDINE BIOSYNTHESIS 6B | chr1:27067168-27068999 FORWARD LENGTH=415	0.975307	1.05498	0.938783	0.891545
AT1G71950.1	Proteinase inhibitor, propeptide | chr1:27080453-27081573 REVERSE LENGTH=136	1.06642	0.98516	1.15154	1.14888
AT1G72150.1	PATL1 | PATELLIN 1 | chr1:27148558-27150652 FORWARD LENGTH=573	1.0335	1.00612	1.03929	0.980365
AT1G72170.1	Domain of unknown function (DUF543) | chr1:27156403-27157516 FORWARD LENGTH=102	1.00593	0.900261	1.10746	1.03904
AT1G72330.1	ALAAT2 | alanine aminotransferase 2 | chr1:27233637-27236571 FORWARD LENGTH=540	1.078	1.02931	1.05453	0.997879
AT1G72370.1	P40, AP40, RP40, RPSAA | 40s ribosomal protein SA | chr1:27243148-27244842 REVERSE LENGTH=298	0.938987	0.993902	0.808593	0.815448
AT1G72440.1	EDA25, SWA2 | CCAAT-binding factor | chr1:27268325-27273596 REVERSE LENGTH=1043	0.994194	1.0184	0.774821	0.812925
AT1G72550.1	tRNA synthetase beta subunit family protein | chr1:27319947-27323908 REVERSE LENGTH=598	0.951112	1.00289	0.828044	0.812716
AT1G72680.1	ATCAD1, CAD1 | cinnamyl-alcohol dehydrogenase | chr1:27359346-27360876 REVERSE LENGTH=355	0.978666	0.924379	1.04119	1.02695
AT1G72710.1	CKL2 | casein kinase 1-like protein 2 | chr1:27372553-27376178 FORWARD LENGTH=465	1.04784	1.07567	1.00606	1.01054
AT1G72730.1	DEA(D/H)-box RNA helicase family protein | chr1:27378040-27379593 REVERSE LENGTH=414	1.01668	1.0157	0.949392	0.92878
AT1G72750.1	ATTIM23-2, TIM23-2 | translocase inner membrane subunit 23-2 | chr1:27383577-27384143 FORWARD LENGTH=188	1.02678	1.0711	1.01284	1.01409
AT1G72880.1	Survival protein SurE-like phosphatase/nucleotidase | chr1:27423678-27425928 REVERSE LENGTH=385	0.945789	0.893316	1.23237	1.16691
AT1G73180.1	Eukaryotic translation initiation factor eIF2A family protein | chr1:27518335-27521432 FORWARD LENGTH=513	0.971819	0.979214	0.987769	1.00469
AT1G73230.1	Nascent polypeptide-associated complex NAC | chr1:27540506-27541364 REVERSE LENGTH=165	1.05424	1.09176	1.08099	1.16542
AT1G73250.1	ATFX, GER1 | GDP-4-keto-6-deoxymannose-3,5-epimerase-4-reductase 1 | chr1:27545213-27546360 REVERSE LENGTH=323	0.925977	0.923635	1.04187	1.06304
AT1G73720.1	SMU1 | transducin family protein / WD-40 repeat family protein | chr1:27725059-27729722 FORWARD LENGTH=511	1.10284	0.954493	0.838163	0.969641
AT1G73840.1	ESP1 | hydroxyproline-rich glycoprotein family protein | chr1:27763937-27766328 REVERSE LENGTH=388	1.02079	0.896039	0.988502	0.954869
AT1G73940.1	unknown protein; BEST Arabidopsis thaliana protein match is: unknown protein (TAIR:AT5G49410.2); Has 54 Blast hits to 54 proteins in 11 species: Archae - 0; Bacteria - 0; Metazoa - 0; Fungi - 0; Plants - 54; Viruses - 0; Other Eukaryot	0.953051	0.929162	1.02297	0.986201
AT1G74000.1	SS3 | strictosidine synthase 3 | chr1:27829266-27831401 REVERSE LENGTH=329	0.95252	0.975477	1.05248	1.00356
AT1G74010.1	Calcium-dependent phosphotriesterase superfamily protein | chr1:27832432-27834017 REVERSE LENGTH=325	0.837826	0.905822	0.984937	1.01242
AT1G74020.1	SS2 | strictosidine synthase 2 | chr1:27835289-27837277 REVERSE LENGTH=335	1.04654	0.910776	1.06942	1.07625
AT1G74030.1	ENO1 | enolase 1 | chr1:27839465-27841901 REVERSE LENGTH=477	1.05188	1.01834	1.1282	1.13244
AT1G74040.1	IMS1, MAML-3, IPMS2 | 2-isopropylmalate synthase 1 | chr1:27842258-27845566 FORWARD LENGTH=631	0.939993	0.897539	0.952269	0.934545
AT1G74050.1	Ribosomal protein L6 family protein | chr1:27847256-27848680 REVERSE LENGTH=233	1.00374	1.03241	0.925626	0.922036
AT1G74060.1	Ribosomal protein L6 family protein | chr1:27850033-27851299 REVERSE LENGTH=233	1.02453	1.03317	0.943994	0.94376
AT1G74230.1	GR-RBP5 | glycine-rich RNA-binding protein 5 | chr1:27915346-27916857 FORWARD LENGTH=289	1.14185	1.10065	1.13446	1.11499
AT1G74240.1	Mitochondrial substrate carrier family protein | chr1:27917437-27919987 FORWARD LENGTH=364	0.860888	0.981297	0.748079	0.743224
AT1G74260.1	PUR4 | purine biosynthesis 4 | chr1:27923005-27927764 REVERSE LENGTH=1407	1.01823	1.00579	0.977114	0.994884
AT1G74270.1	Ribosomal protein L35Ae family protein | chr1:27928415-27929466 REVERSE LENGTH=112	1.01032	1.07891	1.02362	1.09437
AT1G74380.1	XXT5 | xyloglucan xylosyltransferase 5 | chr1:27959848-27961221 FORWARD LENGTH=457	0.953778	0.897505	0.878418	0.927481
AT1G74470.1	Pyridine nucleotide-disulphide oxidoreductase family protein | chr1:27991248-27992845 FORWARD LENGTH=467	0.980628	0.984098	0.973539	0.955739
AT1G74560.1	NRP1 | NAP1-related protein 1 | chr1:28017815-28019900 REVERSE LENGTH=256	1.02563	0.990285	1.15563	1.17221
AT1G74720.1	QKY | C2 calcium/lipid-binding plant phosphoribosyltransferase family protein | chr1:28075173-28078418 FORWARD LENGTH=1081	0.943888	0.949731	0.705925	0.767051
AT1G74910.1	ADP-glucose pyrophosphorylase family protein | chr1:28135770-28138456 REVERSE LENGTH=415	0.95214	0.984133	0.923396	0.869898
AT1G74920.1	ALDH10A8 | aldehyde dehydrogenase 10A8 | chr1:28139175-28142573 REVERSE LENGTH=501	0.95843	0.958513	1.03937	1.03581
AT1G74960.1	FAB1, KAS2, ATKAS2 | fatty acid biosynthesis 1 | chr1:28152564-28155948 REVERSE LENGTH=541	0.974326	0.956506	1.01877	1.00155
AT1G74970.1	RPS9, TWN3 | ribosomal protein S9 | chr1:28157761-28159202 REVERSE LENGTH=208	0.970299	0.971128	0.83439	0.769036
AT1G75200.1	flavodoxin family protein / radical SAM domain-containing protein | chr1:28220849-28223597 REVERSE LENGTH=647	0.938367	0.959119	0.849096	0.897878
AT1G75270.1	DHAR2 | dehydroascorbate reductase 2 | chr1:28250255-28251237 REVERSE LENGTH=213	1.03819	1.03987	1.06874	1.12918
AT1G75330.1	OTC | ornithine carbamoyltransferase | chr1:28266457-28268383 REVERSE LENGTH=375	0.955804	0.936102	1.12797	1.09234
AT1G75500.1	WAT1 | Walls Are Thin 1 | chr1:28338282-28340091 REVERSE LENGTH=389	0.840128	0.898151	0.828981	0.713388
AT1G75560.1	zinc knuckle (CCHC-type) family protein | chr1:28371420-28372717 REVERSE LENGTH=257	0.926322	0.874438	0.922246	0.867833
AT1G75660.1	XRN3, AtXRN3 | 5~-3~ exoribonuclease 3 | chr1:28408289-28414825 FORWARD LENGTH=1020	0.956514	1.02812	0.676021	0.663601
AT1G75780.1	TUB1 | tubulin beta-1 chain | chr1:28451378-28453602 REVERSE LENGTH=447	0.979434	0.979992	0.957442	0.953559
AT1G75950.1	SKP1, ASK1, ATSKP1, SKP1A, UIP1 | S phase kinase-associated protein 1 | chr1:28516715-28517454 FORWARD LENGTH=160	1.13038	1.11796	1.10732	1.02009
AT1G75990.1	PAM domain (PCI/PINT associated module) protein | chr1:28524623-28526718 REVERSE LENGTH=487	0.968331	1.04669	0.78344	0.75809
AT1G76010.1	Alba DNA/RNA-binding protein | chr1:28528505-28530488 REVERSE LENGTH=350	0.981494	0.974852	0.926213	0.883505
AT1G76140.1	Prolyl oligopeptidase family protein | chr1:28571187-28574852 FORWARD LENGTH=795	1.05087	0.9895	0.879865	0.9048
AT1G76160.1	sks5 | SKU5 similar 5 | chr1:28578211-28581020 REVERSE LENGTH=541	0.893978	0.844368	1.09526	0.733744
AT1G76180.1	ERD14 | Dehydrin family protein | chr1:28587013-28587657 REVERSE LENGTH=185	1.11628	1.06875	1.17684	1.19203
AT1G76260.1	DWA2 | DWD (DDB1-binding WD40 protein) hypersensitive to ABA 2 | chr1:28610363-28612998 FORWARD LENGTH=350	1.05693	1.00272	1.04826	1.04029
AT1G76300.1	SmD3 | snRNP core protein SMD3 | chr1:28625957-28627080 FORWARD LENGTH=128	0.945591	0.988748	0.949337	0.918331
AT1G76400.1	Ribophorin I | chr1:28658713-28661672 REVERSE LENGTH=614	0.927748	1.03761	0.871239	0.868368
AT1G76540.1	CDKB2;1 | cyclin-dependent kinase B2;1 | chr1:28720554-28722351 REVERSE LENGTH=313	1.0503	1.05946	0.842218	0.778691
AT1G76550.1	Phosphofructokinase family protein | chr1:28722900-28726929 REVERSE LENGTH=617	0.970525	1.03068	0.797893	0.797549
AT1G76680.1	OPR1, ATOPR1 | 12-oxophytodienoate reductase 1 | chr1:28776982-28778271 FORWARD LENGTH=372	0.981009	0.969174	0.970774	0.95301
AT1G76810.1	eukaryotic translation initiation factor 2 (eIF-2) family protein | chr1:28831366-28836310 REVERSE LENGTH=1294	0.961161	1.00308	0.799408	0.802717
AT1G76820.1	eukaryotic translation initiation factor 2 (eIF-2) family protein | chr1:28837796-28842343 FORWARD LENGTH=1166	1.07772	1.12559	0.766213	0.77652
AT1G76850.1	SEC5A | exocyst complex component sec5 | chr1:28848013-28854282 FORWARD LENGTH=1090	0.916892	0.980635	0.932439	0.915256
AT1G76860.1	Small nuclear ribonucleoprotein family protein | chr1:28854594-28855637 REVERSE LENGTH=98	1.14613	1.06136	1.09466	1.05236
AT1G77030.1	hydrolases, acting on acid anhydrides, in phosphorus-containing anhydrides;ATP-dependent helicases;nucleic acid binding;ATP binding;RNA binding;helicases | chr1:28947887-28951526 REVERSE LENGTH=845	0.943494	1.02142	0.8881	0.951551
AT1G77120.1	ADH1, ADH, ATADH, ATADH1 | alcohol dehydrogenase 1 | chr1:28975509-28977216 FORWARD LENGTH=379	1.00567	0.991225	1.03383	1.03622
AT1G77140.1	VPS45, ATVPS45 | vacuolar protein sorting 45 | chr1:28984163-28987681 FORWARD LENGTH=569	0.907264	0.921869	0.78113	0.710199
AT1G77180.1	SKIP | chromatin protein family | chr1:28999791-29001632 REVERSE LENGTH=613	0.945306	0.986107	1.07555	1.03548
AT1G77440.1	PBC2 | 20S proteasome beta subunit C2 | chr1:29096334-29098105 FORWARD LENGTH=204	1.05305	1.05614	1.0874	1.13877
AT1G77470.1	RFC3, RFC5 | replication factor C subunit 3 | chr1:29112194-29114323 REVERSE LENGTH=369	1.06815	1.11382	0.774096	0.75721
AT1G77490.1	TAPX | thylakoidal ascorbate peroxidase | chr1:29117688-29120046 FORWARD LENGTH=426	1.06265	1.12169	1.00452	1.00498
AT1G77510.1	ATPDIL1-2, PDI6, ATPDI6, PDIL1-2 | PDI-like 1-2 | chr1:29126742-29129433 FORWARD LENGTH=508	1.01861	0.994398	1.15761	1.14775
AT1G77550.1	tubulin-tyrosine ligases;tubulin-tyrosine ligases | chr1:29138490-29142965 REVERSE LENGTH=855	0.9834	1.03117	0.880971	0.854144
AT1G77590.1	LACS9 | long chain acyl-CoA synthetase 9 | chr1:29148501-29151776 REVERSE LENGTH=691	0.927783	1.00747	0.792054	0.769605
AT1G77670.1	Pyridoxal phosphate (PLP)-dependent transferases superfamily protein | chr1:29189043-29190901 REVERSE LENGTH=440	1.05744	1.05084	0.930367	0.857944
AT1G77710.1	CONTAINS InterPro DOMAIN/s: Ubiquitin-like, Ufm1 (InterPro:IPR005375); Has 244 Blast hits to 244 proteins in 106 species: Archae - 0; Bacteria - 0; Metazoa - 149; Fungi - 0; Plants - 47; Viruses - 0; Other Eukaryotes - 48 (source: NCBI	1.02739	0.994586	1.0584	1.13108
AT1G77840.1	Translation initiation factor IF2/IF5 | chr1:29269087-29270400 FORWARD LENGTH=437	0.951537	1.03634	1.05221	1.08391
AT1G77940.1	Ribosomal protein L7Ae/L30e/S12e/Gadd45 family protein | chr1:29304116-29305288 REVERSE LENGTH=112	1.02169	0.994735	0.932111	0.926694
AT1G78060.1	Glycosyl hydrolase family protein | chr1:29349796-29352868 REVERSE LENGTH=767	0.911169	0.939079	1.40508	1.30431
AT1G78150.1	unknown protein; BEST Arabidopsis thaliana protein match is: unknown protein (TAIR:AT1G35780.1); Has 152 Blast hits to 146 proteins in 18 species: Archae - 0; Bacteria - 0; Metazoa - 1; Fungi - 2; Plants - 149; Viruses - 0; Other Eukar	1.01764	0.991928	1.07516	1.00127
AT1G78300.1	GRF2, 14-3-3OMEGA, GF14 OMEGA | general regulatory factor 2 | chr1:29461883-29463052 FORWARD LENGTH=259	1.05126	1.06245	1.03174	1.05016
AT1G78340.1	ATGSTU22, GSTU22 | glutathione S-transferase TAU 22 | chr1:29473046-29473797 REVERSE LENGTH=218	0.908298	0.804511	1.05735	1.01644
AT1G78380.1	ATGSTU19, GST8, GSTU19 | glutathione S-transferase TAU 19 | chr1:29486659-29487819 REVERSE LENGTH=219	1.06308	1.04524	1.0903	1.07738
AT1G78510.1	SPS1 | solanesyl diphosphate synthase 1 | chr1:29535410-29537163 REVERSE LENGTH=406	1.0017	0.977416	1.1109	1.09357
AT1G78570.1	RHM1, ROL1, ATRHM1 | rhamnose biosynthesis 1 | chr1:29550110-29552207 FORWARD LENGTH=669	0.999225	1.01365	0.9421	0.924022
AT1G78650.1	POLD3 | DNA-directed DNA polymerases | chr1:29582987-29585508 FORWARD LENGTH=509	0.973196	0.925794	1.03621	0.919213
AT1G78900.1	VHA-A | vacuolar ATP synthase subunit A | chr1:29660463-29664575 FORWARD LENGTH=623	1.01615	1.05246	0.978327	0.978978
AT1G79040.1	PSBR | photosystem II subunit R | chr1:29736085-29736781 FORWARD LENGTH=140	1.01802	0.996627	0.889432	0.896911
AT1G79070.1	SNARE-associated protein-related | chr1:29745018-29745807 REVERSE LENGTH=138	1.03698	0.994469	1.2777	1.30952
AT1G79090.1	FUNCTIONS IN: molecular_function unknown; INVOLVED IN: biological_process unknown; LOCATED IN: cellular_component unknown; EXPRESSED IN: 25 plant structures; EXPRESSED DURING: 15 growth stages; CONTAINS InterPro DOMAIN/s: Topoisomerase	0.975406	0.923969	0.850043	0.914187
AT1G79210.1	N-terminal nucleophile aminohydrolases (Ntn hydrolases) superfamily protein | chr1:29796286-29798240 REVERSE LENGTH=235	1.08336	1.04407	1.15763	1.16525
AT1G79230.1	ST1, ATMST1, MST1, ATRDH1, STR1 | mercaptopyruvate sulfurtransferase 1 | chr1:29800824-29803679 FORWARD LENGTH=379	0.959251	0.976982	1.09787	1.08248
AT1G79260.1	CONTAINS InterPro DOMAIN/s: Domain of unknown function DUF1794 (InterPro:IPR014878); Has 30201 Blast hits to 17322 proteins in 780 species: Archae - 12; Bacteria - 1396; Metazoa - 17338; Fungi - 3422; Plants - 5037; Viruses - 0; Other	0.865519	0.90751	1.00465	1.03546
AT1G79280.1	NUA, AtTPR | nuclear pore anchor | chr1:29819176-29832809 REVERSE LENGTH=2093	0.99331	1.01259	0.959817	0.919683
AT1G79340.1	AtMC4, MC4 | metacaspase 4 | chr1:29842849-29844368 FORWARD LENGTH=418	1.00962	0.928649	1.0974	1.06511
AT1G79350.1	EMB1135 | RING/FYVE/PHD zinc finger superfamily protein | chr1:29844829-29853215 REVERSE LENGTH=1295	1.09602	1.08504	1.13464	1.14425
AT1G79390.1	unknown protein; Has 30201 Blast hits to 17322 proteins in 780 species: Archae - 12; Bacteria - 1396; Metazoa - 17338; Fungi - 3422; Plants - 5037; Viruses - 0; Other Eukaryotes - 2996 (source: NCBI BLink). | chr1:29863465-29864276 REV	1.00579	1.05537	0.774576	0.723861
AT1G79440.1	ALDH5F1, SSADH1, SSADH | aldehyde dehydrogenase 5F1 | chr1:29882525-29887275 REVERSE LENGTH=528	0.995902	0.972122	0.998837	1.00685
AT1G79470.1	Aldolase-type TIM barrel family protein | chr1:29894772-29896661 REVERSE LENGTH=503	0.999828	0.981354	1.05871	1.0534
AT1G79500.1	AtkdsA1 | Aldolase-type TIM barrel family protein | chr1:29903604-29905989 FORWARD LENGTH=290	0.963557	0.949896	1.04384	1.01872
AT1G79530.1	GAPCP-1 | glyceraldehyde-3-phosphate dehydrogenase of plastid 1 | chr1:29916232-29919088 REVERSE LENGTH=422	0.963306	0.951705	1.18196	1.17255
AT1G79550.1	PGK | phosphoglycerate kinase | chr1:29924347-29926295 REVERSE LENGTH=401	1.0254	1.00182	1.07127	1.06495
AT1G79570.1	Protein kinase superfamily protein with octicosapeptide/Phox/Bem1p domain | chr1:29932856-29937540 REVERSE LENGTH=1248	1.11013	1.0453	0.929699	0.942757
AT1G79650.1	RAD23, RAD23B | Rad23 UV excision repair protein family | chr1:29972406-29975132 REVERSE LENGTH=371	0.930744	0.931423	1.05333	1.06463
AT1G79690.1	atnudt3, NUDT3 | nudix hydrolase homolog 3 | chr1:29985360-29990171 FORWARD LENGTH=772	1.03566	1.03425	0.982407	1.00196
AT1G79750.1	ATNADP-ME4, NADP-ME4 | NADP-malic enzyme 4 | chr1:30007655-30011179 REVERSE LENGTH=646	1.03435	1.00048	1.03914	1.03384
AT1G79830.1	GC5 | golgin candidate 5 | chr1:30028110-30033508 REVERSE LENGTH=956	0.991704	0.94278	1.11107	1.08877
AT1G79850.1	RPS17, CS17, PRPS17 | ribosomal protein S17 | chr1:30041473-30041922 REVERSE LENGTH=149	1.01083	0.993779	1.05246	1.02766
AT1G79870.1	D-isomer specific 2-hydroxyacid dehydrogenase family protein | chr1:30044794-30045851 FORWARD LENGTH=313	0.930905	0.951158	0.855745	0.813809
AT1G79920.1	Heat shock protein 70 (Hsp 70) family protein | chr1:30058935-30062224 REVERSE LENGTH=831	0.99717	1.00677	0.982627	1.01042
AT1G79930.1	HSP91 | heat shock protein 91 | chr1:30063781-30067067 REVERSE LENGTH=831	0.995096	1.00617	0.982121	1.00896
AT1G79940.1	ATERDJ2A | DnaJ / Sec63 Brl domains-containing protein | chr1:30070023-30073237 FORWARD LENGTH=687	0.992096	1.03987	0.823904	0.873477
AT1G79990.1	structural molecules | chr1:30084522-30091949 FORWARD LENGTH=1135	0.974746	1.01243	0.790232	0.80302
AT1G80030.1	Molecular chaperone Hsp40/DnaJ family protein | chr1:30105398-30108873 REVERSE LENGTH=500	0.991944	0.903466	1.19301	1.14947
AT1G80070.1	SUS2, EMB33, EMB177, EMB14 | Pre-mRNA-processing-splicing factor | chr1:30118052-30127574 FORWARD LENGTH=2359	0.876905	0.96935	0.674091	0.683368
AT1G80230.1	Rubredoxin-like superfamily protein | chr1:30169784-30170999 REVERSE LENGTH=171	1.01391	0.946762	1.23165	1.26958
AT1G80270.1	PPR596 | PENTATRICOPEPTIDE REPEAT 596 | chr1:30181265-30183331 FORWARD LENGTH=596	1.02908	1.02168	0.861512	0.885506
AT1G80360.1	Pyridoxal phosphate (PLP)-dependent transferases superfamily protein | chr1:30208736-30210643 REVERSE LENGTH=394	0.991928	0.957772	0.938595	0.972797
AT1G80410.1	EMB2753 | tetratricopeptide repeat (TPR)-containing protein | chr1:30227963-30234832 REVERSE LENGTH=897	0.985574	1.00732	0.810594	0.810108
AT1G80460.1	NHO1, GLI1 | Actin-like ATPase superfamily protein | chr1:30246960-30249055 REVERSE LENGTH=522	1.00495	1.01565	0.966516	0.979189
AT1G80480.1	PTAC17 | plastid transcriptionally active 17 | chr1:30258272-30260570 REVERSE LENGTH=444	0.969348	0.997094	1.15575	1.21442
AT1G80560.1	ATIMD2, IMD2 | isopropylmalate dehydrogenase 2 | chr1:30287833-30290126 FORWARD LENGTH=405	1.07892	1.02214	1.1009	1.09463
AT1G80600.1	WIN1 | HOPW1-1-interacting 1 | chr1:30298675-30300513 REVERSE LENGTH=457	1.01362	0.979547	0.989616	1.00886
AT1G80620.1	S15/NS1, RNA-binding protein | chr1:30305404-30307182 FORWARD LENGTH=414	0.985564	0.988826	0.852962	0.884687
AT1G80660.1	AHA9, HA9 | H(+)-ATPase 9 | chr1:30316227-30319948 REVERSE LENGTH=954	1.00106	1.0769	0.782352	0.827606
AT1G80670.1	Transducin/WD40 repeat-like superfamily protein | chr1:30320809-30323543 REVERSE LENGTH=349	0.934986	0.91871	1.03641	1.00284
AT1G80680.1	SAR3, MOS3, PRE, NUP96 | SUPPRESSOR OF AUXIN RESISTANCE 3 | chr1:30324219-30328489 FORWARD LENGTH=1046	1.03652	1.10348	0.96753	0.996358
AT1G80720.1	Mitochondrial glycoprotein family protein | chr1:30336289-30337347 FORWARD LENGTH=190	0.940701	0.975659	0.946327	0.809059
AT1G80750.1	Ribosomal protein L30/L7 family protein | chr1:30349052-30350434 FORWARD LENGTH=247	1.01571	1.00045	1.03196	0.999679
AT1G80890.1	unknown protein; BEST Arabidopsis thaliana protein match is: unknown protein (TAIR:AT1G16000.1); Has 41 Blast hits to 40 proteins in 10 species: Archae - 0; Bacteria - 0; Metazoa - 0; Fungi - 0; Plants - 41; Viruses - 0; Other Eukaryot	0.905985	1.03281	0.734447	0.797478
AT1G80930.1	MIF4G domain-containing protein / MA3 domain-containing protein | chr1:30405774-30409499 REVERSE LENGTH=900	0.965209	1.01674	0.764757	0.731038
AT2G01140.1	Aldolase superfamily protein | chr2:95006-96491 REVERSE LENGTH=391	1.03367	1.01317	1.10575	1.08532
AT2G01190.1	Octicosapeptide/Phox/Bem1p family protein | chr2:115023-117296 FORWARD LENGTH=720	1.0759	1.08294	1.11614	1.07656
AT2G01250.1	Ribosomal protein L30/L7 family protein | chr2:132943-134264 REVERSE LENGTH=242	0.945919	1.00933	0.786788	0.788022
AT2G01350.1	QPT | quinolinate phoshoribosyltransferase | chr2:165332-167209 REVERSE LENGTH=348	1.02792	1.04675	0.9889	0.978637
AT2G01470.1	STL2P, ATSEC12 | SEC12P-like 2 protein | chr2:212215-214435 REVERSE LENGTH=393	0.915437	0.951876	0.764954	0.782101
AT2G01630.1	O-Glycosyl hydrolases family 17 protein | chr2:279541-281955 REVERSE LENGTH=501	1.07723	1.07154	0.820578	0.828168
AT2G01640.1	unknown protein; Has 51 Blast hits to 51 proteins in 21 species: Archae - 0; Bacteria - 0; Metazoa - 1; Fungi - 2; Plants - 41; Viruses - 0; Other Eukaryotes - 7 (source: NCBI BLink). | chr2:283085-284034 FORWARD LENGTH=156	0.908064	0.920118	0.949537	0.97698
AT2G01660.1	PDLP6 | plasmodesmata-located protein 6 | chr2:290973-292496 REVERSE LENGTH=288	0.839845	0.950551	0.797455	0.692181
AT2G01690.1	ARM repeat superfamily protein | chr2:309144-313499 REVERSE LENGTH=743	0.89157	0.979144	0.82081	0.812403
AT2G01720.1	Ribophorin I | chr2:317193-320016 REVERSE LENGTH=464	0.995878	1.06454	0.804914	0.777979
AT2G01740.1	Tetratricopeptide repeat (TPR)-like superfamily protein | chr2:326136-327815 REVERSE LENGTH=559	0.925864	0.974456	1.16677	1.11151
AT2G01750.1	ATMAP70-3, MAP70-3 | microtubule-associated proteins 70-3 | chr2:328351-331848 FORWARD LENGTH=629	0.990548	0.926306	1.01294	0.984838
AT2G01970.1	Endomembrane protein 70 protein family | chr2:452197-454819 REVERSE LENGTH=592	0.941825	0.997933	0.737261	0.717268
AT2G02050.1	NADH-ubiquinone oxidoreductase B18 subunit, putative | chr2:490024-490335 FORWARD LENGTH=103	0.992465	0.849049	0.975407	1.02028
AT2G02070.1	AtIDD5, IDD5 | indeterminate(ID)-domain 5 | chr2:505523-509154 FORWARD LENGTH=602	0.843401	0.825578	0.968913	0.976328
AT2G02100.1	LCR69, PDF2.2 | low-molecular-weight cysteine-rich 69 | chr2:528397-528885 FORWARD LENGTH=77	0.825307	0.966398	0.750159	0.901286
AT2G02120.1	PDF2.1, LCR70 | Scorpion toxin-like knottin superfamily protein | chr2:538319-538842 FORWARD LENGTH=77	0.834734	0.960996	0.758545	0.890211
AT2G02160.1	CCCH-type zinc finger family protein | chr2:553407-555899 REVERSE LENGTH=669	0.966359	0.936089	1.06208	1.02
AT2G02390.1	ATGSTZ1, GST18, GSTZ1 | glutathione S-transferase zeta 1 | chr2:629015-630955 FORWARD LENGTH=221	0.9928	0.964674	1.02035	1.03037
AT2G02400.1	NAD(P)-binding Rossmann-fold superfamily protein | chr2:631413-632449 REVERSE LENGTH=318	1.02123	1.05379	0.970279	0.86203
AT2G02470.1	AL6 | alfin-like 6 | chr2:652837-654621 FORWARD LENGTH=256	0.989821	0.974235	1.02224	1.00726
AT2G02500.1	ISPD, ATMEPCT, MCT | Nucleotide-diphospho-sugar transferases superfamily protein | chr2:671054-673124 REVERSE LENGTH=302	0.986403	0.940756	0.922286	0.969278
AT2G02560.1	CAND1, ATCAND1, ETA2, TIP120, HVE | cullin-associated and neddylation dissociated | chr2:690345-697342 FORWARD LENGTH=1219	0.951596	1.03989	0.71768	0.725335
AT2G02570.1	nucleic acid binding;RNA binding | chr2:698361-700794 REVERSE LENGTH=300	0.949108	0.946142	1.11696	1.08661
AT2G02740.1	ATWHY3, PTAC11, WHY3 | ssDNA-binding transcriptional regulator | chr2:769389-770993 FORWARD LENGTH=268	0.957326	0.967642	1.03225	1.01607
AT2G02760.1	ATUBC2, UBC2 | ubiquiting-conjugating enzyme 2 | chr2:774271-775149 FORWARD LENGTH=152	1.02166	0.995332	1.12395	1.07873
AT2G02790.1	IQD29 | IQ-domain 29 | chr2:788708-790946 FORWARD LENGTH=636	1.01173	1.0003	0.933193	0.992058
AT2G03120.1	ATSPP, SPP | signal peptide peptidase | chr2:937554-940083 FORWARD LENGTH=344	1.02417	1.08817	0.694812	0.708896
AT2G03150.1	emb1579 | ATP/GTP-binding protein family | chr2:952313-959004 FORWARD LENGTH=1340	0.974213	0.975179	0.940922	0.962042
AT2G03220.1	FT1, ATFUT1, ATFT1, MUR2 | fucosyltransferase 1 | chr2:970401-972353 REVERSE LENGTH=558	0.898011	0.939122	0.852926	0.832978
AT2G03230.1	GCK domain-containing protein | chr2:972917-973375 FORWARD LENGTH=152	0.952944	0.937727	1.23917	1.15414
AT2G03270.1	DNA-binding protein, putative | chr2:994071-995990 FORWARD LENGTH=639	1.02848	1.06373	0.908398	0.895469
AT2G03390.1	uvrB/uvrC motif-containing protein | chr2:1030635-1032354 REVERSE LENGTH=330	1.09233	1.08568	1.01308	1.07736
AT2G03430.1	Ankyrin repeat family protein | chr2:1036192-1037536 REVERSE LENGTH=240	1.00885	0.996457	1.08318	1.09782
AT2G03510.1	SPFH/Band 7/PHB domain-containing membrane-associated protein family | chr2:1066717-1068934 FORWARD LENGTH=356	0.957067	0.996467	0.922207	0.932584
AT2G03640.1	Nuclear transport factor 2 (NTF2) family protein with RNA binding (RRM-RBD-RNP motifs) domain | chr2:1104525-1106418 REVERSE LENGTH=422	0.918052	0.907643	1.03843	1.10454
AT2G03640.3	Nuclear transport factor 2 (NTF2) family protein with RNA binding (RRM-RBD-RNP motifs) domain | chr2:1104525-1106418 REVERSE LENGTH=454	1.00388	0.959814	0.989435	0.989549
AT2G03667.1	Asparagine synthase family protein | chr2:1114179-1117281 FORWARD LENGTH=610	0.918239	1.00237	0.871086	0.915849
AT2G03680.1	SPR1, SKU6 | spiral1 | chr2:1121398-1121850 FORWARD LENGTH=119	0.978389	0.931283	1.14586	1.12012
AT2G03800.1	GEK1 | D-aminoacyl-tRNA deacylases | chr2:1156782-1158695 FORWARD LENGTH=317	0.98443	0.943863	1.05468	0.993127
AT2G03820.1	nonsense-mediated mRNA decay NMD3 family protein | chr2:1165149-1166699 REVERSE LENGTH=516	1.00858	1.05542	0.87865	0.86154
AT2G03870.1	Small nuclear ribonucleoprotein family protein | chr2:1180306-1181256 FORWARD LENGTH=99	0.980819	0.958339	1.15179	1.16156
AT2G04030.1	CR88, EMB1956, HSP90.5, Hsp88.1, AtHsp90.5 | Chaperone protein htpG family protein | chr2:1281983-1285909 FORWARD LENGTH=780	1.00632	1.0108	1.03818	1.05559
AT2G04280.1	unknown protein; FUNCTIONS IN: molecular_function unknown; INVOLVED IN: biological_process unknown; EXPRESSED IN: 24 plant structures; EXPRESSED DURING: 13 growth stages; BEST Arabidopsis thaliana protein match is: unknown protein (TAI	1.02241	1.02402	0.851506	0.824903
AT2G04340.1	unknown protein; Has 24 Blast hits to 24 proteins in 10 species: Archae - 0; Bacteria - 0; Metazoa - 0; Fungi - 0; Plants - 24; Viruses - 0; Other Eukaryotes - 0 (source: NCBI BLink). | chr2:1514411-1515203 FORWARD LENGTH=173	1.01604	0.958107	0.854184	0.895557
AT2G04350.1	LACS8 | AMP-dependent synthetase and ligase family protein | chr2:1516086-1519178 FORWARD LENGTH=720	0.969757	1.03924	0.774156	0.777216
AT2G04390.1	Ribosomal S17 family protein | chr2:1527911-1528336 FORWARD LENGTH=141	0.959542	0.966728	1.01848	1.01243
AT2G04400.1	Aldolase-type TIM barrel family protein | chr2:1531208-1533578 FORWARD LENGTH=402	0.987813	0.998687	0.902295	0.856113
AT2G04410.1	RPM1-interacting protein 4 (RIN4) family protein | chr2:1534012-1535040 REVERSE LENGTH=73	0.911648	0.989293	0.875273	0.93983
AT2G04520.1	Nucleic acid-binding, OB-fold-like protein | chr2:1574802-1575239 REVERSE LENGTH=145	1.0619	1.00049	1.06925	1.04444
AT2G04530.1	CPZ, TRZ2 | Metallo-hydrolase/oxidoreductase superfamily protein | chr2:1576808-1578611 FORWARD LENGTH=354	0.90665	0.938888	1.05968	0.988597
AT2G04550.1	IBR5, DSPTP1E | indole-3-butyric acid response 5 | chr2:1588538-1589838 FORWARD LENGTH=257	1.02975	0.976969	1.21098	1.2338
AT2G04780.1	FLA7 | FASCICLIN-like arabinoogalactan 7 | chr2:1677488-1678252 FORWARD LENGTH=254	0.890501	0.95598	0.883103	0.930235
AT2G04842.1	EMB2761 | threonyl-tRNA synthetase, putative / threonine--tRNA ligase, putative | chr2:1698466-1701271 REVERSE LENGTH=650	0.940542	0.943889	0.931246	0.919913
AT2G04845.1	Acyl-CoA N-acyltransferases (NAT) superfamily protein | chr2:1702341-1703993 REVERSE LENGTH=218	1.07647	1.01851	1.11447	1.13218
AT2G04880.1	ZAP1, ATWRKY1, WRKY1 | zinc-dependent activator protein-1 | chr2:1718557-1720219 FORWARD LENGTH=487	0.946303	0.903101	1.21952	1.28169
AT2G05120.1	Nucleoporin, Nup133/Nup155-like | chr2:1842069-1846858 REVERSE LENGTH=1285	1.06875	1.06249	1.06324	1.24971
AT2G05710.1	ACO3 | aconitase 3 | chr2:2141591-2146350 FORWARD LENGTH=990	0.998912	0.992741	1.00262	0.994903
AT2G05830.1	NagB/RpiA/CoA transferase-like superfamily protein | chr2:2229759-2231839 FORWARD LENGTH=374	1.02057	1.00923	1.02673	1.00917
AT2G05840.1	PAA2 | 20S proteasome subunit PAA2 | chr2:2234226-2236053 FORWARD LENGTH=246	1.0337	1.01917	1.09013	1.09934
AT2G05920.1	Subtilase family protein | chr2:2269831-2272207 REVERSE LENGTH=754	0.992452	0.922511	1.09323	1.04274
AT2G05940.1	Protein kinase superfamily protein | chr2:2287514-2289270 REVERSE LENGTH=462	0.959096	1.0127	0.92157	0.924817
AT2G05990.1	MOD1, ENR1 | NAD(P)-binding Rossmann-fold superfamily protein | chr2:2322876-2324867 FORWARD LENGTH=390	0.963402	0.928162	1.11385	1.10181
AT2G06500.1	hAT family dimerisation domain | chr2:2580718-2583223 REVERSE LENGTH=582	1.01846	0.818183	0.92638	0.780589
AT2G06845.1	Beta-galactosidase related protein | chr2:2754666-2756008 FORWARD LENGTH=315	0.699336	0.619228	0.89734	0.860654
AT2G06850.1	EXGT-A1, EXT, XTH4 | xyloglucan endotransglucosylase/hydrolase 4 | chr2:2763619-2765490 FORWARD LENGTH=296	0.881055	0.872734	0.801394	0.740808
AT2G06990.1	HEN2 | RNA helicase, ATP-dependent, SK12/DOB1 protein | chr2:2895135-2900909 FORWARD LENGTH=995	0.930537	0.99005	0.754471	0.775392
AT2G07050.1	CAS1 | cycloartenol synthase 1 | chr2:2924629-2930295 FORWARD LENGTH=759	1.01886	1.07898	0.780043	0.733283
AT2G07340.1	PFD1 | PREFOLDIN 1 | chr2:3045644-3046606 FORWARD LENGTH=128	0.881625	0.791445	1.1576	1.09582
AT2G07360.1	SH3 domain-containing protein | chr2:3047623-3057099 REVERSE LENGTH=1196	0.96138	0.942365	0.945303	0.899015
AT2G07690.1	MCM5 | Minichromosome maintenance (MCM2/3/5) family protein | chr2:3523379-3527388 REVERSE LENGTH=727	0.933794	0.972937	0.937873	0.923548
AT2G07690.2	MCM5 | Minichromosome maintenance (MCM2/3/5) family protein | chr2:3523379-3527388 REVERSE LENGTH=725	1.01151	0.996969	0.949986	0.955096
AT2G07696.1	Ribosomal protein S7p/S5e family protein | chr2:3351340-3351786 REVERSE LENGTH=148	0.948619	1.0589	0.715308	0.791439
AT2G07698.1	ATPase, F1 complex, alpha subunit protein | chr2:3361474-3364028 FORWARD LENGTH=777	1.00455	1.00914	1.00187	1.00411
AT2G07707.1	Plant mitochondrial ATPase, F0 complex, subunit 8 protein | chr2:3386292-3386768 FORWARD LENGTH=158	0.893899	0.979191	0.806274	0.817411
AT2G07725.1	Ribosomal L5P family protein | chr2:3448402-3448959 FORWARD LENGTH=185	1.05729	1.07993	0.86656	0.861117
AT2G07727.1	Di-haem cytochrome, transmembrane;Cytochrome b/b6, C-terminal | chr2:3450863-3452044 FORWARD LENGTH=393	0.816878	0.856894	0.730831	0.743902
AT2G07734.1	Alpha-L RNA-binding motif/Ribosomal protein S4 family protein | chr2:3472604-3473692 REVERSE LENGTH=362	0.881397	0.995382	0.675789	0.663361
AT2G09990.1	Ribosomal protein S5 domain 2-like superfamily protein | chr2:3781442-3781882 FORWARD LENGTH=146	0.99105	1.00212	0.828419	0.834597
AT2G13560.1	NAD-ME1 | NAD-dependent malic enzyme 1 | chr2:5650089-5655103 FORWARD LENGTH=623	1.09872	1.01381	1.04694	1.07867
AT2G14120.1	DRP3B | dynamin related protein | chr2:5954253-5960015 REVERSE LENGTH=780	0.968896	0.981493	0.872603	0.855769
AT2G14170.1	ALDH6B2 | aldehyde dehydrogenase 6B2 | chr2:5977727-5981899 REVERSE LENGTH=607	0.972642	0.930346	1.12797	1.08507
AT2G14260.1	PIP | proline iminopeptidase | chr2:6041441-6043869 REVERSE LENGTH=380	0.942798	0.970284	1.02054	1.03264
AT2G14720.1	VSR4, VSR2;1, BP80-2;1, MTV4 | vacuolar sorting receptor 4 | chr2:6300878-6304156 REVERSE LENGTH=628	0.830924	0.871677	0.864868	0.845978
AT2G14835.1	RING/U-box superfamily protein | chr2:6367238-6370610 FORWARD LENGTH=343	0.821663	0.968858	0.789115	0.807297
AT2G14880.1	SWIB/MDM2 domain superfamily protein | chr2:6393686-6394841 REVERSE LENGTH=141	1.10197	1.032	1.19432	1.1805
AT2G15290.1	ATTIC21, TIC21, CIA5, PIC1 | translocon at inner membrane of chloroplasts 21 | chr2:6642512-6644011 REVERSE LENGTH=296	0.99762	1.05358	0.786285	0.834396
AT2G15400.1	RBP36B, NRPE3B | DNA-directed RNA polymerase family protein | chr2:6713022-6714386 FORWARD LENGTH=319	1.0116	1.06644	1.27478	1.22523
AT2G15430.1	RBP36A, RPB35.5A, NRPB3, NRPD3, NRPE3A | DNA-directed RNA polymerase family protein | chr2:6733661-6735482 FORWARD LENGTH=319	0.97758	0.958438	1.02336	1.0958
AT2G15570.1	ATHM3, ATM3, TRX-M3, GAT1 | Thioredoxin superfamily protein | chr2:6791556-6792902 REVERSE LENGTH=173	1.00473	0.936538	1.09543	1.08035
AT2G15620.1	NIR1, NIR, ATHNIR | nitrite reductase 1 | chr2:6810552-6812666 FORWARD LENGTH=586	1.03351	1.02655	1.11551	1.09483
AT2G15690.1	Tetratricopeptide repeat (TPR)-like superfamily protein | chr2:6831855-6833594 REVERSE LENGTH=579	1.01513	1.07492	0.908776	0.921721
AT2G15790.1	SQN, CYP40 | peptidyl-prolyl cis-trans isomerase / cyclophilin-40 (CYP40) / rotamase | chr2:6878144-6880743 REVERSE LENGTH=361	0.987807	0.966326	1.09271	1.08683
AT2G15860.1	unknown protein; FUNCTIONS IN: molecular_function unknown; INVOLVED IN: biological_process unknown; LOCATED IN: cellular_component unknown; EXPRESSED IN: 24 plant structures; EXPRESSED DURING: 13 growth stages; Has 30201 Blast hits to	0.970628	0.947933	1.07305	1.05219
AT2G15890.1	MEE14 | maternal effect embryo arrest 14 | chr2:6921196-6921978 REVERSE LENGTH=203	0.833131	0.80272	1.02114	1.04472
AT2G16015.1	unknown protein; Has 30201 Blast hits to 17322 proteins in 780 species: Archae - 12; Bacteria - 1396; Metazoa - 17338; Fungi - 3422; Plants - 5037; Viruses - 0; Other Eukaryotes - 2996 (source: NCBI BLink). | chr2:6970352-6970851 FORWA	0.988264	0.953641	0.988869	1.03649
AT2G16060.1	GLB1, AHB1, ARATH GLB1, NSHB1, ATGLB1, HB1 | hemoglobin 1 | chr2:6982782-6983522 REVERSE LENGTH=160	1.12518	1.11253	0.958701	0.949151
AT2G16070.1	PDV2 | plastid division2 | chr2:6984072-6984746 REVERSE LENGTH=224	1.0472	1.12137	0.845436	0.799137
AT2G16370.1	THY-1 | thymidylate synthase 1 | chr2:7082038-7084333 REVERSE LENGTH=519	0.94464	1.03315	0.926008	0.847333
AT2G16430.2	PAP10, ATPAP10 | purple acid phosphatase 10 | chr2:7120502-7122772 REVERSE LENGTH=468	1.02282	1.00441	1.07436	1.02969
AT2G16440.1	MCM4 | Minichromosome maintenance (MCM2/3/5) family protein | chr2:7126536-7130665 REVERSE LENGTH=847	0.995779	1.01649	0.85462	0.872729
AT2G16460.1	Protein of unknown function (DUF1640) | chr2:7133704-7135483 REVERSE LENGTH=230	1.0459	1.00905	1.08152	1.0541
AT2G16485.1	nucleic acid binding;zinc ion binding;DNA binding | chr2:7137269-7145222 REVERSE LENGTH=1773	0.999421	0.982686	1.03964	1.05813
AT2G16530.1	3-oxo-5-alpha-steroid 4-dehydrogenase family protein | chr2:7163276-7165064 REVERSE LENGTH=343	1.08817	1.10363	0.790842	0.767457
AT2G16570.1	ATASE, ATASE1, ASE1 | GLN phosphoribosyl pyrophosphate amidotransferase 1 | chr2:7180424-7182124 REVERSE LENGTH=566	0.952136	0.958042	0.94968	0.945664
AT2G16600.1	ROC3 | rotamase CYP 3 | chr2:7200862-7201383 FORWARD LENGTH=173	1.03061	0.963705	1.17411	1.1839
AT2G16640.1	ATTOC132, TOC132 | multimeric translocon complex in the outer envelope membrane 132 | chr2:7211489-7215109 REVERSE LENGTH=1206	0.946724	0.945628	0.947834	0.922234
AT2G16650.1	PRORP2 | proteinaceous RNase P 2 | chr2:7215937-7218061 REVERSE LENGTH=528	0.925938	0.931796	1.13227	1.10589
AT2G16780.1	MSI2, MSI02, NFC02, NFC2 | Transducin family protein / WD-40 repeat family protein | chr2:7281615-7283583 REVERSE LENGTH=415	1.01305	0.984845	1.06047	1.03523
AT2G16920.1	UBC23, PFU2 | ubiquitin-conjugating enzyme 23 | chr2:7334559-7338827 REVERSE LENGTH=1102	1.0297	1.06917	1.05448	1.14014
AT2G16940.1	Splicing factor, CC1-like | chr2:7342869-7347052 REVERSE LENGTH=561	0.993566	0.992204	0.991313	0.974315
AT2G16950.1	TRN1, ATTRN1 | transportin 1 | chr2:7353939-7360637 FORWARD LENGTH=895	0.94619	1.02872	0.754937	0.737634
AT2G17120.1	LYM2 | lysm domain GPI-anchored protein 2 precursor | chr2:7459156-7460648 FORWARD LENGTH=350	1.09192	1.15669	0.84054	0.862733
AT2G17130.1	IDH2, IDH-II | isocitrate dehydrogenase subunit 2 | chr2:7461062-7462466 REVERSE LENGTH=367	1.04015	1.00752	1.13291	1.11961
AT2G17190.1	ubiquitin family protein | chr2:7478272-7481361 REVERSE LENGTH=538	1.00629	0.953565	1.14501	1.13349
AT2G17200.1	DSK2 | ubiquitin family protein | chr2:7482133-7485090 REVERSE LENGTH=551	1.00037	0.95551	1.1467	1.13661
AT2G17220.1	Protein kinase superfamily protein | chr2:7487866-7489768 REVERSE LENGTH=414	0.977475	0.947391	0.972099	0.981492
AT2G17265.1	HSK, DMR1 | homoserine kinase | chr2:7508606-7509718 FORWARD LENGTH=370	0.942838	0.973886	1.1062	1.07629
AT2G17280.1	Phosphoglycerate mutase family protein | chr2:7513274-7514844 FORWARD LENGTH=271	1.09462	1.08796	1.09297	1.09179
AT2G17340.1	Uncharacterised conserved protein (UCP030210) | chr2:7541615-7544089 REVERSE LENGTH=367	1.05166	1.10532	1.15135	1.03467
AT2G17360.1	Ribosomal protein S4 (RPS4A) family protein | chr2:7546598-7548138 FORWARD LENGTH=261	0.956625	1.02539	0.856054	0.840271
AT2G17390.1	AKR2B | ankyrin repeat-containing 2B | chr2:7555870-7557743 FORWARD LENGTH=344	1.00269	0.972066	1.26288	1.20516
AT2G17410.1	ARID/BRIGHT DNA-binding domain-containing protein | chr2:7559869-7563474 FORWARD LENGTH=786	0.93791	0.926184	1.07661	0.97012
AT2G17420.1	NTRA, ATNTRA, NTR2 | NADPH-dependent thioredoxin reductase A | chr2:7564357-7566219 FORWARD LENGTH=378	1.08942	1.05899	1.13526	1.13568
AT2G17480.1	MLO8, ATMLO8 | Seven transmembrane MLO family protein | chr2:7590559-7593768 REVERSE LENGTH=593	0.852438	0.719964	0.966343	0.897849
AT2G17510.1	EMB2763 | ribonuclease II family protein | chr2:7609395-7615881 REVERSE LENGTH=933	1.05465	1.13314	0.770642	0.792659
AT2G17560.1	HMGB4, NFD4, NFD04 | high mobility group B4 | chr2:7642486-7643468 REVERSE LENGTH=138	0.997186	0.965557	1.08538	1.06262
AT2G17630.1	Pyridoxal phosphate (PLP)-dependent transferases superfamily protein | chr2:7666637-7667905 FORWARD LENGTH=422	0.98773	0.995887	1.07043	1.07456
AT2G17700.1	ACT-like protein tyrosine kinase family protein | chr2:7685778-7689278 REVERSE LENGTH=546	0.908367	0.920699	0.749035	0.712431
AT2G17720.1	2-oxoglutarate (2OG) and Fe(II)-dependent oxygenase superfamily protein | chr2:7697513-7699174 FORWARD LENGTH=291	0.935935	0.941886	1.02312	1.01628
AT2G17840.1	ERD7 | Senescence/dehydration-associated protein-related | chr2:7755923-7757798 REVERSE LENGTH=452	0.960347	1.0069	0.873172	0.865286
AT2G17870.1	ATCSP3, CSP3 | cold shock domain protein 3 | chr2:7764276-7765181 REVERSE LENGTH=301	0.988826	1.00293	1.09346	1.0679
AT2G17930.1	Phosphatidylinositol 3- and 4-kinase family protein with FAT domain | chr2:7784455-7802230 REVERSE LENGTH=3858	1.064	1.03384	0.867675	0.847178
AT2G17980.1	ATSLY1 | Sec1/munc18-like (SM) proteins superfamily | chr2:7824352-7826404 FORWARD LENGTH=627	0.979451	0.97893	0.934583	0.985377
AT2G18020.1	EMB2296 | Ribosomal protein L2 family | chr2:7837151-7838160 FORWARD LENGTH=258	0.962582	0.972094	0.980245	0.948781
AT2G18040.1	PIN1AT | peptidylprolyl cis/trans isomerase, NIMA-interacting 1 | chr2:7842346-7843537 FORWARD LENGTH=119	1.02624	1.0098	1.03817	1.07988
AT2G18080.1	EDA2 | Serine carboxypeptidase S28 family protein | chr2:7857198-7859715 FORWARD LENGTH=489	1.10876	1.06882	0.946422	1.05434
AT2G18110.1	Translation elongation factor EF1B/ribosomal protein S6 family protein | chr2:7872636-7873713 FORWARD LENGTH=231	1.03391	1.01493	1.13024	1.15558
AT2G18193.1	P-loop containing nucleoside triphosphate hydrolases superfamily protein | chr2:7917621-7919184 REVERSE LENGTH=495	0.981801	1.1148	0.805041	0.771157
AT2G18220.1	Noc2p family | chr2:7928254-7931851 FORWARD LENGTH=764	0.969774	1.03369	0.892642	0.981346
AT2G18230.1	AtPPa2, PPa2 | pyrophosphorylase 2 | chr2:7932139-7933560 REVERSE LENGTH=218	0.958058	0.922857	1.10632	1.04401
AT2G18330.1	AAA-type ATPase family protein | chr2:7965829-7968915 FORWARD LENGTH=636	1.03375	1.00371	1.01183	1.0037
AT2G18510.1	emb2444 | RNA-binding (RRM/RBD/RNP motifs) family protein | chr2:8031554-8033517 REVERSE LENGTH=363	1.09797	1.06068	1.02575	1.03452
AT2G18520.1	Tetratricopeptide repeat (TPR)-like superfamily protein | chr2:8034036-8035292 REVERSE LENGTH=418	0.963022	1.00401	0.832054	0.816967
AT2G18790.1	PHYB, HY3, OOP1 | phytochrome B | chr2:8140079-8144151 FORWARD LENGTH=1172	0.978912	0.979841	1.07617	1.0886
AT2G18900.1	Transducin/WD40 repeat-like superfamily protein | chr2:8188491-8192409 REVERSE LENGTH=804	0.915868	0.97987	0.862198	0.831039
AT2G18960.1	AHA1, PMA, OST2, HA1 | H(+)-ATPase 1 | chr2:8221858-8227268 FORWARD LENGTH=949	0.950061	1.0284	0.763982	0.752387
AT2G18990.1	TXND9 | thioredoxin domain-containing protein 9 homolog | chr2:8238851-8239932 REVERSE LENGTH=211	1.05028	1.02199	1.06992	1.07546
AT2G19080.1	metaxin-related | chr2:8262818-8264746 FORWARD LENGTH=315	0.938459	0.968855	0.717422	0.657018
AT2G19385.1	zinc ion binding | chr2:8387149-8388581 FORWARD LENGTH=275	0.898686	0.925344	1.00307	1.03391
AT2G19480.1	NFA02, NFA2, NAP1;2 | nucleosome assembly protein 1;2 | chr2:8438601-8441040 FORWARD LENGTH=379	1.01082	0.984887	1.11971	1.15368
AT2G19490.1	recA DNA recombination family protein | chr2:8441732-8444006 FORWARD LENGTH=430	1.02938	1.11287	0.859773	0.858073
AT2G19520.1	FVE, ACG1, MSI4, NFC4, NFC04, ATMSI4 | Transducin family protein / WD-40 repeat family protein | chr2:8456006-8459235 FORWARD LENGTH=507	1.0071	0.970616	1.08899	1.04587
AT2G19540.1	Transducin family protein / WD-40 repeat family protein | chr2:8461804-8464347 FORWARD LENGTH=469	1.00688	0.999299	1.11466	1.04813
AT2G19640.1	ASHR2, SDG39 | ASH1-related protein 2 | chr2:8491401-8492502 FORWARD LENGTH=341	0.883498	0.872539	1.04997	1.00631
AT2G19670.1	ATPRMT1A, PRMT1A | protein arginine methyltransferase 1A | chr2:8499278-8501114 REVERSE LENGTH=366	1.07572	1.10853	0.96657	1.00584
AT2G19680.1	Mitochondrial ATP synthase subunit G protein | chr2:8501865-8502622 FORWARD LENGTH=122	0.993137	1.00278	0.87072	0.863873
AT2G19730.1	Ribosomal L28e protein family | chr2:8511752-8512995 FORWARD LENGTH=143	0.9656	0.979803	1.0793	1.03868
AT2G19740.1	Ribosomal protein L31e family protein | chr2:8513577-8514346 FORWARD LENGTH=119	0.971268	1.00454	1.01413	1.02127
AT2G19750.1	Ribosomal protein S30 family protein | chr2:8515037-8515806 FORWARD LENGTH=62	0.928146	0.987987	0.933407	0.952758
AT2G19760.1	PFN1, PRF1 | profilin 1 | chr2:8517074-8518067 REVERSE LENGTH=131	1.06706	1.02392	1.14469	1.10993
AT2G19830.1	SNF7.2, VPS32 | SNF7 family protein | chr2:8558101-8559389 REVERSE LENGTH=213	1.01051	1.02516	1.01526	1.03416
AT2G19860.1	ATHXK2, HXK2 | hexokinase 2 | chr2:8570818-8573762 FORWARD LENGTH=502	0.91652	0.976454	0.846919	0.83834
AT2G19870.1	tRNA/rRNA methyltransferase (SpoU) family protein | chr2:8576034-8577803 FORWARD LENGTH=589	0.961163	0.975033	0.906214	0.939323
AT2G19940.1	oxidoreductases, acting on the aldehyde or oxo group of donors, NAD or NADP as acceptor;copper ion binding | chr2:8613168-8615649 FORWARD LENGTH=401	1.0077	0.979713	1.13443	1.12004
AT2G19950.1	GC1 | golgin candidate 1 | chr2:8616341-8621219 REVERSE LENGTH=707	0.896487	0.903961	0.771104	0.803584
AT2G20010.2	Protein of unknown function (DUF810) | chr2:8637977-8641184 REVERSE LENGTH=952	1.00008	1.06145	0.620704	0.676416
AT2G20050.1	protein serine/threonine phosphatases;protein kinases;catalytics;cAMP-dependent protein kinase regulators;ATP binding;protein serine/threonine phosphatases | chr2:8649779-8654193 REVERSE LENGTH=1094	0.874253	0.843722	1.26196	1.26014
AT2G20060.1	Ribosomal protein L4/L1 family | chr2:8659384-8661227 FORWARD LENGTH=300	1.06289	1.08272	1.00804	1.03547
AT2G20140.1	AAA-type ATPase family protein | chr2:8692736-8694837 FORWARD LENGTH=443	0.985985	0.982029	0.850164	0.877023
AT2G20190.1	ATCLASP, CLASP | CLIP-associated protein | chr2:8711862-8718813 REVERSE LENGTH=1439	0.947614	1.01466	0.760486	0.761434
AT2G20260.1	PSAE-2 | photosystem I subunit E-2 | chr2:8736780-8737644 FORWARD LENGTH=145	0.984048	0.995203	1.04945	1.05287
AT2G20270.1	Thioredoxin superfamily protein | chr2:8738001-8739617 REVERSE LENGTH=179	1.00441	0.97151	1.1318	1.15402
AT2G20280.1	Zinc finger C-x8-C-x5-C-x3-H type family protein | chr2:8740054-8742349 REVERSE LENGTH=371	0.94885	0.938577	1.10575	1.0691
AT2G20330.1	Transducin/WD40 repeat-like superfamily protein | chr2:8772888-8775518 REVERSE LENGTH=648	0.97444	0.959424	1.05498	1.04577
AT2G20340.1	Pyridoxal phosphate (PLP)-dependent transferases superfamily protein | chr2:8779804-8782490 FORWARD LENGTH=490	0.985551	0.927352	0.832127	0.814754
AT2G20360.1	NAD(P)-binding Rossmann-fold superfamily protein | chr2:8786070-8789098 FORWARD LENGTH=402	0.883356	0.897345	0.840544	0.829839
AT2G20420.1	ATP citrate lyase (ACL) family protein | chr2:8805574-8807858 FORWARD LENGTH=421	1.00269	1.00094	1.02169	1.04157
AT2G20450.1	Ribosomal protein L14 | chr2:8813923-8815071 FORWARD LENGTH=134	1.02389	1.04017	0.962774	0.970498
AT2G20480.1	unknown protein; Has 19 Blast hits to 19 proteins in 10 species: Archae - 0; Bacteria - 0; Metazoa - 0; Fungi - 0; Plants - 19; Viruses - 0; Other Eukaryotes - 0 (source: NCBI BLink). | chr2:8830715-8831496 REVERSE LENGTH=63	1.02287	0.805999	1.16784	1.08546
AT2G20490.1	NOP10, EDA27 | nucleolar RNA-binding Nop10p family protein | chr2:8831897-8832723 FORWARD LENGTH=64	0.972278	0.952555	1.14168	1.14357
AT2G20530.1	ATPHB6, PHB6 | prohibitin 6 | chr2:8842300-8843787 FORWARD LENGTH=286	0.98999	0.937575	0.998857	0.980466
AT2G20580.1	RPN1A, ATRPN1A | 26S proteasome regulatory subunit S2 1A | chr2:8859211-8864699 FORWARD LENGTH=891	0.935387	1.01012	0.752448	0.761926
AT2G20630.1	PIA1 | PP2C induced by AVRRPM1 | chr2:8897826-8899648 REVERSE LENGTH=279	0.952062	0.963883	1.00768	1.01249
AT2G20690.1	lumazine-binding family protein | chr2:8923342-8924621 FORWARD LENGTH=271	0.895929	0.89875	1.10799	1.02099
AT2G20760.1	Clathrin light chain protein | chr2:8943279-8945108 REVERSE LENGTH=338	0.991904	0.956241	1.12043	1.09711
AT2G20800.1	NDB4 | NAD(P)H dehydrogenase B4 | chr2:8953252-8955699 REVERSE LENGTH=582	0.978672	1.01796	0.833131	0.820774
AT2G20830.2	transferases;folic acid binding | chr2:8968370-8970479 REVERSE LENGTH=431	0.978438	0.952764	1.13169	1.19086
AT2G20890.1	PSB29, THF1 | photosystem II reaction center PSB29 protein | chr2:8987783-8989185 FORWARD LENGTH=300	1.07993	1.06074	0.866321	0.844799
AT2G20940.1	Protein of unknown function (DUF1279) | chr2:9002264-9002653 REVERSE LENGTH=129	0.874714	0.90008	0.820029	0.841103
AT2G20990.1	SYTA, NTMC2TYPE1.1, ATSYTA, NTMC2T1.1, SYT1 | synaptotagmin A | chr2:9014827-9017829 FORWARD LENGTH=541	0.926561	1.01373	0.721101	0.725066
AT2G21060.1	ATGRP2B, ATCSP4, GRP2B | glycine-rich protein 2B | chr2:9036983-9037588 REVERSE LENGTH=201	1.01577	0.984844	1.109	1.05094
AT2G21130.1	Cyclophilin-like peptidyl-prolyl cis-trans isomerase family protein | chr2:9055619-9056143 REVERSE LENGTH=174	0.997361	0.915132	1.18182	1.20911
AT2G21150.1	XCT | XAP5 family protein | chr2:9065397-9067921 FORWARD LENGTH=337	1.00017	0.946135	1.12528	1.14703
AT2G21160.1	Translocon-associated protein (TRAP), alpha subunit | chr2:9068428-9070207 FORWARD LENGTH=258	0.940913	0.981805	0.797045	0.769209
AT2G21170.1	TIM, PDTPI | triosephosphate isomerase | chr2:9071047-9073106 REVERSE LENGTH=315	1.07309	1.0379	1.13919	1.15838
AT2G21230.1	Basic-leucine zipper (bZIP) transcription factor family protein | chr2:9093920-9096059 REVERSE LENGTH=519	0.985091	0.973188	1.03521	1.08284
AT2G21250.1	NAD(P)-linked oxidoreductase superfamily protein | chr2:9103408-9105116 REVERSE LENGTH=309	1.0533	1.01804	0.968511	0.942354
AT2G21270.1	UFD1 | ubiquitin fusion degradation 1 | chr2:9108126-9110012 FORWARD LENGTH=319	0.926488	0.909095	1.12471	1.11225
AT2G21290.1	unknown protein; FUNCTIONS IN: molecular_function unknown; INVOLVED IN: biological_process unknown; LOCATED IN: mitochondrion; EXPRESSED IN: 22 plant structures; EXPRESSED DURING: 13 growth stages; Has 63 Blast hits to 63 proteins in 1	1.02577	1.02592	0.905127	0.965447
AT2G21330.1	FBA1 | fructose-bisphosphate aldolase 1 | chr2:9128416-9130152 REVERSE LENGTH=399	1.01379	0.999745	1.12577	1.11644
AT2G21350.1	RNA-binding CRS1 / YhbY (CRM) domain protein | chr2:9136451-9137267 REVERSE LENGTH=222	0.907639	0.921799	1.10977	1.06081
AT2G21385.1	unknown protein; FUNCTIONS IN: molecular_function unknown; INVOLVED IN: biological_process unknown; LOCATED IN: chloroplast, chloroplast envelope; EXPRESSED IN: 22 plant structures; EXPRESSED DURING: 13 growth stages; Has 49 Blast hits	1.10444	1.08778	1.10403	1.14264
AT2G21390.1	Coatomer, alpha subunit | chr2:9152428-9156577 FORWARD LENGTH=1218	0.957305	1.02893	0.738646	0.737026
AT2G21410.1	VHA-A2 | vacuolar proton ATPase A2 | chr2:9162703-9168141 FORWARD LENGTH=821	0.942751	1.03812	0.648262	0.658872
AT2G21440.1	RNA-binding (RRM/RBD/RNP motifs) family protein | chr2:9173712-9179065 REVERSE LENGTH=1003	0.925085	0.917532	0.875015	0.873261
AT2G21470.1	SAE2, ATSAE2, EMB2764 | SUMO-activating enzyme 2 | chr2:9198752-9202136 FORWARD LENGTH=625	0.923929	0.959927	0.902517	0.917815
AT2G21580.1	Ribosomal protein S25 family protein | chr2:9236629-9237510 FORWARD LENGTH=108	0.943546	0.939792	0.975393	0.951051
AT2G21600.1	ATRER1B, RER1B | endoplasmatic reticulum retrieval protein 1B | chr2:9243550-9244579 FORWARD LENGTH=195	0.86339	0.778897	0.796377	0.776833
AT2G21620.1	RD2 | Adenine nucleotide alpha hydrolases-like superfamily protein | chr2:9248749-9249986 FORWARD LENGTH=187	1.02144	0.963556	1.0105	0.9638
AT2G21640.1	Encodes a protein of unknown function that is a marker for oxidative stress response. | chr2:9254985-9255453 FORWARD LENGTH=104	1.07798	1.01685	1.18488	1.15515
AT2G21660.1	ATGRP7, CCR2, GR-RBP7, GRP7 | cold, circadian rhythm, and rna binding 2 | chr2:9265477-9266316 REVERSE LENGTH=176	0.986148	0.95937	1.12078	1.10238
AT2G21870.1	MGP1 | copper ion binding;cobalt ion binding;zinc ion binding | chr2:9320456-9322618 REVERSE LENGTH=240	1.04823	0.993668	1.15015	1.14908
AT2G21990.1	Protein of unknown function, DUF617 | chr2:9359573-9360331 REVERSE LENGTH=252	1.03556	1.11088	1.04966	1.04308
AT2G22125.1	CSI1 | binding | chr2:9406793-9414223 FORWARD LENGTH=2150	0.926282	1.04061	0.786238	0.803294
AT2G22230.1	Thioesterase superfamily protein | chr2:9450042-9451427 FORWARD LENGTH=220	1.14242	1.0935	1.13507	1.11444
AT2G22240.1	ATMIPS2, MIPS2, ATIPS2 | myo-inositol-1-phosphate synthase 2 | chr2:9451901-9453938 REVERSE LENGTH=510	0.94465	0.931639	1.09875	1.10941
AT2G22250.1	ATAAT, AAT, MEE17 | aspartate aminotransferase | chr2:9458011-9460028 REVERSE LENGTH=428	1.0169	0.9907	0.962546	0.903655
AT2G22300.1	CAMTA3, SR1 | signal responsive 1 | chr2:9471599-9476472 FORWARD LENGTH=1032	1.08035	1.05658	1.08663	1.07456
AT2G22360.1	DNAJ heat shock family protein | chr2:9498162-9500459 FORWARD LENGTH=442	0.874556	0.85477	1.10016	1.08536
AT2G22400.1	S-adenosyl-L-methionine-dependent methyltransferases superfamily protein | chr2:9504823-9508788 REVERSE LENGTH=808	0.915349	0.961771	0.869688	0.879594
AT2G22420.1	Peroxidase superfamily protein | chr2:9513341-9514484 FORWARD LENGTH=329	1.03314	0.963357	1.13473	1.0696
AT2G22450.1	riboflavin biosynthesis protein, putative | chr2:9530654-9532691 FORWARD LENGTH=476	1.01764	0.941355	1.00363	1.02632
AT2G22475.1	GEM | GRAM domain family protein | chr2:9541523-9544778 FORWARD LENGTH=299	1.04104	0.978138	1.03289	1.01975
AT2G22480.1	PFK5 | phosphofructokinase 5 | chr2:9545670-9548414 FORWARD LENGTH=537	0.949132	0.955967	0.912358	0.889971
AT2G22570.1	ATNIC1, NIC1 | nicotinamidase 1 | chr2:9589604-9590846 REVERSE LENGTH=244	0.900864	0.889534	0.96598	0.927981
AT2G22780.1	PMDH1 | peroxisomal NAD-malate dehydrogenase 1 | chr2:9689995-9691923 REVERSE LENGTH=354	1.02303	0.983986	1.08139	1.06807
AT2G23070.1	Protein kinase superfamily protein | chr2:9824162-9826871 REVERSE LENGTH=432	0.941066	0.970264	0.757588	0.742249
AT2G23090.1	Uncharacterised protein family SERF | chr2:9829657-9830274 REVERSE LENGTH=78	0.983263	0.997836	0.93561	0.920338
AT2G23350.1	PAB4, PABP4 | poly(A) binding protein 4 | chr2:9943209-9946041 FORWARD LENGTH=662	1.00452	0.995548	1.06435	1.06333
AT2G23890.1	HAD-superfamily hydrolase, subfamily IG, 5~-nucleotidase | chr2:10170680-10173622 FORWARD LENGTH=553	0.832788	0.997204	0.644853	0.654859
AT2G23930.1	SNRNP-G | probable small nuclear ribonucleoprotein G | chr2:10182353-10183026 FORWARD LENGTH=80	0.954491	0.961132	1.05874	1.07963
AT2G23940.1	Protein of unknown function (DUF788) | chr2:10184199-10185097 FORWARD LENGTH=173	0.887032	0.817269	0.859468	0.849287
AT2G24020.1	Uncharacterised BCR, YbaB family COG0718 | chr2:10217869-10219269 REVERSE LENGTH=182	0.993245	0.933394	1.06489	1.07959
AT2G24050.1	eIFiso4G2 | MIF4G domain-containing protein / MA3 domain-containing protein | chr2:10225500-10228456 REVERSE LENGTH=747	0.974079	1.01234	0.932689	0.927921
AT2G24200.1	Cytosol aminopeptidase family protein | chr2:10287017-10289450 REVERSE LENGTH=520	1.02125	1.00795	1.09879	1.10275
AT2G24290.1	Protein of unknown function (DUF1068) | chr2:10338779-10339859 FORWARD LENGTH=173	0.821772	0.853996	0.815079	0.846356
AT2G24490.1	RPA2, ATRPA2, ROR1, ATRPA32A, RPA32A | replicon protein A2 | chr2:10398651-10400416 REVERSE LENGTH=279	0.839599	0.912989	1.15995	1.11356
AT2G24500.1	FZF | Zinc finger protein 622 | chr2:10401259-10402805 REVERSE LENGTH=395	0.952076	1.00075	0.819374	0.813251
AT2G24590.1	RSZ22a, At-RSZ22a | RNA recognition motif and CCHC-type zinc finger domains containing protein | chr2:10449837-10450860 FORWARD LENGTH=196	0.977292	0.961306	1.02013	0.986906
AT2G24940.1	AtMAPR2, MAPR2 | membrane-associated progesterone binding protein 2 | chr2:10609447-10609749 FORWARD LENGTH=100	1.18134	0.965049	1.1309	1.18407
AT2G25060.1	ENODL14, AtENODL14 | early nodulin-like protein 14 | chr2:10662308-10662930 FORWARD LENGTH=182	0.935074	0.943665	1.03212	1.01173
AT2G25080.1	ATGPX1, GPX1 | glutathione peroxidase 1 | chr2:10668134-10669828 FORWARD LENGTH=236	1.00006	1.05085	1.14396	1.04989
AT2G25110.1	SDF2, ATSDL, AtSDF2 | stromal cell-derived factor 2-like protein precursor | chr2:10684428-10685838 FORWARD LENGTH=218	0.929661	0.92762	0.899171	0.925398
AT2G25140.1	HSP98.7, CLPB-M, CLPB4 | casein lytic proteinase B4 | chr2:10697877-10701998 REVERSE LENGTH=964	0.990845	1.01586	1.01493	1.0307
AT2G25670.1	BEST Arabidopsis thaliana protein match is: copper ion binding (TAIR:AT4G32610.1); Has 43784 Blast hits to 26928 proteins in 1799 species: Archae - 86; Bacteria - 6347; Metazoa - 15971; Fungi - 5398; Plants - 1931; Viruses - 259; Other	0.934563	0.927728	1.057	1.00473
AT2G25840.1	OVA4 | Nucleotidylyl transferase superfamily protein | chr2:11021924-11025158 FORWARD LENGTH=408	1.04842	1.00784	0.997634	0.985899
AT2G25950.1	Protein of unknown function (DUF1000) | chr2:11068735-11070524 FORWARD LENGTH=204	1.01808	0.894728	1.05753	0.975105
AT2G25970.1	KH domain-containing protein | chr2:11071844-11075604 REVERSE LENGTH=632	0.988746	0.953988	1.13702	1.12238
AT2G26060.1	emb1345 | Transducin/WD40 repeat-like superfamily protein | chr2:11102400-11105127 FORWARD LENGTH=352	0.957154	0.976651	1.10179	1.06723
AT2G26080.1	AtGLDP2, GLDP2 | glycine decarboxylase P-protein 2 | chr2:11109330-11113786 REVERSE LENGTH=1044	1.00188	0.97347	1.03449	1.01143
AT2G26140.1	ftsh4 | FTSH protease 4 | chr2:11131939-11135126 REVERSE LENGTH=717	0.891921	0.907498	0.938317	0.921755
AT2G26280.1	CID7 | CTC-interacting domain 7 | chr2:11188143-11190579 REVERSE LENGTH=567	0.923312	0.843354	0.970044	0.925214
AT2G26590.1	RPN13 | regulatory particle non-ATPase 13 | chr2:11311182-11314717 REVERSE LENGTH=300	0.902535	0.972835	0.855945	0.885368
AT2G26680.1	CONTAINS InterPro DOMAIN/s: Methyltransferase FkbM (InterPro:IPR006342); Has 1073 Blast hits to 1073 proteins in 243 species: Archae - 45; Bacteria - 509; Metazoa - 0; Fungi - 4; Plants - 60; Viruses - 4; Other Eukaryotes - 451 (source	0.980059	1.02919	0.783422	0.811545
AT2G26990.1	FUS12, ATCSN2, COP12, CSN2 | proteasome family protein | chr2:11519684-11522412 REVERSE LENGTH=439	0.86891	0.91514	0.806652	0.786245
AT2G27020.1	PAG1 | 20S proteasome alpha subunit G1 | chr2:11528515-11530858 REVERSE LENGTH=249	0.977673	0.937451	1.01156	0.991378
AT2G27030.1	CAM5, ACAM-2 | calmodulin 5 | chr2:11532069-11533060 FORWARD LENGTH=149	1.01803	0.939899	1.23206	1.2348
AT2G27040.1	AGO4, OCP11 | Argonaute family protein | chr2:11536795-11541503 REVERSE LENGTH=924	0.965537	0.989741	0.872092	0.857081
AT2G27100.1	SE | C2H2 zinc-finger protein SERRATE (SE) | chr2:11572587-11576357 FORWARD LENGTH=720	0.98127	0.95517	1.1031	1.10734
AT2G27170.1	TTN7, SMC3 | Structural maintenance of chromosomes (SMC) family protein | chr2:11609319-11617064 REVERSE LENGTH=1204	0.966146	0.918458	1.07467	1.01653
AT2G27450.1	NLP1, ATNLP1, CPA | nitrilase-like protein 1 | chr2:11737666-11739577 REVERSE LENGTH=299	0.986665	0.962051	1.11402	1.12387
AT2G27460.1	sec23/sec24 transport family protein | chr2:11740670-11744867 FORWARD LENGTH=745	0.870983	1.08281	0.763633	0.801066
AT2G27510.1	ATFD3, FD3 | ferredoxin 3 | chr2:11758281-11758748 REVERSE LENGTH=155	1.03591	0.97399	1.31088	1.19369
AT2G27530.1	PGY1 | Ribosomal protein L1p/L10e family | chr2:11763443-11764570 REVERSE LENGTH=216	0.99755	1.07068	0.896156	0.921041
AT2G27600.1	SKD1, VPS4, ATSKD1 | AAA-type ATPase family protein | chr2:11781226-11783730 FORWARD LENGTH=435	0.940488	0.947833	1.02473	0.964999
AT2G27710.1	60S acidic ribosomal protein family | chr2:11816929-11817670 FORWARD LENGTH=115	1.09297	1.09031	1.21124	1.21779
AT2G27720.1	60S acidic ribosomal protein family | chr2:11818696-11819370 FORWARD LENGTH=115	1.09998	1.08146	1.20764	1.21003
AT2G27730.1	copper ion binding | chr2:11820056-11820867 REVERSE LENGTH=113	1.03025	1.05815	1.08372	1.10074
AT2G27860.1	AXS1 | UDP-D-apiose/UDP-D-xylose synthase 1 | chr2:11864684-11866843 REVERSE LENGTH=389	0.964161	0.976065	1.02532	1.03388
AT2G27880.1	AGO5 | Argonaute family protein | chr2:11871488-11876712 FORWARD LENGTH=997	0.861048	0.910157	0.766673	0.655492
AT2G27950.1	Ring/U-Box superfamily protein | chr2:11899422-11903171 REVERSE LENGTH=839	0.982568	1.19627	1.3518	1.41134
AT2G27960.1	CKS1, CKS1AT | cyclin-dependent kinase-subunit 1 | chr2:11910903-11911543 REVERSE LENGTH=87	0.938059	0.891396	1.12813	1.12451
AT2G27970.1	CKS2 | CDK-subunit 2 | chr2:11912460-11913112 REVERSE LENGTH=83	0.98278	0.927716	1.1247	1.12393
AT2G28000.1	CPN60A, CH-CPN60A, SLP | chaperonin-60alpha | chr2:11926603-11929184 FORWARD LENGTH=586	0.998389	0.985083	1.09026	1.10712
AT2G28390.1	SAND family protein | chr2:12139836-12143375 REVERSE LENGTH=607	1.0898	1.15091	0.991957	1.05493
AT2G28430.1	unknown protein; Has 28 Blast hits to 28 proteins in 12 species: Archae - 0; Bacteria - 0; Metazoa - 0; Fungi - 0; Plants - 28; Viruses - 0; Other Eukaryotes - 0 (source: NCBI BLink). | chr2:12159736-12160387 REVERSE LENGTH=85	1.04172	0.883176	1.15037	1.12946
AT2G28450.1	zinc finger (CCCH-type) family protein | chr2:12162180-12165761 REVERSE LENGTH=809	0.896458	0.942046	0.927103	0.907738
AT2G28510.1	Dof-type zinc finger DNA-binding family protein | chr2:12199383-12200627 REVERSE LENGTH=288	1.00472	0.977163	1.13491	1.00763
AT2G28520.1	VHA-A1 | vacuolar proton ATPase A1 | chr2:12210026-12215532 FORWARD LENGTH=817	0.956789	1.03827	0.795442	0.833728
AT2G28540.1	RNA binding (RRM/RBD/RNP motifs) family protein | chr2:12218652-12223446 FORWARD LENGTH=882	0.907575	0.902075	0.948322	0.91328
AT2G28800.1	ALB3 | 63 kDa inner membrane family protein | chr2:12356669-12359158 REVERSE LENGTH=462	0.887092	0.945668	0.810969	0.782296
AT2G28910.1	CXIP4 | CAX interacting protein 4 | chr2:12415992-12416990 REVERSE LENGTH=332	0.955704	1.025	1.03676	1.08375
AT2G29080.1	ftsh3 | FTSH protease 3 | chr2:12489911-12492999 REVERSE LENGTH=809	0.98995	1.02273	0.817514	0.842149
AT2G29190.1	APUM2, PUM2 | pumilio 2 | chr2:12544260-12548071 REVERSE LENGTH=972	0.808875	0.902173	0.98842	0.906123
AT2G29210.1	splicing factor PWI domain-containing protein | chr2:12558156-12562168 FORWARD LENGTH=878	0.924585	0.936277	1.08456	0.98817
AT2G29440.1	ATGSTU6, GST24, GSTU6 | glutathione S-transferase tau 6 | chr2:12620159-12621099 REVERSE LENGTH=223	1.06876	1.07617	1.21222	1.20699
AT2G29450.1	ATGSTU5, ATGSTU1, AT103-1A, GSTU5 | glutathione S-transferase tau 5 | chr2:12624774-12625566 REVERSE LENGTH=224	1.12594	1.09616	1.11379	1.11474
AT2G29530.1	TIM10 | Tim10/DDP family zinc finger protein | chr2:12641026-12642243 REVERSE LENGTH=83	1.12147	1.05854	1.15209	1.13514
AT2G29540.1	ATRPC14, ATRPAC14, RPC14 | RNApolymerase 14 kDa subunit | chr2:12642727-12643828 FORWARD LENGTH=122	0.945558	0.875747	1.10233	1.08595
AT2G29550.1	TUB7 | tubulin beta-7 chain | chr2:12644258-12645932 REVERSE LENGTH=449	0.976956	0.979584	0.963158	0.969664
AT2G29560.1	ENOC | cytosolic enolase | chr2:12646635-12649694 FORWARD LENGTH=475	0.993567	0.965095	1.04645	1.01276
AT2G29570.1	PCNA2, ATPCNA2 | proliferating cell nuclear antigen 2 | chr2:12650139-12651598 REVERSE LENGTH=264	1.01084	1.00946	1.04398	1.05069
AT2G29700.1	ATPH1, PH1 | pleckstrin homologue 1 | chr2:12697571-12698008 FORWARD LENGTH=145	0.969742	0.899141	1.13532	1.09008
AT2G29960.1	CYP5, ATCYP5, CYP19-4 | cyclophilin 5 | chr2:12769183-12770528 REVERSE LENGTH=201	1.01279	0.940413	1.16334	1.19179
AT2G30050.1	transducin family protein / WD-40 repeat family protein | chr2:12825540-12826448 FORWARD LENGTH=302	1.04485	1.03385	1.11754	1.12543
AT2G30060.1	Pleckstrin homology (PH) domain superfamily protein | chr2:12827035-12828551 FORWARD LENGTH=217	0.908449	0.905514	1.11967	1.09167
AT2G30110.1	ATUBA1, MOS5, UBA1 | ubiquitin-activating enzyme 1 | chr2:12852632-12857369 REVERSE LENGTH=1080	0.985334	1.01424	0.885582	0.893591
AT2G30200.1	catalytics;transferases;[acyl-carrier-protein] S-malonyltransferases;binding | chr2:12883162-12885482 REVERSE LENGTH=393	0.976462	1.01922	0.898994	0.95903
AT2G30410.1	KIS, TFCA | tubulin folding cofactor A (KIESEL) | chr2:12959812-12960552 FORWARD LENGTH=113	1.2152	1.18583	1.1664	1.18026
AT2G30490.1	ATC4H, C4H, CYP73A5, REF3 | cinnamate-4-hydroxylase | chr2:12993861-12995683 REVERSE LENGTH=505	0.936814	1.04923	0.782438	0.816747
AT2G30620.1	winged-helix DNA-binding transcription factor family protein | chr2:13045360-13046267 FORWARD LENGTH=273	0.928157	0.947561	0.884848	0.885557
AT2G30720.1	Thioesterase/thiol ester dehydrase-isomerase superfamily protein | chr2:13089604-13091538 REVERSE LENGTH=455	0.935532	0.982303	0.96474	0.96034
AT2G30860.1	ATGSTF9, GLUTTR, ATGSTF7, GSTF9 | glutathione S-transferase PHI 9 | chr2:13139132-13140057 FORWARD LENGTH=215	0.914828	0.907808	1.13769	1.17216
AT2G30930.1	unknown protein; FUNCTIONS IN: molecular_function unknown; INVOLVED IN: biological_process unknown; LOCATED IN: chloroplast, plasma membrane, membrane; EXPRESSED IN: 24 plant structures; EXPRESSED DURING: 14 growth stages; BEST Arabido	0.988832	0.991045	0.822088	0.838886
AT2G30970.1	ASP1 | aspartate aminotransferase 1 | chr2:13179012-13181686 FORWARD LENGTH=430	1.0083	1.01769	1.05219	1.02479
AT2G31060.2	elongation factor family protein | chr2:13213496-13218544 REVERSE LENGTH=667	0.996058	1.01342	0.994618	0.998071
AT2G31140.1	Peptidase S24/S26A/S26B/S26C family protein | chr2:13270088-13271619 FORWARD LENGTH=205	0.959625	1.03466	0.820886	0.77224
AT2G31240.1	Tetratricopeptide repeat (TPR)-like superfamily protein | chr2:13317570-13319518 REVERSE LENGTH=617	0.926218	0.950916	0.885691	0.909023
AT2G31390.1	pfkB-like carbohydrate kinase family protein | chr2:13383635-13386116 REVERSE LENGTH=325	1.02861	1.02073	1.11043	1.10875
AT2G31410.1	unknown protein; Has 1719 Blast hits to 1091 proteins in 184 species: Archae - 5; Bacteria - 24; Metazoa - 559; Fungi - 169; Plants - 192; Viruses - 1; Other Eukaryotes - 769 (source: NCBI BLink). | chr2:13392220-13392819 REVERSE LENGT	1.01435	1.07173	1.00958	0.97433
AT2G31610.1	Ribosomal protein S3 family protein | chr2:13450384-13451669 FORWARD LENGTH=250	1.04282	1.04104	0.891578	0.892721
AT2G31660.1	SAD2, URM9 | ARM repeat superfamily protein | chr2:13464519-13471353 FORWARD LENGTH=1040	1.00199	1.04072	0.81582	0.791849
AT2G31670.1	Stress responsive alpha-beta barrel domain protein | chr2:13472699-13473490 REVERSE LENGTH=263	1.03071	1.02105	1.06345	1.13301
AT2G31725.1	Eukaryotic protein of unknown function (DUF842) | chr2:13486447-13487391 REVERSE LENGTH=149	1.08304	0.966663	1.10541	1.11303
AT2G31810.1	ACT domain-containing small subunit of acetolactate synthase protein | chr2:13524271-13528246 FORWARD LENGTH=491	1.05202	0.997721	0.882944	0.880076
AT2G32060.1	Ribosomal protein L7Ae/L30e/S12e/Gadd45 family protein | chr2:13639228-13640104 REVERSE LENGTH=144	0.961096	0.939196	1.19297	1.21917
AT2G32080.1	PUR ALPHA-1 | purin-rich alpha 1 | chr2:13642716-13644036 REVERSE LENGTH=296	1.02196	0.989133	1.04802	1.07678
AT2G32520.1	alpha/beta-Hydrolases superfamily protein | chr2:13805823-13807442 REVERSE LENGTH=239	1.02646	0.979176	1.1649	1.15511
AT2G32730.1	26S proteasome regulatory complex, non-ATPase subcomplex, Rpn2/Psmd1 subunit | chr2:13880189-13885464 FORWARD LENGTH=1004	1.00254	1.03061	0.891266	0.944006
AT2G32760.1	unknown protein; Has 229 Blast hits to 229 proteins in 104 species: Archae - 0; Bacteria - 2; Metazoa - 79; Fungi - 90; Plants - 49; Viruses - 0; Other Eukaryotes - 9 (source: NCBI BLink). | chr2:13892140-13894295 FORWARD LENGTH=352	0.951698	0.925299	1.19508	0.999358
AT2G32810.1	BGAL9 | beta galactosidase 9 | chr2:13919410-13925325 REVERSE LENGTH=887	0.984434	1.03701	1.08445	0.982689
AT2G32850.1	Protein kinase superfamily protein | chr2:13935448-13937977 REVERSE LENGTH=650	0.890769	0.957364	1.00468	1.00217
AT2G32920.1	ATPDIL2-3, PDI9, ATPDI9, PDIL2-3 | PDI-like 2-3 | chr2:13962502-13965406 REVERSE LENGTH=440	1.01773	1.00758	0.917941	0.92188
AT2G33040.1	ATP3 | gamma subunit of Mt ATP synthase | chr2:14018978-14021047 REVERSE LENGTH=325	1.08486	1.06054	0.982333	0.944329
AT2G33150.1	PKT3, PED1, KAT2 | peroxisomal 3-ketoacyl-CoA thiolase 3 | chr2:14047814-14050983 REVERSE LENGTH=462	1.02879	1.00066	1.051	1.05869
AT2G33210.1	HSP60-2 | heat shock protein 60-2 | chr2:14075093-14078568 REVERSE LENGTH=585	0.993163	0.993636	1.03797	1.05769
AT2G33340.1	MAC3B | MOS4-associated complex 3B | chr2:14126584-14131000 REVERSE LENGTH=525	1.0334	1.01121	1.08006	1.08447
AT2G33410.1	RNA-binding (RRM/RBD/RNP motifs) family protein | chr2:14156085-14157435 FORWARD LENGTH=404	1.02406	0.959839	1.12975	1.08429
AT2G33470.1	GLTP1, ATGLTP1 | glycolipid transfer protein 1 | chr2:14176599-14177950 REVERSE LENGTH=202	0.925495	0.984964	0.803841	0.829459
AT2G33620.1	AT hook motif DNA-binding family protein | chr2:14234749-14236563 FORWARD LENGTH=351	0.954858	1.00941	0.97003	0.963574
AT2G33800.1	Ribosomal protein S5 family protein | chr2:14300925-14302352 REVERSE LENGTH=303	1.05791	1.02168	1.15617	1.09363
AT2G33840.1	Tyrosyl-tRNA synthetase, class Ib, bacterial/mitochondrial | chr2:14315011-14317329 FORWARD LENGTH=385	1.05343	1.01659	1.03232	1.04146
AT2G33845.1	Nucleic acid-binding, OB-fold-like protein | chr2:14317781-14318712 FORWARD LENGTH=182	0.988244	1.0066	1.24115	1.20841
AT2G34040.1	Apoptosis inhibitory protein 5 (API5) | chr2:14377957-14382246 REVERSE LENGTH=553	1.06094	1.11146	0.863624	0.853507
AT2G34160.1	Alba DNA/RNA-binding protein | chr2:14426283-14427220 FORWARD LENGTH=130	0.93426	0.897549	1.04758	0.982327
AT2G34260.1	transducin family protein / WD-40 repeat family protein | chr2:14465899-14468416 FORWARD LENGTH=353	0.98322	0.914727	1.13685	1.01344
AT2G34357.1	ARM repeat superfamily protein | chr2:14499236-14505555 FORWARD LENGTH=1280	1.00126	1.10496	0.91052	0.976202
AT2G34480.1	Ribosomal protein L18ae/LX family protein | chr2:14532916-14534161 REVERSE LENGTH=178	0.919826	0.979023	0.739015	0.765409
AT2G34590.1	Transketolase family protein | chr2:14568956-14570844 REVERSE LENGTH=406	1.07453	1.03476	1.08211	1.08729
AT2G34970.1	Trimeric LpxA-like enzyme | chr2:14746340-14748532 FORWARD LENGTH=730	0.910978	0.988319	0.828154	0.854048
AT2G35010.1	ATO1, TO1 | thioredoxin O1 | chr2:14754398-14755888 FORWARD LENGTH=194	1.01029	0.95222	1.14647	1.16892
AT2G35040.1	AICARFT/IMPCHase bienzyme family protein | chr2:14765347-14768269 REVERSE LENGTH=596	1.01926	0.990886	1.01976	1.0177
AT2G35120.1	Single hybrid motif superfamily protein | chr2:14805913-14807274 REVERSE LENGTH=156	1.08159	1.00785	1.15546	1.09061
AT2G35240.1	plastid developmental protein DAG, putative | chr2:14845099-14846262 REVERSE LENGTH=232	1.07959	1.12173	1.08305	1.07397
AT2G35370.1	GDCH | glycine decarboxylase complex H | chr2:14891239-14892050 FORWARD LENGTH=165	0.964765	0.984459	1.17028	1.06942
AT2G35450.1	catalytics;hydrolases | chr2:14903201-14905361 REVERSE LENGTH=346	1.04802	1.12389	1.00567	1.04366
AT2G35490.1	Plastid-lipid associated protein PAP / fibrillin family protein | chr2:14912309-14913797 REVERSE LENGTH=376	1.06394	1.00398	1.12672	1.10052
AT2G35605.1	SWIB/MDM2 domain superfamily protein | chr2:14946161-14947027 FORWARD LENGTH=109	1.09419	1.06921	1.06458	1.1131
AT2G35790.1	unknown protein; CONTAINS InterPro DOMAIN/s: Protein of unknown function DUF1301 (InterPro:IPR009724); Has 116 Blast hits to 116 proteins in 49 species: Archae - 0; Bacteria - 0; Metazoa - 53; Fungi - 6; Plants - 49; Viruses - 0; Other	0.913823	0.98465	0.86622	0.777161
AT2G35810.1	unknown protein; BEST Arabidopsis thaliana protein match is: unknown protein (TAIR:AT2G35830.2); Has 153 Blast hits to 153 proteins in 52 species: Archae - 0; Bacteria - 62; Metazoa - 0; Fungi - 0; Plants - 82; Viruses - 0; Other Eukar	1.00609	0.964204	1.07254	1.04821
AT2G35840.1	Sucrose-6F-phosphate phosphohydrolase family protein | chr2:15053952-15055776 FORWARD LENGTH=422	0.940884	0.971355	1.06	1.06606
AT2G35880.1	TPX2 (targeting protein for Xklp2) protein family | chr2:15063204-15065259 REVERSE LENGTH=432	1.06447	1.05295	1.27436	1.15839
AT2G36060.1	MMZ3, UEV1C | MMS ZWEI homologue 3 | chr2:15143012-15143998 REVERSE LENGTH=145	0.99862	0.981329	1.15788	1.14345
AT2G36070.1	ATTIM44-2, TIM44-2 | translocase inner membrane subunit 44-2 | chr2:15145119-15147895 REVERSE LENGTH=469	0.93749	0.960097	0.980913	0.988418
AT2G36130.1	Cyclophilin-like peptidyl-prolyl cis-trans isomerase family protein | chr2:15166863-15168259 FORWARD LENGTH=164	0.997714	0.995478	1.13637	1.1182
AT2G36160.1	Ribosomal protein S11 family protein | chr2:15169925-15171159 FORWARD LENGTH=150	0.951601	1.0009	0.99038	0.974819
AT2G36170.1	Ubiquitin supergroup;Ribosomal protein L40e | chr2:15172153-15173046 FORWARD LENGTH=128	1.08354	1.10769	0.96255	1.06811
AT2G36200.1	P-loop containing nucleoside triphosphate hydrolases superfamily protein | chr2:15180078-15185189 REVERSE LENGTH=1009	0.785752	0.781143	0.941886	1.09487
AT2G36230.1	APG10, HISN3 | Aldolase-type TIM barrel family protein | chr2:15193878-15195509 REVERSE LENGTH=304	1.11427	1.08947	1.09035	1.1336
AT2G36250.1	FTSZ2-1, ATFTSZ2-1 | Tubulin/FtsZ family protein | chr2:15197661-15199932 REVERSE LENGTH=478	0.952532	0.886218	1.10799	1.07847
AT2G36290.1	alpha/beta-Hydrolases superfamily protein | chr2:15208867-15210768 REVERSE LENGTH=364	0.955422	0.982667	0.682437	0.707621
AT2G36325.1	GDSL-like Lipase/Acylhydrolase superfamily protein | chr2:15231409-15233224 FORWARD LENGTH=356	1.07199	0.975499	0.85028	0.802888
AT2G36460.1	Aldolase superfamily protein | chr2:15296929-15298387 REVERSE LENGTH=358	0.981934	0.972511	1.0872	1.07518
AT2G36530.1	LOS2, ENO2 | Enolase | chr2:15321081-15323786 REVERSE LENGTH=444	1.07317	1.03871	1.0983	1.12688
AT2G36580.1	Pyruvate kinase family protein | chr2:15339253-15342781 FORWARD LENGTH=527	0.986192	1.02229	0.863336	0.869518
AT2G36620.1	RPL24A | ribosomal protein L24 | chr2:15350548-15351819 REVERSE LENGTH=164	0.989349	1.00134	0.980171	0.990778
AT2G36850.1	ATGSL08, GSL8, GSL08, ATGSL8, CHOR | glucan synthase-like 8 | chr2:15454935-15469666 REVERSE LENGTH=1904	0.957842	1.02816	0.782227	0.757179
AT2G36880.1	MAT3 | methionine adenosyltransferase 3 | chr2:15479721-15480893 REVERSE LENGTH=390	1.0189	0.995376	1.06677	1.06671
AT2G36900.1	MEMB11, ATMEMB11 | membrin 11 | chr2:15491615-15492587 REVERSE LENGTH=225	1.00844	1.04155	0.914293	0.87398
AT2G36910.1	ATPGP1, PGP1, ABCB1 | ATP binding cassette subfamily B1 | chr2:15502162-15507050 FORWARD LENGTH=1286	0.903879	0.994741	0.754873	0.738277
AT2G37020.1	Translin family protein | chr2:15546514-15548792 FORWARD LENGTH=308	1.04828	1.06162	0.960011	0.919068
AT2G37120.1	S1FA-like DNA-binding protein | chr2:15594250-15594815 REVERSE LENGTH=76	0.957773	0.968737	0.898093	0.834499
AT2G37160.1	Transducin/WD40 repeat-like superfamily protein | chr2:15609047-15612529 FORWARD LENGTH=544	0.677453	0.52534	0.97779	0.924936
AT2G37190.1	Ribosomal protein L11 family protein | chr2:15619559-15620059 REVERSE LENGTH=166	1.01254	0.99874	1.07719	1.03868
AT2G37220.1	RNA-binding (RRM/RBD/RNP motifs) family protein | chr2:15634980-15636331 REVERSE LENGTH=289	1.0263	0.969639	1.07489	1.04687
AT2G37230.1	Tetratricopeptide repeat (TPR)-like superfamily protein | chr2:15637177-15639450 REVERSE LENGTH=757	0.927871	1.0199	0.815654	0.807313
AT2G37270.1	ATRPS5B, RPS5B | ribosomal protein 5B | chr2:15647883-15649042 REVERSE LENGTH=207	0.975695	1.0661	0.818582	0.848503
AT2G37340.1	RSZ33, ATRSZ33, RS2Z33, AT-RS2Z33 | arginine/serine-rich zinc knuckle-containing protein 33 | chr2:15670372-15672331 REVERSE LENGTH=290	1.02113	0.988809	1.09147	1.03431
AT2G37370.1	unknown protein; BEST Arabidopsis thaliana protein match is: unknown protein (TAIR:AT5G13560.1); Has 30201 Blast hits to 17322 proteins in 780 species: Archae - 12; Bacteria - 1396; Metazoa - 17338; Fungi - 3422; Plants - 5037; Viruses	1.05791	1.031	0.744013	0.752995
AT2G37400.1	Tetratricopeptide repeat (TPR)-like superfamily protein | chr2:15696365-15697366 REVERSE LENGTH=333	1.0667	1.02259	0.987056	0.994687
AT2G37410.1	ATTIM17-2, TIM17, TIM17-2 | translocase inner membrane subunit 17-2 | chr2:15698119-15698850 REVERSE LENGTH=243	0.959295	0.964637	1.07371	1.08482
AT2G37500.1	arginine biosynthesis protein ArgJ family | chr2:15739904-15742689 REVERSE LENGTH=468	1.03886	1.00685	1.17904	1.2112
AT2G37550.1	ASP1, AGD7 | ARF-GAP domain 7 | chr2:15755544-15757456 REVERSE LENGTH=456	0.981384	1.01942	0.986169	0.942445
AT2G37600.1	Ribosomal protein L36e family protein | chr2:15774410-15775203 REVERSE LENGTH=113	0.947155	0.992939	0.995441	0.987641
AT2G37620.1	ACT1, AAc1 | actin 1 | chr2:15779761-15781241 FORWARD LENGTH=377	1.00551	0.975715	1.00403	0.982343
AT2G37660.1	NAD(P)-binding Rossmann-fold superfamily protein | chr2:15795481-15796977 REVERSE LENGTH=325	0.849288	0.817589	1.07173	1.05128
AT2G37690.1	phosphoribosylaminoimidazole carboxylase, putative / AIR carboxylase, putative | chr2:15806111-15810240 FORWARD LENGTH=642	0.961646	0.951874	1.01899	0.977617
AT2G37760.1	NAD(P)-linked oxidoreductase superfamily protein | chr2:15831995-15833742 FORWARD LENGTH=311	0.990748	0.969443	1.01725	1.03397
AT2G37790.1	NAD(P)-linked oxidoreductase superfamily protein | chr2:15838838-15840752 FORWARD LENGTH=314	1.0193	0.995668	1.04272	1.03548
AT2G37990.1	ribosome biogenesis regulatory protein (RRS1) family protein | chr2:15900713-15903028 FORWARD LENGTH=318	1.02613	1.02786	0.990625	0.972424
AT2G38040.1	CAC3 | acetyl Co-enzyme a carboxylase carboxyltransferase alpha subunit | chr2:15917612-15920749 FORWARD LENGTH=769	1.04952	1.02861	1.04233	1.02032
AT2G38230.1	ATPDX1.1, PDX1.1 | pyridoxine biosynthesis 1.1 | chr2:16011475-16012404 FORWARD LENGTH=309	0.960167	0.937821	1.06449	1.04897
AT2G38250.1	Homeodomain-like superfamily protein | chr2:16018384-16019500 FORWARD LENGTH=289	1.05684	0.993176	1.14543	1.15041
AT2G38270.1	CXIP2, ATGRX2 | CAX-interacting protein 2 | chr2:16031347-16033054 REVERSE LENGTH=293	0.957052	0.947882	1.00318	0.996147
AT2G38280.1	FAC1, ATAMPD | AMP deaminase, putative / myoadenylate deaminase, putative | chr2:16033767-16038793 REVERSE LENGTH=839	0.928073	0.999794	0.796001	0.809806
AT2G38360.1	PRA1.B4 | prenylated RAB acceptor 1.B4 | chr2:16069840-16070502 REVERSE LENGTH=220	0.879381	0.896468	0.766692	0.754363
AT2G38400.1	AGT3 | alanine:glyoxylate aminotransferase 3 | chr2:16083779-16085974 FORWARD LENGTH=477	0.981791	0.973006	0.887153	0.886031
AT2G38410.1	ENTH/VHS/GAT family protein | chr2:16086912-16090047 REVERSE LENGTH=671	0.908909	0.885068	1.03732	0.976677
AT2G38430.1	unknown protein; BEST Arabidopsis thaliana protein match is: unknown protein (TAIR:AT3G54310.1); Has 35333 Blast hits to 34131 proteins in 2444 species: Archae - 798; Bacteria - 22429; Metazoa - 974; Fungi - 991; Plants - 531; Viruses	0.980457	1.00714	0.884708	0.862385
AT2G38540.1	LP1, LTP1, ATLTP1 | lipid transfer protein 1 | chr2:16130418-16130893 FORWARD LENGTH=118	1.15732	1.16308	1.04547	1.05044
AT2G38550.1	Transmembrane proteins 14C | chr2:16132178-16134229 FORWARD LENGTH=335	0.916606	0.974557	0.755717	0.787905
AT2G38560.1	TFIIS | transcript elongation factor IIS | chr2:16134802-16136319 FORWARD LENGTH=378	1.05639	1.03604	1.01911	1.01239
AT2G38580.1	Mitochondrial ATP synthase D chain-related protein | chr2:16138838-16142371 FORWARD LENGTH=482	0.983277	0.96951	1.05983	1.06724
AT2G38610.1	RNA-binding KH domain-containing protein | chr2:16147552-16149638 REVERSE LENGTH=286	0.9737	0.931459	1.15629	1.05077
AT2G38650.1	GAUT7, LGT7 | galacturonosyltransferase 7 | chr2:16161856-16165523 REVERSE LENGTH=619	0.927516	1.00327	0.814451	0.820333
AT2G38660.1	Amino acid dehydrogenase family protein | chr2:16166392-16168194 FORWARD LENGTH=352	0.88342	0.867351	0.956784	0.942472
AT2G38670.1	PECT1 | phosphorylethanolamine cytidylyltransferase 1 | chr2:16168979-16171680 FORWARD LENGTH=421	0.927717	0.970888	0.853066	0.819071
AT2G38680.1	5~-nucleotidases;magnesium ion binding | chr2:16174011-16175873 REVERSE LENGTH=315	0.968882	0.900091	1.06996	1.07369
AT2G38700.1	MVD1, ATMVD1 | mevalonate diphosphate decarboxylase 1 | chr2:16180918-16183785 REVERSE LENGTH=412	1.03963	1.04388	0.951272	0.952336
AT2G38710.1	AMMECR1 family | chr2:16184517-16186764 REVERSE LENGTH=214	0.974213	0.988401	0.936101	0.879095
AT2G38730.1	Cyclophilin-like peptidyl-prolyl cis-trans isomerase family protein | chr2:16192579-16194038 REVERSE LENGTH=199	0.966097	0.957098	1.05943	1.07065
AT2G38740.1	Haloacid dehalogenase-like hydrolase (HAD) superfamily protein | chr2:16194639-16195995 REVERSE LENGTH=244	1.11004	1.09158	1.17921	1.16809
AT2G38760.1	ANNAT3, ANN3 | annexin 3 | chr2:16201086-16202490 FORWARD LENGTH=321	1.01665	0.992277	1.0686	1.08576
AT2G38770.1	EMB2765 | P-loop containing nucleoside triphosphate hydrolases superfamily protein | chr2:16203185-16210253 REVERSE LENGTH=1509	0.911028	1.0014	0.7218	0.727877
AT2G38810.1	HTA8 | histone H2A 8 | chr2:16219444-16220679 REVERSE LENGTH=136	0.983879	0.929669	0.976801	0.929791
AT2G38840.1	Guanylate-binding family protein | chr2:16227329-16232115 FORWARD LENGTH=602	0.970648	0.982741	0.759795	0.762351
AT2G38880.1	ATNF-YB1, HAP3, ATHAP3, HAP3A, NF-YB1 | nuclear factor Y, subunit B1 | chr2:16238685-16240316 FORWARD LENGTH=141	1.00244	0.978745	1.14291	1.09436
AT2G38940.1	ATPT2, PHT1;4 | phosphate transporter 1;4 | chr2:16258500-16260104 FORWARD LENGTH=534	0.93549	1.05116	0.768521	0.770218
AT2G38960.1	AERO2, ERO2 | endoplasmic reticulum oxidoreductins 2 | chr2:16265455-16267883 FORWARD LENGTH=472	0.99377	1.04363	0.816269	0.852926
AT2G39050.1	hydroxyproline-rich glycoprotein family protein | chr2:16303427-16305336 FORWARD LENGTH=317	1.02807	0.997424	1.11232	1.11965
AT2G39080.1	NAD(P)-binding Rossmann-fold superfamily protein | chr2:16309981-16312475 REVERSE LENGTH=351	0.973898	0.9645	1.02649	1.00944
AT2G39090.1	APC7, AtAPC7 | tetratricopeptide repeat (TPR)-containing protein | chr2:16312771-16317233 REVERSE LENGTH=558	0.872271	0.990631	0.84819	0.764969
AT2G39260.1	binding;RNA binding | chr2:16392288-16399588 REVERSE LENGTH=1181	1.12543	1.08892	1.03239	1.08749
AT2G39270.1	P-loop containing nucleoside triphosphate hydrolases superfamily protein | chr2:16399983-16401408 FORWARD LENGTH=295	1.01668	1.00808	1.06987	1.15381
AT2G39390.1	Ribosomal L29 family protein | chr2:16450803-16451762 REVERSE LENGTH=123	0.976892	1.00829	0.937352	0.954228
AT2G39460.1	ATRPL23A, RPL23A, RPL23AA | ribosomal protein L23AA | chr2:16475049-16475904 FORWARD LENGTH=154	0.993543	0.985149	0.993872	0.985266
AT2G39590.1	Ribosomal protein S8 family protein | chr2:16517588-16518265 REVERSE LENGTH=136	0.93581	1.03731	0.831329	0.868566
AT2G39700.1	ATEXPA4, ATEXP4, ATHEXP ALPHA 1.6, EXPA4 | expansin A4 | chr2:16544246-16545434 REVERSE LENGTH=257	0.994774	1.02348	0.991766	0.940239
AT2G39730.1	RCA | rubisco activase | chr2:16570951-16573345 REVERSE LENGTH=474	1.03446	1.02635	1.10119	1.11552
AT2G39795.1	Mitochondrial glycoprotein family protein | chr2:16597026-16598028 FORWARD LENGTH=250	1.05509	0.992837	1.11856	1.09784
AT2G39960.1	Microsomal signal peptidase 25 kDa subunit (SPC25) | chr2:16681666-16683491 REVERSE LENGTH=192	0.985448	0.987243	0.841035	0.853369
AT2G39990.1	EIF2, AteIF3f, eIF3F | eukaryotic translation initiation factor 2 | chr2:16698332-16699929 REVERSE LENGTH=293	0.995152	0.98825	1.07896	1.08592
AT2G40060.1	Clathrin light chain protein | chr2:16726564-16728001 FORWARD LENGTH=258	1.10095	1.03505	1.06204	1.05662
AT2G40070.1	BEST Arabidopsis thaliana protein match is: proline-rich family protein (TAIR:AT3G09000.1); Has 35333 Blast hits to 34131 proteins in 2444 species: Archae - 798; Bacteria - 22429; Metazoa - 974; Fungi - 991; Plants - 531; Viruses - 0;	0.996084	0.95552	1.00082	0.945041
AT2G40290.1	Eukaryotic translation initiation factor 2 subunit 1 | chr2:16829030-16830889 REVERSE LENGTH=344	0.973523	0.949862	0.975922	0.967547
AT2G40360.1	Transducin/WD40 repeat-like superfamily protein | chr2:16853123-16856635 REVERSE LENGTH=753	1.02953	1.03844	0.881554	0.854814
AT2G40380.1	PRA1.B2 | prenylated RAB acceptor 1.B2 | chr2:16864734-16865375 REVERSE LENGTH=213	0.931446	0.99344	0.77947	0.700675
AT2G40490.1	HEME2 | Uroporphyrinogen decarboxylase | chr2:16912961-16914988 FORWARD LENGTH=394	0.843317	0.822962	1.07739	1.0359
AT2G40510.1	Ribosomal protein S26e family protein | chr2:16918506-16919623 FORWARD LENGTH=133	0.990104	0.972983	0.985258	1.00063
AT2G40600.1	appr-1-p processing enzyme family protein | chr2:16947012-16948537 REVERSE LENGTH=257	0.964232	0.937638	1.07448	1.04714
AT2G40660.1	Nucleic acid-binding, OB-fold-like protein | chr2:16966011-16968866 FORWARD LENGTH=389	1.04675	1.04314	1.12946	1.13521
AT2G40765.1	unknown protein; FUNCTIONS IN: molecular_function unknown; INVOLVED IN: biological_process unknown; LOCATED IN: mitochondrion, mitochondrial respiratory chain complex III; EXPRESSED IN: 24 plant structures; EXPRESSED DURING: 15 growth	1.00612	0.996542	1.04515	1.01373
AT2G40840.1	DPE2 | disproportionating enzyme 2 | chr2:17045368-17050779 FORWARD LENGTH=955	0.910482	0.940258	0.799838	0.874194
AT2G41220.1	GLU2 | glutamate synthase 2 | chr2:17177934-17188388 FORWARD LENGTH=1629	0.936225	0.974568	1.02862	1.01472
AT2G41380.1	S-adenosyl-L-methionine-dependent methyltransferases superfamily protein | chr2:17251981-17252886 FORWARD LENGTH=269	1.03248	1.02703	1.08788	1.10861
AT2G41430.1	ERD15, LSR1, CID1 | dehydration-induced protein (ERD15) | chr2:17269736-17270314 FORWARD LENGTH=163	0.967863	0.922302	1.12095	1.11496
AT2G41475.1	Embryo-specific protein 3, (ATS3) | chr2:17295259-17296329 REVERSE LENGTH=179	1.17694	1.19441	1.14709	1.11832
AT2G41480.1	Peroxidase superfamily protein | chr2:17296986-17298729 REVERSE LENGTH=341	1.13489	1.09058	0.895909	0.91519
AT2G41500.1	LIS, EMB2776 | WD-40 repeat family protein / small nuclear ribonucleoprotein Prp4p-related | chr2:17304319-17306855 REVERSE LENGTH=554	1.084	1.01202	1.06295	1.05842
AT2G41530.1	ATSFGH, SFGH | S-formylglutathione hydrolase | chr2:17323656-17325430 REVERSE LENGTH=284	1.04802	1.0526	1.09032	1.06652
AT2G41620.1	Nucleoporin interacting component (Nup93/Nic96-like) family protein | chr2:17350419-17354997 REVERSE LENGTH=861	0.991877	1.02058	0.815295	0.810349
AT2G41730.1	unknown protein; BEST Arabidopsis thaliana protein match is: unknown protein (TAIR:AT5G24640.1); Has 25 Blast hits to 25 proteins in 5 species: Archae - 0; Bacteria - 0; Metazoa - 0; Fungi - 0; Plants - 25; Viruses - 0; Other Eukaryote	0.881202	0.973942	1.04169	1.07102
AT2G41740.1	VLN2, ATVLN2 | villin 2 | chr2:17410962-17416878 REVERSE LENGTH=976	1.02974	1.01443	0.959454	0.948998
AT2G41790.1	Insulinase (Peptidase family M16) family protein | chr2:17429453-17436110 REVERSE LENGTH=970	0.893977	0.971527	0.934363	0.899183
AT2G41800.1	Protein of unknown function, DUF642 | chr2:17436671-17438005 REVERSE LENGTH=370	0.968275	1.02412	0.868895	0.864081
AT2G41840.1	Ribosomal protein S5 family protein | chr2:17460016-17461398 REVERSE LENGTH=285	0.987439	0.987745	0.972499	0.968051
AT2G42130.1	Plastid-lipid associated protein PAP / fibrillin family protein | chr2:17566242-17567651 FORWARD LENGTH=270	1.03399	1.03846	1.06098	1.09006
AT2G42210.1	ATOEP16-3, OEP16-3 | Mitochondrial import inner membrane translocase subunit Tim17/Tim22/Tim23 family protein | chr2:17590642-17591591 FORWARD LENGTH=159	0.996248	1.01485	0.986447	1.02691
AT2G42220.1	Rhodanese/Cell cycle control phosphatase superfamily protein | chr2:17592105-17593305 FORWARD LENGTH=234	0.949326	1.06951	0.877682	0.946229
AT2G42260.1	UVI4, PYM | uv-b-insensitive 4 | chr2:17602240-17603283 REVERSE LENGTH=259	1.12525	1.03926	1.01671	0.961613
AT2G42310.1	unknown protein; BEST Arabidopsis thaliana protein match is: unknown protein (TAIR:AT3G57785.1); Has 115 Blast hits to 115 proteins in 48 species: Archae - 0; Bacteria - 0; Metazoa - 4; Fungi - 44; Plants - 67; Viruses - 0; Other Eukar	0.854304	0.881751	0.940722	0.93269
AT2G42340.1	unknown protein; Has 11 Blast hits to 11 proteins in 5 species: Archae - 0; Bacteria - 2; Metazoa - 0; Fungi - 2; Plants - 6; Viruses - 0; Other Eukaryotes - 1 (source: NCBI BLink). | chr2:17636476-17637622 REVERSE LENGTH=210	1.05289	1.01369	1.64537	1.76032
AT2G42490.1	Copper amine oxidase family protein | chr2:17691600-17695526 REVERSE LENGTH=776	0.94736	0.99463	0.87739	0.890416
AT2G42520.1	P-loop containing nucleoside triphosphate hydrolases superfamily protein | chr2:17705382-17708744 FORWARD LENGTH=633	0.986183	0.967782	0.91797	0.929367
AT2G42570.1	TBL39 | TRICHOME BIREFRINGENCE-LIKE 39 | chr2:17717498-17719921 REVERSE LENGTH=367	1.03716	1.14521	0.734062	0.733183
AT2G42590.1	GRF9, GF14 MU | general regulatory factor 9 | chr2:17732118-17733775 REVERSE LENGTH=263	0.976532	0.935333	1.03883	1.06815
AT2G42600.1	ATPPC2, PPC2 | phosphoenolpyruvate carboxylase 2 | chr2:17734541-17738679 REVERSE LENGTH=963	1.01189	1.05345	0.803527	0.80716
AT2G42650.1	Ribosomal protein L1p/L10e family | chr2:17765530-17766648 FORWARD LENGTH=372	0.925309	0.938898	0.892971	0.918443
AT2G42680.1	MBF1A, ATMBF1A | multiprotein bridging factor 1A | chr2:17774972-17776116 FORWARD LENGTH=142	0.995994	0.984175	1.09816	1.09962
AT2G42710.1	Ribosomal protein L1p/L10e family | chr2:17782352-17784830 FORWARD LENGTH=415	1.01143	0.965548	0.976004	0.918645
AT2G42740.1	RPL16A | ribosomal protein large subunit 16A | chr2:17791794-17792946 FORWARD LENGTH=182	0.992298	0.98833	0.967083	0.962236
AT2G42790.1	CSY3 | citrate synthase 3 | chr2:17803132-17805991 REVERSE LENGTH=509	0.967161	1.01271	0.889308	0.846896
AT2G42810.1	PAPP5, PP5 | protein phosphatase 5.2 | chr2:17812336-17815896 REVERSE LENGTH=484	0.934785	0.996686	0.894848	0.895366
AT2G42910.1	Phosphoribosyltransferase family protein | chr2:17856396-17858394 FORWARD LENGTH=337	1.01463	1.06495	0.840766	0.896128
AT2G43030.1	Ribosomal protein L3 family protein | chr2:17894898-17895713 FORWARD LENGTH=271	0.972942	0.973389	1.04176	0.987685
AT2G43080.1	AT-P4H-1 | P4H isoform 1 | chr2:17915755-17918599 FORWARD LENGTH=283	0.871457	0.93912	0.78715	0.662928
AT2G43090.1	Aconitase/3-isopropylmalate dehydratase protein | chr2:17918957-17919712 FORWARD LENGTH=251	1.03205	1.01261	1.15044	1.1594
AT2G43110.1	unknown protein; Has 212 Blast hits to 211 proteins in 96 species: Archae - 0; Bacteria - 6; Metazoa - 62; Fungi - 91; Plants - 31; Viruses - 0; Other Eukaryotes - 22 (source: NCBI BLink). | chr2:17922067-17924291 FORWARD LENGTH=288	0.946579	0.959402	0.983477	0.968491
AT2G43130.1	ARA4, ATRAB11F, ATRABA5C, ARA-4, RABA5C | P-loop containing nucleoside triphosphate hydrolases superfamily protein | chr2:17929899-17930904 REVERSE LENGTH=214	0.963024	1.01218	0.741392	0.764849
AT2G43160.1	ENTH/VHS family protein | chr2:17948884-17953267 FORWARD LENGTH=895	0.980254	1.01746	1.01532	0.970606
AT2G43180.1	Phosphoenolpyruvate carboxylase family protein | chr2:17953719-17955774 REVERSE LENGTH=479	0.955817	0.994816	1.16453	1.1044
AT2G43210.1	Ubiquitin-like superfamily protein | chr2:17960942-17963560 FORWARD LENGTH=531	0.935877	0.903484	0.968468	1.05461
AT2G43360.1	BIO2, BIOB | Radical SAM superfamily protein | chr2:18010918-18013129 REVERSE LENGTH=378	1.05349	1.03135	0.932521	0.878228
AT2G43460.1	Ribosomal L38e protein family | chr2:18046285-18047292 REVERSE LENGTH=69	0.998419	1.01656	0.913989	0.926126
AT2G43650.1	EMB2777 | Sas10/U3 ribonucleoprotein (Utp) family protein | chr2:18099430-18103147 FORWARD LENGTH=654	0.961925	0.948959	0.991701	1.01441
AT2G43710.1	SSI2, FAB2 | Plant stearoyl-acyl-carrier-protein desaturase family protein | chr2:18120107-18122495 FORWARD LENGTH=401	1.04405	1.04017	1.01603	1.01806
AT2G43720.1	Eukaryotic protein of unknown function (DUF842) | chr2:18123293-18124299 FORWARD LENGTH=147	0.914908	0.808264	1.06542	1.03948
AT2G43750.1	OASB, ACS1, CPACS1, ATCS-B | O-acetylserine (thiol) lyase B | chr2:18129604-18132322 REVERSE LENGTH=392	1.03735	1.01932	1.08334	1.08332
AT2G43770.1	Transducin/WD40 repeat-like superfamily protein | chr2:18134272-18135303 REVERSE LENGTH=343	0.985421	0.976685	1.07835	0.976307
AT2G43780.1	unknown protein; Has 30 Blast hits to 30 proteins in 11 species: Archae - 0; Bacteria - 0; Metazoa - 0; Fungi - 0; Plants - 30; Viruses - 0; Other Eukaryotes - 0 (source: NCBI BLink). | chr2:18136444-18136647 REVERSE LENGTH=67	1.11049	1.07449	0.967047	0.967017
AT2G43790.1	ATMPK6, MPK6, MAPK6, ATMAPK6 | MAP kinase 6 | chr2:18138477-18140693 FORWARD LENGTH=395	1.07717	0.994059	0.983927	1.00089
AT2G43810.1	Small nuclear ribonucleoprotein family protein | chr2:18149725-18150879 FORWARD LENGTH=91	0.982211	0.935094	1.08439	1.01487
AT2G43940.1	ATHOL3, HOL3 | S-adenosyl-L-methionine-dependent methyltransferases superfamily protein | chr2:18196091-18197664 REVERSE LENGTH=226	0.966749	1.01582	1.09098	1.14996
AT2G43950.1	OEP37, ATOEP37 | chloroplast outer envelope protein 37 | chr2:18200553-18202644 REVERSE LENGTH=343	1.01132	1.06268	0.87391	0.909247
AT2G43970.1	RNA-binding protein | chr2:18205535-18208031 REVERSE LENGTH=545	0.891958	0.859045	1.0508	1.18549
AT2G43980.1	AtITPK4, ITPK4 | inositol 1,3,4-trisphosphate 5/6-kinase 4 | chr2:18208437-18211604 REVERSE LENGTH=488	1.02363	1.09508	0.880917	0.82628
AT2G44040.1	Dihydrodipicolinate reductase, bacterial/plant | chr2:18221985-18223998 REVERSE LENGTH=347	0.996399	0.985255	1.07312	1.05552
AT2G44050.1	COS1 | 6,7-dimethyl-8-ribityllumazine synthase / DMRL synthase / lumazine synthase / riboflavin synthase | chr2:18224304-18225917 FORWARD LENGTH=227	1.16999	1.11887	0.911238	0.859915
AT2G44060.1	Late embryogenesis abundant protein, group 2 | chr2:18226922-18227988 FORWARD LENGTH=325	1.03059	0.988937	1.05807	1.07218
AT2G44065.1	Ribosomal protein L2 family | chr2:18228860-18230368 FORWARD LENGTH=214	0.865433	0.867534	0.958816	0.948196
AT2G44100.1	ATGDI1, AT-GDI1, GDI1 | guanosine nucleotide diphosphate dissociation inhibitor 1 | chr2:18241804-18244864 FORWARD LENGTH=445	1.05826	1.03504	0.999266	1.02077
AT2G44120.1	Ribosomal protein L30/L7 family protein | chr2:18249227-18250402 REVERSE LENGTH=242	0.949353	0.996106	0.811486	0.82473
AT2G44160.1	MTHFR2 | methylenetetrahydrofolate reductase 2 | chr2:18262301-18265185 FORWARD LENGTH=594	1.01049	1.00141	0.958275	0.948205
AT2G44310.1	Calcium-binding EF-hand family protein | chr2:18309285-18309713 FORWARD LENGTH=142	1.09617	1.03885	1.16715	1.11567
AT2G44350.1	ATCS, CSY4 | Citrate synthase family protein | chr2:18316673-18320524 FORWARD LENGTH=473	1.04186	1.03483	0.999468	0.990195
AT2G44450.1	BGLU15 | beta glucosidase 15 | chr2:18340966-18343744 FORWARD LENGTH=506	0.971503	1.01179	0.755719	0.751593
AT2G44525.1	Protein of unknown function (DUF498/DUF598) | chr2:18382130-18383320 FORWARD LENGTH=170	0.952779	0.892776	1.09856	1.11488
AT2G44530.1	Phosphoribosyltransferase family protein | chr2:18383732-18385974 FORWARD LENGTH=394	0.916638	0.889985	0.947094	0.868451
AT2G44610.1	RAB6, ATRABH1B, ATRAB6A, RAB6A | Ras-related small GTP-binding family protein | chr2:18411778-18413883 REVERSE LENGTH=208	1.02883	1.08496	0.766872	0.750405
AT2G44620.1	MTACP-1, MTACP1 | mitochondrial acyl carrier protein 1 | chr2:18414320-18415065 FORWARD LENGTH=122	1.07597	1.06577	1.08057	1.08578
AT2G44640.1	FUNCTIONS IN: molecular_function unknown; INVOLVED IN: biological_process unknown; LOCATED IN: mitochondrion, chloroplast, plasma membrane, plastid, chloroplast envelope; EXPRESSED IN: 23 plant structures; EXPRESSED DURING: 13 growth s	1.00494	0.947765	1.03381	1.02634
AT2G44650.1	CHL-CPN10, CPN10 | chloroplast chaperonin 10 | chr2:18419521-18420510 REVERSE LENGTH=139	1.00666	1.02181	1.05106	1.04971
AT2G44920.2	Tetratricopeptide repeat (TPR)-like superfamily protein | chr2:18524419-18526502 FORWARD LENGTH=224	0.941194	0.938683	0.94196	0.921786
AT2G45000.1	EMB2766 | structural constituent of nuclear pore | chr2:18564156-18567632 FORWARD LENGTH=739	0.914392	0.895211	1.09197	1.06709
AT2G45030.1	Translation elongation factor EFG/EF2 protein | chr2:18572411-18576756 FORWARD LENGTH=754	1.00218	1.00197	0.979977	0.999904
AT2G45060.1	Uncharacterised conserved protein UCP022280 | chr2:18584674-18586688 REVERSE LENGTH=272	0.988301	1.01156	1.06472	1.02584
AT2G45070.1	SEC61 BETA | Preprotein translocase Sec, Sec61-beta subunit protein | chr2:18587208-18587456 REVERSE LENGTH=82	0.931231	1.01008	0.718141	0.737119
AT2G45140.1	PVA12 | plant VAP homolog 12 | chr2:18611029-18612971 FORWARD LENGTH=239	0.902607	0.985782	0.766744	0.771798
AT2G45200.1	GOS12, ATGOS12 | golgi snare 12 | chr2:18637689-18639640 REVERSE LENGTH=239	0.850005	0.895393	0.880179	0.899068
AT2G45240.1	MAP1A | methionine aminopeptidase 1A | chr2:18656059-18658906 FORWARD LENGTH=398	0.949546	0.923456	1.0146	1.00626
AT2G45260.1	Plant protein of unknown function (DUF641) | chr2:18664661-18665938 REVERSE LENGTH=425	0.912172	0.929266	0.89605	0.921849
AT2G45290.1	Transketolase | chr2:18672737-18675589 FORWARD LENGTH=741	0.997082	0.983631	1.03233	1.06894
AT2G45300.1	RNA 3~-terminal phosphate cyclase/enolpyruvate transferase, alpha/beta | chr2:18677518-18679868 FORWARD LENGTH=520	0.994667	0.982649	1.00592	0.989394
AT2G45440.1	DHDPS2 | dihydrodipicolinate synthase | chr2:18731294-18732867 FORWARD LENGTH=365	1.04431	0.998454	1.09966	1.08988
AT2G45470.1	FLA8, AGP8 | FASCICLIN-like arabinogalactan protein 8 | chr2:18742797-18744059 REVERSE LENGTH=420	0.969911	1.00907	0.950511	0.97582
AT2G45520.1	unknown protein; FUNCTIONS IN: molecular_function unknown; INVOLVED IN: biological_process unknown; EXPRESSED IN: 23 plant structures; EXPRESSED DURING: 13 growth stages; Has 260 Blast hits to 238 proteins in 75 species: Archae - 0; Ba	0.944202	0.93406	0.952963	0.969353
AT2G45640.1	SAP18, ATSAP18 | SIN3 associated polypeptide P18 | chr2:18799881-18801323 REVERSE LENGTH=152	1.01697	0.981297	1.05395	1.06836
AT2G45710.1	Zinc-binding ribosomal protein family protein | chr2:18831243-18831999 FORWARD LENGTH=84	0.911382	0.937659	0.898103	0.867496
AT2G45730.1	eukaryotic initiation factor 3 gamma subunit family protein | chr2:18836519-18839123 REVERSE LENGTH=446	0.959921	1.00049	0.937691	0.978271
AT2G45790.1	ATPMM, PMM | phosphomannomutase | chr2:18855876-18857753 FORWARD LENGTH=246	0.988726	0.970633	1.08428	1.05217
AT2G45810.1	DEA(D/H)-box RNA helicase family protein | chr2:18859836-18862318 FORWARD LENGTH=528	0.993427	1.05143	0.855654	0.89233
AT2G45820.1	Remorin family protein | chr2:18863147-18864576 REVERSE LENGTH=190	1.34343	1.32498	0.893406	0.908039
AT2G45960.1	PIP1B, TMP-A, ATHH2, PIP1;2 | plasma membrane intrinsic protein 1B | chr2:18910450-18911703 FORWARD LENGTH=286	0.850159	0.971125	0.61941	0.74854
AT2G45990.1	unknown protein; FUNCTIONS IN: molecular_function unknown; INVOLVED IN: biological_process unknown; LOCATED IN: chloroplast, chloroplast stroma; EXPRESSED IN: 22 plant structures; EXPRESSED DURING: 13 growth stages; Has 312 Blast hits	0.952523	0.943944	0.976321	0.965006
AT2G46020.1	CHR2, ATBRM, BRM, CHA2 | transcription regulatory protein SNF2, putative | chr2:18923304-18931769 FORWARD LENGTH=2192	0.879679	0.890585	1.04617	1.00425
AT2G46090.1	Diacylglycerol kinase family protein | chr2:18950919-18953079 FORWARD LENGTH=364	0.909186	0.982725	0.815598	0.933673
AT2G46110.1	PANB1, KPHMT1 | ketopantoate hydroxymethyltransferase 1 | chr2:18954807-18956411 REVERSE LENGTH=347	0.90796	0.906309	1.0199	1.04884
AT2G46140.1	Late embryogenesis abundant protein | chr2:18959163-18960362 FORWARD LENGTH=166	1.13213	1.10515	0.952551	0.983707
AT2G46170.1	Reticulon family protein | chr2:18965410-18966940 FORWARD LENGTH=255	1.01842	1.05576	0.760799	0.698484
AT2G46180.1	GC4 | golgin candidate 4 | chr2:18967482-18971260 REVERSE LENGTH=725	1.00461	0.926698	0.949213	0.949681
AT2G46280.1	TRIP-1, TIF3I1 | TGF-beta receptor interacting protein 1 | chr2:19003656-19005393 REVERSE LENGTH=328	1.02573	0.983359	1.05878	1.07091
AT2G46290.1	Transducin/WD40 repeat-like superfamily protein | chr2:19005910-19007797 REVERSE LENGTH=355	1.03377	0.995288	1.1916	1.20139
AT2G46470.1	OXA1L | inner membrane protein OXA1-like | chr2:19072659-19074948 FORWARD LENGTH=431	0.981013	0.975182	0.742373	0.779948
AT2G46520.1	cellular apoptosis susceptibility protein, putative / importin-alpha re-exporter, putative | chr2:19096867-19099785 FORWARD LENGTH=972	0.91095	1.02716	0.735627	0.738717
AT2G46580.1	Pyridoxamine 5~-phosphate oxidase family protein | chr2:19129409-19130513 REVERSE LENGTH=198	1.15109	1.10068	1.15789	1.31686
AT2G46820.1	PTAC8, TMP14, PSAP, PSI-P | photosystem I P subunit | chr2:19243729-19244870 FORWARD LENGTH=174	1.09721	1.05174	1.30434	1.07036
AT2G46900.1	CONTAINS InterPro DOMAIN/s: Basic helix-loop-helix, Nulp1-type (InterPro:IPR006994); Has 2929 Blast hits to 2464 proteins in 333 species: Archae - 2; Bacteria - 151; Metazoa - 913; Fungi - 372; Plants - 141; Viruses - 47; Other Eukaryo	0.936323	0.994751	0.803989	0.806381
AT2G46930.1	Pectinacetylesterase family protein | chr2:19283625-19286090 FORWARD LENGTH=416	1.01334	0.942561	1.0575	1.0704
AT2G46980.1	unknown protein; Has 1165 Blast hits to 947 proteins in 158 species: Archae - 0; Bacteria - 33; Metazoa - 631; Fungi - 90; Plants - 54; Viruses - 14; Other Eukaryotes - 343 (source: NCBI BLink). | chr2:19301879-19303429 REVERSE LENGTH=	0.944171	0.958384	1.10263	0.957246
AT2G47000.1	MDR4, PGP4, ABCB4, ATPGP4 | ATP binding cassette subfamily B4 | chr2:19310008-19314750 REVERSE LENGTH=1286	0.91362	0.977535	0.859228	0.83356
AT2G47110.1	UBQ6 | ubiquitin 6 | chr2:19344701-19345174 FORWARD LENGTH=157	1.08015	1.08463	0.955878	1.06271
AT2G47330.1	P-loop containing nucleoside triphosphate hydrolases superfamily protein | chr2:19429083-19431617 REVERSE LENGTH=760	1.02024	1.04905	0.844475	0.832595
AT2G47380.1	Cytochrome c oxidase subunit Vc family protein | chr2:19441694-19441888 FORWARD LENGTH=64	0.996258	0.988585	0.689084	0.718513
AT2G47390.1	Prolyl oligopeptidase family protein | chr2:19442278-19446253 REVERSE LENGTH=961	0.962705	0.926953	0.980992	0.997396
AT2G47400.1	CP12-1, CP12 | CP12 domain-containing protein 1 | chr2:19446889-19447263 FORWARD LENGTH=124	1.02473	0.940501	1.08113	1.07572
AT2G47470.1	ATPDIL2-1, UNE5, MEE30, PDI11, ATPDI11 | thioredoxin family protein | chr2:19481503-19483683 FORWARD LENGTH=361	0.996238	0.947529	1.14664	1.12808
AT2G47510.1	FUM1 | fumarase 1 | chr2:19498614-19502020 FORWARD LENGTH=492	0.980355	0.997596	1.08011	1.07369
AT2G47610.1	Ribosomal protein L7Ae/L30e/S12e/Gadd45 family protein | chr2:19529854-19531401 FORWARD LENGTH=257	0.963898	0.95456	0.917403	0.927416
AT2G47640.1	Small nuclear ribonucleoprotein family protein | chr2:19537393-19538431 FORWARD LENGTH=109	1.05748	1.10597	1.02448	1.02039
AT2G47710.1	Adenine nucleotide alpha hydrolases-like superfamily protein | chr2:19555045-19555956 REVERSE LENGTH=162	0.918071	0.920972	1.0384	0.929906
AT2G47730.1	ATGSTF8, ATGSTF5, GST6, GSTF8 | glutathione S-transferase phi 8 | chr2:19558213-19559266 FORWARD LENGTH=263	0.955802	0.974092	1.07236	1.07178
AT2G47790.1	Transducin/WD40 repeat-like superfamily protein | chr2:19571102-19572946 REVERSE LENGTH=392	0.988831	0.965755	1.09428	1.09204
AT2G47970.1	Nuclear pore localisation protein NPL4 | chr2:19629525-19630973 FORWARD LENGTH=413	1.06592	1.0136	0.981369	0.984666
AT2G47980.1	SCC3, ATSCC3 | sister-chromatid cohesion protein 3 | chr2:19631423-19636795 FORWARD LENGTH=1098	0.985826	1.09043	0.736337	0.676715
AT2G47990.1	SWA1, EDA13, EDA19 | transducin family protein / WD-40 repeat family protein | chr2:19637010-19638602 REVERSE LENGTH=530	0.994327	1.03052	0.798082	0.746182
AT3G01020.1	ISU2, ATISU2 | ISCU-like 2 | chr3:5139-5893 FORWARD LENGTH=163	1.1307	1.06094	1.15592	1.19276
AT3G01120.1	MTO1, CGS, ATCYS1, CGS1 | Pyridoxal phosphate (PLP)-dependent transferases superfamily protein | chr3:39234-41865 REVERSE LENGTH=563	1.05595	1.07564	1.04464	1.05899
AT3G01130.1	unknown protein; FUNCTIONS IN: molecular_function unknown; INVOLVED IN: biological_process unknown; LOCATED IN: endomembrane system; EXPRESSED IN: male gametophyte, pollen tube; EXPRESSED DURING: M germinated pollen stage; BEST Arabido	0.972523	0.941983	0.905619	0.943712
AT3G01160.1	FUNCTIONS IN: molecular_function unknown; INVOLVED IN: biological_process unknown; LOCATED IN: cytosol, nucleus; EXPRESSED IN: 22 plant structures; EXPRESSED DURING: 13 growth stages; CONTAINS InterPro DOMAIN/s: NUC153 (InterPro:IPR012	0.914772	0.834508	1.07095	0.930699
AT3G01180.1	AtSS2, SS2 | starch synthase 2 | chr3:62456-65678 REVERSE LENGTH=792	0.926669	0.975153	0.838979	0.865817
AT3G01280.1	VDAC1, ATVDAC1 | voltage dependent anion channel 1 | chr3:85754-87612 FORWARD LENGTH=276	1.03286	1.03395	1.0522	1.10878
AT3G01340.1	Transducin/WD40 repeat-like superfamily protein | chr3:127557-128465 REVERSE LENGTH=302	1.05684	1.08426	1.09843	1.08592
AT3G01390.1	VMA10, AVMA10 | vacuolar membrane ATPase 10 | chr3:150265-150922 REVERSE LENGTH=110	1.07238	0.976145	1.15392	1.07322
AT3G01420.1	ALPHA-DOX1, DOX1, DIOX1, PADOX-1 | Peroxidase superfamily protein | chr3:159689-162726 REVERSE LENGTH=639	1.0086	0.967416	1.07809	1.10522
AT3G01520.1	Adenine nucleotide alpha hydrolases-like superfamily protein | chr3:208506-209921 FORWARD LENGTH=175	1.0435	1.00974	1.06298	1.02665
AT3G01540.1	DRH1, ATDRH1 | DEAD box RNA helicase 1 | chr3:213077-216142 REVERSE LENGTH=618	0.976414	0.934643	1.05768	1.0489
AT3G01640.1	ATGLCAK, GLCAK | glucuronokinase G | chr3:239418-241198 FORWARD LENGTH=362	1.13926	1.30585	0.824497	0.835462
AT3G01740.1	Mitochondrial ribosomal protein L37 | chr3:268118-268498 FORWARD LENGTH=126	0.99168	0.989434	1.05237	0.976158
AT3G01780.1	TPLATE | ARM repeat superfamily protein | chr3:279171-283399 FORWARD LENGTH=1176	0.868888	1.04152	0.84587	0.838069
AT3G01800.1	Ribosome recycling factor | chr3:286020-287543 FORWARD LENGTH=267	1.05729	1.00532	1.09714	1.07343
AT3G01910.1	SOX, AT-SO, AtSO | sulfite oxidase | chr3:314919-317274 REVERSE LENGTH=393	0.895522	0.919404	0.950736	0.90055
AT3G02000.1	ROXY1 | Thioredoxin superfamily protein | chr3:332512-332922 REVERSE LENGTH=136	0.92274	1.09039	0.964154	1.00737
AT3G02080.1	Ribosomal protein S19e family protein | chr3:364138-365161 REVERSE LENGTH=143	1.00389	0.978781	1.0707	1.05639
AT3G02090.1	MPPBETA | Insulinase (Peptidase family M16) protein | chr3:365624-368526 FORWARD LENGTH=531	0.938827	0.951624	1.053	1.0522
AT3G02180.1	SP1L3 | SPIRAL1-like3 | chr3:404989-405457 FORWARD LENGTH=122	0.852479	0.847736	1.16116	1.17261
AT3G02200.2	Proteasome component (PCI) domain protein | chr3:406692-408919 FORWARD LENGTH=417	1.04331	1.12749	0.875804	0.902838
AT3G02230.1	RGP1, ATRGP1 | reversibly glycosylated polypeptide 1 | chr3:415463-417304 FORWARD LENGTH=357	1.31819	1.32583	1.58346	1.46784
AT3G02260.1	BIG, DOC1, TIR3, UMB1, ASA1, LPR1, CRM1 | auxin transport protein (BIG) | chr3:431152-448489 REVERSE LENGTH=5098	0.961595	0.954278	1.02563	1.08796
AT3G02360.1	6-phosphogluconate dehydrogenase family protein | chr3:482498-483958 FORWARD LENGTH=486	0.991417	1.01693	0.913022	0.910029
AT3G02420.1	unknown protein; FUNCTIONS IN: molecular_function unknown; INVOLVED IN: biological_process unknown; LOCATED IN: membrane; EXPRESSED IN: 25 plant structures; EXPRESSED DURING: 15 growth stages; CONTAINS InterPro DOMAIN/s: Uncharacterise	0.918525	0.966389	0.702586	0.675269
AT3G02510.1	Regulator of chromosome condensation (RCC1) family protein | chr3:522086-524536 REVERSE LENGTH=393	1.1803	1.2284	1.0577	1.0808
AT3G02520.1	GRF7, GF14 NU | general regulatory factor 7 | chr3:526800-527915 REVERSE LENGTH=265	1.06928	1.07728	1.04205	1.06315
AT3G02530.1	TCP-1/cpn60 chaperonin family protein | chr3:528806-532457 REVERSE LENGTH=535	0.972958	0.955884	0.96444	0.967055
AT3G02540.1	RAD23-3, RAD23C | Rad23 UV excision repair protein family | chr3:533095-536151 REVERSE LENGTH=419	1.00662	1.01307	1.1298	1.12948
AT3G02560.1	Ribosomal protein S7e family protein | chr3:542341-543168 FORWARD LENGTH=191	1.02939	1.01018	0.997412	0.989041
AT3G02630.1	Plant stearoyl-acyl-carrier-protein desaturase family protein | chr3:562164-564524 FORWARD LENGTH=396	1.02334	1.03176	1.01774	1.03456
AT3G02650.1	Tetratricopeptide repeat (TPR)-like superfamily protein | chr3:568135-569865 FORWARD LENGTH=576	0.945954	0.944788	0.883916	0.863472
AT3G02720.1	Class I glutamine amidotransferase-like superfamily protein | chr3:586336-588088 FORWARD LENGTH=388	0.985681	0.886178	1.00433	0.996544
AT3G02760.1	Class II aaRS and biotin synthetases superfamily protein | chr3:597588-600650 REVERSE LENGTH=883	0.995007	1.04366	0.863445	0.857275
AT3G02780.1	IPP2, IPIAT1, IDI2 | isopentenyl pyrophosphate:dimethylallyl pyrophosphate isomerase 2 | chr3:602578-604648 REVERSE LENGTH=284	1.00668	1.05278	1.04904	1.09182
AT3G02870.1	VTC4 | Inositol monophosphatase family protein | chr3:627742-629682 REVERSE LENGTH=271	1.08343	1.07626	1.07039	1.11981
AT3G02875.1	ILR1 | Peptidase M20/M25/M40 family protein | chr3:631993-633859 FORWARD LENGTH=442	0.961428	0.997647	1.12674	1.16429
AT3G02880.1	Leucine-rich repeat protein kinase family protein | chr3:634819-636982 FORWARD LENGTH=627	0.944925	1.00478	0.860462	0.841566
AT3G02885.1	GASA5 | GAST1 protein homolog 5 | chr3:638323-639011 REVERSE LENGTH=97	0.909128	0.863734	0.923526	0.81661
AT3G03060.1	P-loop containing nucleoside triphosphate hydrolases superfamily protein | chr3:692188-695424 FORWARD LENGTH=628	1.00299	0.992931	0.991308	0.991115
AT3G03250.1	UGP, UGP1, AtUGP1 | UDP-GLUCOSE PYROPHOSPHORYLASE 1 | chr3:749761-754014 REVERSE LENGTH=469	1.02193	1.01481	1.03506	1.04984
AT3G03340.1	UNE6 | LUC7 related protein | chr3:786439-789762 FORWARD LENGTH=402	1.10081	1.02674	1.12328	1.05446
AT3G03380.1	DegP7 | DegP protease 7 | chr3:799720-808319 FORWARD LENGTH=1097	0.983966	1.02707	0.928102	1.01851
AT3G03660.1	WOX11 | WUSCHEL related homeobox 11 | chr3:889515-892162 REVERSE LENGTH=268	0.918367	0.9615	1.22093	1.10855
AT3G03780.1	ATMS2, MS2 | methionine synthase 2 | chr3:957602-960740 FORWARD LENGTH=765	0.996348	0.996153	0.981945	0.963025
AT3G03920.1	H/ACA ribonucleoprotein complex, subunit Gar1/Naf1 protein | chr3:1009123-1010379 REVERSE LENGTH=202	0.957319	0.9636	1.01403	1.00291
AT3G03950.1	ECT1 | evolutionarily conserved C-terminal region 1 | chr3:1021502-1023767 FORWARD LENGTH=425	1.05038	1.05288	0.980165	0.980495
AT3G03960.1	TCP-1/cpn60 chaperonin family protein | chr3:1024432-1027604 FORWARD LENGTH=549	1.04266	1.06324	0.94346	0.963875
AT3G03980.1	NAD(P)-binding Rossmann-fold superfamily protein | chr3:1031786-1033081 FORWARD LENGTH=270	1.03722	0.992094	1.0903	1.08581
AT3G04080.1	ATAPY1, APY1 | apyrase 1 | chr3:1068068-1070917 REVERSE LENGTH=471	0.905394	0.952354	0.778619	0.785027
AT3G04120.1	GAPC, GAPC-1, GAPC1 | glyceraldehyde-3-phosphate dehydrogenase C subunit 1 | chr3:1081077-1083131 FORWARD LENGTH=338	1.00134	0.999012	1.18143	1.15713
AT3G04230.1	Ribosomal protein S5 domain 2-like superfamily protein | chr3:1113169-1113609 REVERSE LENGTH=146	1.02218	1.01009	0.858124	0.844748
AT3G04500.1	RNA-binding (RRM/RBD/RNP motifs) family protein | chr3:1212065-1213795 REVERSE LENGTH=245	0.937339	0.957828	1.02226	1.02352
AT3G04520.1	THA2 | threonine aldolase 2 | chr3:1217397-1219571 REVERSE LENGTH=355	1.09501	1.15419	0.937282	1.19374
AT3G04590.2	AT hook motif DNA-binding family protein | chr3:1239245-1241603 REVERSE LENGTH=411	0.744216	0.717245	1.07882	1.04054
AT3G04600.1	Nucleotidylyl transferase superfamily protein | chr3:1243152-1245958 FORWARD LENGTH=402	0.95139	0.977508	0.953047	0.982603
AT3G04610.1	FLK | RNA-binding KH domain-containing protein | chr3:1250762-1254272 REVERSE LENGTH=577	0.969758	0.955856	1.0297	0.976137
AT3G04650.1	FAD/NAD(P)-binding oxidoreductase family protein | chr3:1262017-1264343 FORWARD LENGTH=486	0.999309	1.07028	0.985374	0.985099
AT3G04680.1	CLPS3 | CLP-similar protein 3 | chr3:1270053-1272415 REVERSE LENGTH=444	0.969987	1.03562	0.831949	0.826232
AT3G04710.1	TPR10 | ankyrin repeat family protein | chr3:1278229-1280942 FORWARD LENGTH=456	1.00381	1.04233	0.777679	0.788431
AT3G04790.1	Ribose 5-phosphate isomerase, type A protein | chr3:1313365-1314195 FORWARD LENGTH=276	0.879564	0.887104	1.13416	1.16785
AT3G04820.1	Pseudouridine synthase family protein | chr3:1321453-1325949 REVERSE LENGTH=715	1.063	0.961065	1.00593	1.03304
AT3G04830.1	Protein prenylyltransferase superfamily protein | chr3:1326289-1329132 FORWARD LENGTH=303	1.07071	1.07787	0.736933	0.751592
AT3G04840.1	Ribosomal protein S3Ae | chr3:1329751-1331418 FORWARD LENGTH=262	1.00939	1.04145	0.887447	0.894998
AT3G04880.1	DRT102 | DNA-damage-repair/toleration protein (DRT102) | chr3:1346431-1347363 REVERSE LENGTH=310	0.983464	0.919214	1.09432	1.05008
AT3G04920.1	Ribosomal protein S24e family protein | chr3:1360989-1362065 FORWARD LENGTH=133	1.0054	1.027	1.01576	1.00736
AT3G04950.1	CONTAINS InterPro DOMAIN/s: SEC-C motif (InterPro:IPR004027); Has 583 Blast hits to 583 proteins in 248 species: Archae - 0; Bacteria - 488; Metazoa - 0; Fungi - 0; Plants - 34; Viruses - 0; Other Eukaryotes - 61 (source: NCBI BLink).	0.960586	0.946408	0.959462	1.17887
AT3G05000.1	Transport protein particle (TRAPP) component | chr3:1387444-1388697 REVERSE LENGTH=173	0.912275	0.900619	0.911978	0.884411
AT3G05020.1	ACP1, ACP | acyl carrier protein 1 | chr3:1391863-1392878 REVERSE LENGTH=137	0.978685	0.933998	1.10189	1.08192
AT3G05060.1	NOP56-like pre RNA processing ribonucleoprotein | chr3:1413174-1415564 REVERSE LENGTH=533	0.950253	0.992827	0.785296	0.787421
AT3G05070.1	CONTAINS InterPro DOMAIN/s: mRNA splicing factor, Cwf18 (InterPro:IPR013169); Has 292 Blast hits to 292 proteins in 153 species: Archae - 0; Bacteria - 0; Metazoa - 118; Fungi - 83; Plants - 38; Viruses - 11; Other Eukaryotes - 42 (sou	0.888853	0.88322	1.00398	1.03744
AT3G05420.1	ACBP4 | acyl-CoA binding protein 4 | chr3:1561880-1567047 FORWARD LENGTH=668	0.984454	0.932787	1.05029	1.03957
AT3G05420.2	ACBP4 | acyl-CoA binding protein 4 | chr3:1561880-1567047 FORWARD LENGTH=669	0.985035	0.932588	1.07992	1.05098
AT3G05530.1	RPT5A, ATS6A.2 | regulatory particle triple-A ATPase 5A | chr3:1603540-1605993 FORWARD LENGTH=424	1.00009	0.971891	1.07104	1.06191
AT3G05560.1	Ribosomal L22e protein family | chr3:1614641-1615204 FORWARD LENGTH=124	1.10271	1.0715	1.04148	1.05755
AT3G05570.1	unknown protein; BEST Arabidopsis thaliana protein match is: unknown protein (TAIR:AT4G39235.1); Has 73 Blast hits to 73 proteins in 11 species: Archae - 0; Bacteria - 0; Metazoa - 0; Fungi - 0; Plants - 73; Viruses - 0; Other Eukaryot	0.978057	0.955044	1.21605	1.18914
AT3G05590.1	RPL18 | ribosomal protein L18 | chr3:1621511-1622775 FORWARD LENGTH=187	0.970003	1.07461	0.771172	0.788923
AT3G05970.1	LACS6, ATLACS6 | long-chain acyl-CoA synthetase 6 | chr3:1786510-1791746 REVERSE LENGTH=701	1.0032	0.998881	0.90969	0.873196
AT3G06010.1	ATCHR12 | Homeotic gene regulator | chr3:1802435-1807284 REVERSE LENGTH=1102	1.06017	1.06403	1.08463	1.06277
AT3G06050.1	PRXIIF, ATPRXIIF | peroxiredoxin IIF | chr3:1826311-1827809 REVERSE LENGTH=201	1.0502	1.00554	1.11551	1.16185
AT3G06300.1	AT-P4H-2 | P4H isoform 2 | chr3:1907744-1909675 FORWARD LENGTH=299	1.04652	1.10108	1.23396	1.26454
AT3G06350.1	EMB3004, MEE32 | dehydroquinate dehydratase, putative / shikimate dehydrogenase, putative | chr3:1924536-1927701 REVERSE LENGTH=603	0.975017	0.973099	1.00156	0.978839
AT3G06530.1	ARM repeat superfamily protein | chr3:2022596-2033637 FORWARD LENGTH=2197	0.919667	1.02098	0.773378	0.779707
AT3G06580.1	GAL1, GALK | Mevalonate/galactokinase family protein | chr3:2049141-2051867 REVERSE LENGTH=496	0.983526	0.998363	0.844302	0.825296
AT3G06610.1	DNA-binding enhancer protein-related | chr3:2060837-2061845 FORWARD LENGTH=115	0.951794	0.956233	1.10415	1.09837
AT3G06680.1	Ribosomal L29e protein family | chr3:2114402-2114877 REVERSE LENGTH=83	0.806372	0.864742	1.01671	1.00401
AT3G06700.1	Ribosomal L29e protein family | chr3:2117519-2117800 REVERSE LENGTH=61	1.02903	1.06632	1.10223	1.05972
AT3G06720.1	AT-IMP, ATKAP ALPHA, AIMP ALPHA, IMPA-1, IMPA1 | importin alpha isoform 1 | chr3:2120559-2123555 FORWARD LENGTH=532	0.976762	0.958218	1.02127	1.03807
AT3G06810.1	IBR3 | acyl-CoA dehydrogenase-related | chr3:2146534-2150654 FORWARD LENGTH=824	0.952334	0.969054	0.816087	0.819217
AT3G06860.1	MFP2, ATMFP2 | multifunctional protein 2 | chr3:2161926-2166009 FORWARD LENGTH=725	0.953843	1.00288	0.807915	0.79805
AT3G06930.1	ATPRMT4B, PRMT4B | protein arginine methyltransferase 4B | chr3:2185469-2189296 REVERSE LENGTH=534	0.89999	0.941938	0.949097	0.929157
AT3G07050.1	GTP-binding family protein | chr3:2229602-2232279 REVERSE LENGTH=582	0.983978	0.98015	1.08225	1.04801
AT3G07090.1	PPPDE putative thiol peptidase family protein | chr3:2243153-2244476 REVERSE LENGTH=265	0.964029	0.96706	1.2048	1.26881
AT3G07100.1	ERMO2, SEC24A | Sec23/Sec24 protein transport family protein | chr3:2245689-2250077 REVERSE LENGTH=1038	1.02948	1.06302	1.05196	1.07102
AT3G07110.1	Ribosomal protein L13 family protein | chr3:2252092-2253332 FORWARD LENGTH=206	0.96404	0.963298	0.828432	0.858267
AT3G07160.1	ATGSL10, gsl10, CALS9 | glucan synthase-like 10 | chr3:2265142-2279383 REVERSE LENGTH=1890	1.01303	1.06491	0.920154	0.930322
AT3G07170.1	Sterile alpha motif (SAM) domain-containing protein | chr3:2280428-2282097 FORWARD LENGTH=203	1.06565	1.03876	1.1079	1.05334
AT3G07230.1	wound-responsive protein-related | chr3:2299920-2300183 FORWARD LENGTH=46	1.14796	1.09542	1.08507	1.09147
AT3G07300.1	NagB/RpiA/CoA transferase-like superfamily protein | chr3:2324967-2327380 REVERSE LENGTH=407	0.95476	0.956848	0.882719	0.818995
AT3G07390.1	AIR12 | auxin-responsive family protein | chr3:2365452-2366273 FORWARD LENGTH=273	0.93309	0.860483	1.06638	1.11896
AT3G07410.1	AtRABA5b, RABA5b | RAB GTPase homolog A5B | chr3:2372485-2373482 REVERSE LENGTH=217	0.954189	0.955794	0.793654	0.797551
AT3G07590.1	Small nuclear ribonucleoprotein family protein | chr3:2423146-2423958 FORWARD LENGTH=114	1.09181	1.15451	0.882372	0.920934
AT3G07630.1	ADT2 | arogenate dehydratase 2 | chr3:2435457-2437530 FORWARD LENGTH=381	0.998723	1.04744	0.878637	0.869216
AT3G07660.1	Kinase-related protein of unknown function (DUF1296) | chr3:2445275-2450372 REVERSE LENGTH=841	1.02662	1.03846	1.15838	1.09546
AT3G07720.1	Galactose oxidase/kelch repeat superfamily protein | chr3:2465439-2467033 FORWARD LENGTH=329	0.993808	0.999475	1.01051	1.0346
AT3G07750.1	3~-5~-exoribonuclease family protein | chr3:2473486-2475218 FORWARD LENGTH=286	0.902146	0.88908	1.02875	1.0278
AT3G07770.1	Hsp89.1, AtHsp90.6, AtHsp90-6 | HEAT SHOCK PROTEIN 89.1 | chr3:2479611-2483970 FORWARD LENGTH=799	0.989027	0.994578	1.03699	1.05107
AT3G07800.1	Thymidine kinase | chr3:2489944-2490935 REVERSE LENGTH=238	1.15616	1.04344	1.08252	1.04913
AT3G07810.1	RNA-binding (RRM/RBD/RNP motifs) family protein | chr3:2492875-2495052 FORWARD LENGTH=494	1.14539	1.08329	0.904692	0.945758
AT3G07880.1	SCN1 | Immunoglobulin E-set superfamily protein | chr3:2514175-2515544 FORWARD LENGTH=240	1.06403	1.09668	1.07896	1.04965
AT3G08030.1	Protein of unknown function, DUF642 | chr3:2564191-2565819 FORWARD LENGTH=365	0.930887	0.844654	1.05632	0.948506
AT3G08530.1	Clathrin, heavy chain | chr3:2587171-2595411 REVERSE LENGTH=1703	0.948507	1.02764	0.779055	0.783172
AT3G08580.1	AAC1 | ADP/ATP carrier 1 | chr3:2605706-2607030 REVERSE LENGTH=381	0.935393	0.992179	0.7141	0.713003
AT3G08590.1	Phosphoglycerate mutase, 2,3-bisphosphoglycerate-independent | chr3:2608683-2611237 REVERSE LENGTH=560	1.06676	1.05264	1.09597	1.09693
AT3G08860.1	PYD4 | PYRIMIDINE 4 | chr3:2696754-2699087 REVERSE LENGTH=481	1.00486	0.977805	1.04552	1.02781
AT3G08943.1	ARM repeat superfamily protein | chr3:2719198-2721911 REVERSE LENGTH=871	0.9167	1.02425	0.774467	0.773453
AT3G08950.1	HCC1 | electron transport SCO1/SenC family protein | chr3:2727285-2729289 FORWARD LENGTH=334	1.03489	1.01646	0.826068	0.792274
AT3G09200.1	Ribosomal protein L10 family protein | chr3:2823364-2825020 REVERSE LENGTH=320	1.04194	1.00896	1.02551	1.02548
AT3G09300.1	ORP3B | OSBP(oxysterol binding protein)-related protein 3B | chr3:2858068-2860462 FORWARD LENGTH=458	0.996773	1.02491	1.08678	1.0054
AT3G09350.1	Fes1A | Fes1A | chr3:2871216-2873109 FORWARD LENGTH=363	0.956523	0.951144	1.03182	0.999939
AT3G09390.1	MT2A, ATMT-K, ATMT-1 | metallothionein 2A | chr3:2889737-2890188 REVERSE LENGTH=81	0.999256	0.661648	1.47628	1.29357
AT3G09440.1	Heat shock protein 70 (Hsp 70) family protein | chr3:2903434-2905632 REVERSE LENGTH=649	1.0406	1.02714	1.04827	1.07034
AT3G09500.1	Ribosomal L29 family protein | chr3:2917047-2917895 FORWARD LENGTH=123	0.955169	0.981929	0.934015	0.941101
AT3G09630.1	Ribosomal protein L4/L1 family | chr3:2953813-2955444 FORWARD LENGTH=406	1.01047	1.0234	1.01501	1.01731
AT3G09720.1	P-loop containing nucleoside triphosphate hydrolases superfamily protein | chr3:2980483-2983268 REVERSE LENGTH=541	0.97078	0.979495	1.42235	1.36847
AT3G09740.1	SYP71, ATSYP71 | syntaxin of plants 71 | chr3:2989615-2991354 FORWARD LENGTH=266	0.929409	1.00535	0.762401	0.772799
AT3G09810.1	IDH-VI | isocitrate dehydrogenase VI | chr3:3008753-3011070 FORWARD LENGTH=374	1.05621	1.05235	1.04947	1.0302
AT3G09820.1	ADK1, ATADK1 | adenosine kinase 1 | chr3:3012122-3014624 FORWARD LENGTH=344	1.01686	1.0086	1.08671	1.11203
AT3G09840.1	CDC48, ATCDC48, CDC48A | cell division cycle 48 | chr3:3019494-3022832 FORWARD LENGTH=809	1.03725	1.01513	1.02205	1.01639
AT3G09890.1	Ankyrin repeat family protein | chr3:3032678-3034158 FORWARD LENGTH=206	0.962177	0.923963	1.06224	1.04293
AT3G09940.1	MDHAR, ATMDAR3, MDAR3, MDAR2 | monodehydroascorbate reductase | chr3:3056501-3059103 REVERSE LENGTH=441	1.03912	1.02995	1.25119	1.2208
AT3G10020.1	unknown protein; FUNCTIONS IN: molecular_function unknown; INVOLVED IN: response to oxidative stress, anaerobic respiration; LOCATED IN: cellular_component unknown; EXPRESSED IN: 23 plant structures; EXPRESSED DURING: 13 growth stages;	0.977904	0.927553	1.22611	1.25932
AT3G10050.1	OMR1 | L-O-methylthreonine resistant 1 | chr3:3099164-3101741 REVERSE LENGTH=592	0.965664	0.953759	0.926033	0.927712
AT3G10070.1	TAF12, TAFII58 | TBP-associated factor 12 | chr3:3104195-3106798 REVERSE LENGTH=539	0.915701	0.956978	1.01504	0.983506
AT3G10090.1	Nucleic acid-binding, OB-fold-like protein | chr3:3108960-3109154 REVERSE LENGTH=64	1.01994	0.972604	1.11077	1.10956
AT3G10220.1	tubulin folding cofactor B | chr3:3161977-3164037 FORWARD LENGTH=243	0.980465	0.948111	1.06612	1.08794
AT3G10270.1	GYRB1 | DNA GYRASE B1 | chr3:3173805-3179756 REVERSE LENGTH=772	0.954272	0.984348	0.881255	0.86647
AT3G10300.3	Calcium-binding EF-hand family protein | chr3:3186436-3188071 FORWARD LENGTH=335	1.13515	0.976022	0.928212	0.93875
AT3G10350.1	P-loop containing nucleoside triphosphate hydrolases superfamily protein | chr3:3208310-3210678 FORWARD LENGTH=411	1.08775	1.07456	1.20474	1.21136
AT3G10370.1	SDP6 | FAD-dependent oxidoreductase family protein | chr3:3216502-3219027 FORWARD LENGTH=629	0.947391	1.05509	1.12647	1.05356
AT3G10380.1	SEC8, ATSEC8 | subunit of exocyst complex 8 | chr3:3219922-3228356 REVERSE LENGTH=1053	1.00944	1.03843	0.77763	0.784747
AT3G10410.1	SCPL49, CPY | SERINE CARBOXYPEPTIDASE-LIKE 49 | chr3:3235518-3238063 REVERSE LENGTH=516	1.0427	1.07262	0.920632	0.932988
AT3G10450.1	SCPL7 | serine carboxypeptidase-like 7 | chr3:3249544-3252320 FORWARD LENGTH=437	0.916348	0.928577	1.0021	1.01254
AT3G10480.1	ANAC050, NAC050 | NAC domain containing protein 50 | chr3:3264410-3266781 FORWARD LENGTH=447	1.02532	1.04132	1.08818	0.981383
AT3G10530.1	Transducin/WD40 repeat-like superfamily protein | chr3:3286277-3288670 FORWARD LENGTH=536	0.933987	0.983183	0.904517	0.91486
AT3G10620.1	ATNUDX26, NUDX26 | nudix hydrolase homolog 26 | chr3:3320263-3321565 FORWARD LENGTH=216	1.06112	1.01185	1.13345	1.17082
AT3G10650.1	BEST Arabidopsis thaliana protein match is: nucleoporin-related (TAIR:AT5G20200.1); Has 61042 Blast hits to 31782 proteins in 2093 species: Archae - 202; Bacteria - 16480; Metazoa - 16017; Fungi - 12552; Plants - 1653; Viruses - 629; O	1.03998	0.999192	1.11189	1.06976
AT3G10670.1	ATNAP7, NAP7 | non-intrinsic ABC protein 7 | chr3:3335325-3337304 REVERSE LENGTH=338	0.966047	0.958053	0.966288	0.946939
AT3G10690.1	GYRA | DNA GYRASE A | chr3:3339612-3346243 REVERSE LENGTH=950	0.987972	1.00885	0.817478	0.783017
AT3G10730.1	SUN2, ATSUN2 | SAD1/UNC-84 domain protein 2 | chr3:3358556-3360522 REVERSE LENGTH=455	0.902846	0.964601	0.715616	0.730717
AT3G10850.1	GLX2-2, GLY2 | Metallo-hydrolase/oxidoreductase superfamily protein | chr3:3397756-3399522 REVERSE LENGTH=258	1.02799	1.0174	1.16595	1.20541
AT3G10860.1	Cytochrome b-c1 complex, subunit 8 protein | chr3:3399815-3400514 FORWARD LENGTH=72	1.05424	1.05658	1.04672	1.0586
AT3G10920.1	MSD1, MEE33, ATMSD1 | manganese superoxide dismutase 1 | chr3:3418015-3419581 FORWARD LENGTH=231	1.05839	1.05054	1.16502	1.15798
AT3G11070.1	Outer membrane OMP85 family protein | chr3:3467801-3469815 FORWARD LENGTH=520	0.96101	0.993054	0.703569	0.767342
AT3G11130.1	Clathrin, heavy chain | chr3:3482575-3491667 REVERSE LENGTH=1705	0.950606	1.03134	0.77754	0.782572
AT3G11200.1	AL2 | alfin-like 2 | chr3:3508387-3510418 REVERSE LENGTH=246	0.892263	0.898695	1.00546	0.960537
AT3G11330.1	PIRL9 | plant intracellular ras group-related LRR 9 | chr3:3552330-3554695 REVERSE LENGTH=499	0.940182	0.900048	1.1972	1.16303
AT3G11400.1	EIF3G1, ATEIF3G1 | eukaryotic translation initiation factor 3G1 | chr3:3578536-3580366 FORWARD LENGTH=294	0.993568	0.971593	1.05891	1.03554
AT3G11450.1	DnaJ domain ;Myb-like DNA-binding domain | chr3:3605459-3607402 REVERSE LENGTH=647	0.972691	0.934872	1.0215	0.964994
AT3G11510.1	Ribosomal protein S11 family protein | chr3:3623757-3624866 REVERSE LENGTH=150	0.97378	1.01314	0.992063	1.00104
AT3G11630.1	Thioredoxin superfamily protein | chr3:3672189-3673937 FORWARD LENGTH=266	1.00933	0.978862	1.07867	1.07873
AT3G11710.1	ATKRS-1 | lysyl-tRNA synthetase 1 | chr3:3702359-3705613 REVERSE LENGTH=626	1.00311	1.0063	1.05713	1.06131
AT3G11730.1	ATFP8, ATRABD1, RABD1 | Ras-related small GTP-binding family protein | chr3:3709490-3711397 REVERSE LENGTH=205	0.961169	1.05434	0.750087	0.749256
AT3G11750.1	FOLB1 | Dihydroneopterin aldolase | chr3:3715071-3715904 REVERSE LENGTH=146	1.01159	0.949758	1.09654	1.05752
AT3G11780.1	MD-2-related lipid recognition domain-containing protein / ML domain-containing protein | chr3:3724326-3725476 REVERSE LENGTH=153	1.0373	0.973601	1.23982	1.19615
AT3G11820.1	SYP121, AT-SYR1, ATSYP121, SYR1, ATSYR1, PEN1 | syntaxin of plants 121 | chr3:3729540-3730868 REVERSE LENGTH=346	0.92715	1.00051	0.792881	0.799174
AT3G11830.1	TCP-1/cpn60 chaperonin family protein | chr3:3732734-3736156 FORWARD LENGTH=557	0.955439	0.961065	0.986494	0.992845
AT3G11910.1	UBP13 | ubiquitin-specific protease 13 | chr3:3761758-3770290 REVERSE LENGTH=1115	1.05536	1.06001	0.945976	0.948968
AT3G11950.1	TRAF-like superfamily protein | chr3:3783273-3785098 REVERSE LENGTH=572	1.01018	0.95965	1.01375	1.02375
AT3G11964.1	RNA binding;RNA binding | chr3:3793957-3806626 REVERSE LENGTH=1896	0.9623	1.05122	0.842175	0.82239
AT3G12050.1	Aha1 domain-containing protein | chr3:3839289-3841303 FORWARD LENGTH=360	1.01864	1.02151	1.06538	1.04667
AT3G12145.1	FLR1, FLOR1 | Leucine-rich repeat (LRR) family protein | chr3:3874764-3876075 REVERSE LENGTH=325	1.17035	1.15638	1.3631	1.36702
AT3G12260.1	LYR family of Fe/S cluster biogenesis protein | chr3:3909252-3910337 REVERSE LENGTH=133	0.956711	0.902261	1.06926	1.03423
AT3G12270.1	ATPRMT3, PRMT3 | protein arginine methyltransferase 3 | chr3:3910642-3913122 FORWARD LENGTH=601	1.00285	1.05907	0.838913	0.853683
AT3G12290.1	Amino acid dehydrogenase family protein | chr3:3919591-3921326 FORWARD LENGTH=299	0.962493	0.924022	1.01379	0.976529
AT3G12390.1	Nascent polypeptide-associated complex (NAC), alpha subunit family protein | chr3:3942344-3943595 FORWARD LENGTH=203	1.07073	1.02503	1.24057	1.24091
AT3G12490.1	ATCYSB, ATCYS6, CYSB | cystatin B | chr3:3960523-3961777 REVERSE LENGTH=201	1.08817	1.04803	1.16338	1.14323
AT3G12510.1	MADS-box family protein | chr3:3967127-3967648 FORWARD LENGTH=173	1.01964	0.915725	1.17499	1.14137
AT3G12580.1	HSP70, ATHSP70 | heat shock protein 70 | chr3:3991487-3993689 REVERSE LENGTH=650	1.02587	1.01221	1.04483	1.07136
AT3G12600.1	atnudt16, NUDT16 | nudix hydrolase homolog 16 | chr3:4004809-4005995 FORWARD LENGTH=180	0.970894	0.969864	1.11597	1.09532
AT3G12640.1	RNA binding (RRM/RBD/RNP motifs) family protein | chr3:4014455-4017675 FORWARD LENGTH=638	0.936584	0.94129	0.967681	1.01075
AT3G12670.1	emb2742 | CTP synthase family protein | chr3:4020351-4024086 REVERSE LENGTH=591	0.964159	1.02499	0.835807	0.857026
AT3G12760.1	CONTAINS InterPro DOMAIN/s: Defective-in-cullin neddylation protein (InterPro:IPR014764), Protein of unknown function DUF298 (InterPro:IPR005176), UBA-like (InterPro:IPR009060); BEST Arabidopsis thaliana protein match is: Domain of unk	0.988323	0.995281	1.00841	1.02822
AT3G12780.1	PGK1 | phosphoglycerate kinase 1 | chr3:4061127-4063140 REVERSE LENGTH=481	1.04225	1.01149	1.03487	1.0398
AT3G12800.1	SDRB, DECR | short-chain dehydrogenase-reductase B | chr3:4063463-4064757 REVERSE LENGTH=298	1.00463	1.03505	0.911186	0.885603
AT3G12915.1	Ribosomal protein S5/Elongation factor G/III/V family protein | chr3:4112999-4115708 FORWARD LENGTH=820	0.98383	1.01189	0.916373	0.936109
AT3G13060.1	ECT5 | evolutionarily conserved C-terminal region 5 | chr3:4180625-4183297 FORWARD LENGTH=551	1.02953	0.962369	1.11352	1.11415
AT3G13060.2	ECT5 | evolutionarily conserved C-terminal region 5 | chr3:4180625-4183632 FORWARD LENGTH=634	0.986313	0.926856	1.10095	1.04051
AT3G13110.1	ATSERAT2;2, SAT-1, SAT-A, SAT3, SAT-M, SERAT2;2 | serine acetyltransferase 2;2 | chr3:4214939-4216114 REVERSE LENGTH=391	1.07955	1.13713	1.02655	1.06054
AT3G13120.1	Ribosomal protein S10p/S20e family protein | chr3:4220310-4221526 REVERSE LENGTH=191	0.853028	0.852798	1.10096	1.0975
AT3G13150.1	Tetratricopeptide repeat (TPR)-like superfamily protein | chr3:4227975-4229630 REVERSE LENGTH=551	0.976819	1.04734	1.01781	1.00236
AT3G13160.1	Tetratricopeptide repeat (TPR)-like superfamily protein | chr3:4229994-4231178 REVERSE LENGTH=394	0.943138	0.947002	0.996789	0.967754
AT3G13224.1	RNA-binding (RRM/RBD/RNP motifs) family protein | chr3:4254848-4256014 FORWARD LENGTH=231	1.01137	0.980092	1.30627	1.24942
AT3G13224.2	RNA-binding (RRM/RBD/RNP motifs) family protein | chr3:4254848-4256621 FORWARD LENGTH=358	1.07686	0.923377	1.32343	1.25994
AT3G13235.1	ubiquitin family protein | chr3:4271492-4274348 REVERSE LENGTH=414	0.97659	0.979547	1.11065	1.07411
AT3G13290.1	VCR | varicose-related | chr3:4297529-4303113 FORWARD LENGTH=1340	0.939614	0.948659	0.890566	0.888732
AT3G13300.1	VCS | Transducin/WD40 repeat-like superfamily protein | chr3:4304085-4309949 FORWARD LENGTH=1344	0.937472	0.974165	0.858604	0.874783
AT3G13460.1	ECT2 | evolutionarily conserved C-terminal region 2 | chr3:4385274-4388220 REVERSE LENGTH=667	0.97859	0.988964	1.04079	1.05015
AT3G13470.1	TCP-1/cpn60 chaperonin family protein | chr3:4389685-4392624 FORWARD LENGTH=596	0.998727	0.982313	1.114	1.10755
AT3G13580.1	Ribosomal protein L30/L7 family protein | chr3:4433809-4435109 FORWARD LENGTH=244	0.992637	1.01691	0.822774	0.825836
AT3G13594.1	unknown protein; LOCATED IN: chloroplast; Has 30201 Blast hits to 17322 proteins in 780 species: Archae - 12; Bacteria - 1396; Metazoa - 17338; Fungi - 3422; Plants - 5037; Viruses - 0; Other Eukaryotes - 2996 (source: NCBI BLink). | c	0.974015	1.017	1.04847	1.01882
AT3G13860.1	HSP60-3A | heat shock protein 60-3A | chr3:4561704-4565133 REVERSE LENGTH=572	0.999716	0.991273	1.02886	1.04716
AT3G13870.1	RHD3 | Root hair defective 3 GTP-binding protein (RHD3) | chr3:4565762-4571109 REVERSE LENGTH=802	0.775636	1.01824	0.874843	0.866313
AT3G13920.1	EIF4A1, RH4, TIF4A1 | eukaryotic translation initiation factor 4A1 | chr3:4592635-4594128 REVERSE LENGTH=412	1.0009	1.00757	0.907765	0.897684
AT3G13930.1	Dihydrolipoamide acetyltransferase, long form protein | chr3:4596240-4600143 FORWARD LENGTH=539	1.00815	0.994117	1.05376	1.03902
AT3G13990.1	Kinase-related protein of unknown function (DUF1296) | chr3:4625708-4630383 REVERSE LENGTH=848	0.977334	0.988075	0.957732	0.938332
AT3G14010.1	CID4 | CTC-interacting domain 4 | chr3:4637164-4640691 FORWARD LENGTH=595	1.06607	1.04593	1.12061	1.05651
AT3G14160.1	2-oxoglutarate-dependent dioxygenase family protein | chr3:4693495-4695198 FORWARD LENGTH=455	0.935006	0.958962	1.16099	1.07499
AT3G14290.1	PAE2 | 20S proteasome alpha subunit E2 | chr3:4764364-4766381 FORWARD LENGTH=237	1.00879	1.00137	1.18203	1.22036
AT3G14310.1	ATPME3, PME3 | pectin methylesterase 3 | chr3:4772214-4775095 REVERSE LENGTH=592	0.965511	1.00966	0.810096	0.83092
AT3G14390.1	Pyridoxal-dependent decarboxylase family protein | chr3:4806771-4808954 FORWARD LENGTH=484	1.00912	0.99019	1.04709	1.04438
AT3G14600.1	Ribosomal protein L18ae/LX family protein | chr3:4910773-4911933 FORWARD LENGTH=178	0.951752	0.993659	0.775653	0.800708
AT3G14790.1	RHM3, ATRHM3 | rhamnose biosynthesis 3 | chr3:4964791-4966875 FORWARD LENGTH=664	1.00747	1.02463	0.929448	0.907996
AT3G14890.1	phosphoesterase | chr3:5008751-5013060 FORWARD LENGTH=694	1.00375	1.02831	0.934934	0.98147
AT3G14930.1	HEME1 | Uroporphyrinogen decarboxylase | chr3:5020675-5022577 FORWARD LENGTH=418	0.944773	0.969253	0.994355	0.966437
AT3G14990.1	Class I glutamine amidotransferase-like superfamily protein | chr3:5047510-5049621 FORWARD LENGTH=392	1.00391	0.987277	0.998577	1.00431
AT3G15000.1	cobalt ion binding | chr3:5050321-5052121 FORWARD LENGTH=395	0.965053	0.965501	1.07139	1.04932
AT3G15010.1	RNA-binding (RRM/RBD/RNP motifs) family protein | chr3:5052844-5054058 FORWARD LENGTH=404	0.952151	0.956518	1.08178	1.05897
AT3G15020.1	mMDH2 | Lactate/malate dehydrogenase family protein | chr3:5056139-5057941 FORWARD LENGTH=341	1.05473	1.02643	1.0859	1.10672
AT3G15060.1	AtRABA1g, RABA1g | RAB GTPase homolog A1G | chr3:5069239-5070025 FORWARD LENGTH=217	0.98055	0.990511	0.810734	0.838963
AT3G15090.1	GroES-like zinc-binding alcohol dehydrogenase family protein | chr3:5076847-5078870 FORWARD LENGTH=366	0.940028	0.962365	0.997363	0.954474
AT3G15190.1	chloroplast 30S ribosomal protein S20, putative | chr3:5116216-5117412 FORWARD LENGTH=202	1.03579	1.06863	0.992305	0.993582
AT3G15352.1	ATCOX17, COX17 | cytochrome c oxidase 17 | chr3:5180266-5180490 FORWARD LENGTH=74	1.07236	0.871573	1.15323	1.10854
AT3G15360.1	ATHM4, TRX-M4, ATM4 | thioredoxin M-type 4 | chr3:5188448-5189457 FORWARD LENGTH=193	1.0627	0.94166	1.09721	1.04947
AT3G15590.1	Tetratricopeptide repeat (TPR)-like superfamily protein | chr3:5275568-5277658 REVERSE LENGTH=610	0.804476	0.879737	0.81043	0.841672
AT3G15640.1	Rubredoxin-like superfamily protein | chr3:5299273-5301371 FORWARD LENGTH=176	1.00882	0.938815	1.16199	1.19191
AT3G15660.1	ATGRX4, GRX4 | glutaredoxin 4 | chr3:5308134-5309383 REVERSE LENGTH=169	1.02371	1.01005	1.0724	1.10158
AT3G15690.2	Single hybrid motif superfamily protein | chr3:5317108-5319435 FORWARD LENGTH=263	0.981868	1.06807	1.00999	1.14283
AT3G15710.1	Peptidase S24/S26A/S26B/S26C family protein | chr3:5323564-5324785 REVERSE LENGTH=180	0.974906	1.18884	0.744956	0.716399
AT3G15730.1	PLDALPHA1, PLD | phospholipase D alpha 1 | chr3:5330835-5333474 FORWARD LENGTH=810	0.979956	1.02842	0.903461	0.885631
AT3G15980.1	Coatomer, beta~ subunit | chr3:5411699-5418313 REVERSE LENGTH=909	0.986713	1.05912	0.799611	0.805221
AT3G16050.1	A37, ATPDX1.2, PDX1.2 | pyridoxine biosynthesis 1.2 | chr3:5444121-5445065 REVERSE LENGTH=314	0.95294	0.928135	1.07614	1.02167
AT3G16060.1	ATP binding microtubule motor family protein | chr3:5447503-5451196 FORWARD LENGTH=684	0.998591	0.990087	0.996753	0.974356
AT3G16110.1	ATPDIL1-6, ATPDI4, PDI4, PDIL1-6 | PDI-like 1-6 | chr3:5460955-5463666 REVERSE LENGTH=534	0.998816	1.01077	1.03011	1.03626
AT3G16170.1	AMP-dependent synthetase and ligase family protein | chr3:5476490-5480128 FORWARD LENGTH=544	1.01222	0.947044	1.04957	1.07844
AT3G16310.1	mitotic phosphoprotein N~ end (MPPN) family protein | chr3:5526593-5528106 REVERSE LENGTH=329	0.927789	0.846466	1.03434	0.998337
AT3G16630.1	ATKINESIN-13A, KINESIN-13A | P-loop containing nucleoside triphosphate hydrolases superfamily protein | chr3:5662660-5667261 REVERSE LENGTH=794	0.94807	0.965463	1.00421	0.972753
AT3G16640.1	TCTP | translationally controlled tumor protein | chr3:5669709-5670729 REVERSE LENGTH=168	1.14067	1.00498	1.13435	1.03635
AT3G16760.1	Tetratricopeptide repeat (TPR)-like superfamily protein | chr3:5703213-5705080 FORWARD LENGTH=475	1.00168	0.970148	1.02476	1.00386
AT3G16780.1	Ribosomal protein L19e family protein | chr3:5708982-5710249 FORWARD LENGTH=209	0.933914	1.00569	0.693196	0.751745
AT3G16810.1	APUM24, PUM24 | pumilio 24 | chr3:5723436-5727539 REVERSE LENGTH=641	0.963533	1.00741	0.758545	0.760805
AT3G16830.1	TPR2 | TOPLESS-related 2 | chr3:5731709-5737531 FORWARD LENGTH=1131	0.989038	1.01896	0.835381	0.832873
AT3G16840.1	P-loop containing nucleoside triphosphate hydrolases superfamily protein | chr3:5738020-5743042 REVERSE LENGTH=826	0.908281	0.959233	0.921647	0.881607
AT3G16850.1	Pectin lyase-like superfamily protein | chr3:5748692-5750981 FORWARD LENGTH=455	1.11707	1.18941	0.775976	0.884868
AT3G16910.1	AAE7, ACN1 | acyl-activating enzyme 7 | chr3:5773231-5775411 REVERSE LENGTH=569	0.952556	0.995714	0.909441	0.898883
AT3G16950.1	LPD1, ptlpd1 | lipoamide dehydrogenase 1 | chr3:5786761-5790383 REVERSE LENGTH=570	0.961429	0.948803	1.10753	1.10709
AT3G16980.1	NRPB9A, NRPD9A, NRPE9A | RNA polymerases M/15 Kd subunit | chr3:5794526-5795699 FORWARD LENGTH=114	0.939146	0.935281	1.05066	1.00193
AT3G16990.1	Haem oxygenase-like, multi-helical | chr3:5795937-5796783 REVERSE LENGTH=221	0.955215	0.956159	0.889024	0.90511
AT3G17000.1	UBC32 | ubiquitin-conjugating enzyme 32 | chr3:5797296-5799467 FORWARD LENGTH=309	0.851514	0.901148	0.819549	0.807936
AT3G17020.1	Adenine nucleotide alpha hydrolases-like superfamily protein | chr3:5802728-5804063 REVERSE LENGTH=163	1.0625	1.06007	1.0421	1.02993
AT3G17160.1	unknown protein; FUNCTIONS IN: molecular_function unknown; INVOLVED IN: biological_process unknown; LOCATED IN: cellular_component unknown; EXPRESSED IN: 23 plant structures; EXPRESSED DURING: 13 growth stages; Has 54259 Blast hits to	1.03994	1.00214	2.63399	2.61611
AT3G17170.1	RFC3 | Translation elongation factor EF1B/ribosomal protein S6 family protein | chr3:5853186-5854853 REVERSE LENGTH=314	0.933424	0.885674	0.88535	0.911885
AT3G17210.1	ATHS1, HS1 | heat stable protein 1 | chr3:5882318-5882896 FORWARD LENGTH=109	1.18196	1.08182	1.1706	1.18644
AT3G17240.1	mtLPD2 | lipoamide dehydrogenase 2 | chr3:5890278-5892166 REVERSE LENGTH=507	1.09398	1.04396	1.13007	1.11752
AT3G17300.1	unknown protein; Has 48 Blast hits to 48 proteins in 21 species: Archae - 0; Bacteria - 0; Metazoa - 0; Fungi - 0; Plants - 40; Viruses - 0; Other Eukaryotes - 8 (source: NCBI BLink). | chr3:5907616-5908695 FORWARD LENGTH=91	0.920886	0.901915	0.978202	0.965643
AT3G17390.1	MTO3, SAMS3, MAT4 | S-adenosylmethionine synthetase family protein | chr3:5952484-5953665 REVERSE LENGTH=393	0.995168	0.966093	1.08047	1.06507
AT3G17465.1	RPL3P | ribosomal protein L3 plastid | chr3:5978059-5979572 REVERSE LENGTH=324	0.990587	0.983502	1.049	1.03446
AT3G17810.1	PYD1 | pyrimidine 1 | chr3:6094279-6096289 FORWARD LENGTH=426	1.01692	0.977067	1.09402	1.0825
AT3G17820.1	ATGSKB6, GLN1.3, GLN1;3 | glutamine synthetase 1.3 | chr3:6097503-6099408 FORWARD LENGTH=354	0.984644	0.999259	1.05752	1.06574
AT3G17840.1	RLK902 | receptor-like kinase 902 | chr3:6106092-6108430 FORWARD LENGTH=647	0.947032	0.992012	1.01666	0.975403
AT3G17940.1	Galactose mutarotase-like superfamily protein | chr3:6143707-6145244 REVERSE LENGTH=341	0.973351	0.975461	1.10958	1.07205
AT3G17970.1	atToc64-III, TOC64-III | translocon at the outer membrane of chloroplasts 64-III | chr3:6148030-6151794 FORWARD LENGTH=589	0.944769	1.0503	0.983578	1.0913
AT3G18035.1	HON4 | winged-helix DNA-binding transcription factor family protein | chr3:6169384-6171558 REVERSE LENGTH=480	1.09728	1.09302	1.03172	1.0744
AT3G18060.1	transducin family protein / WD-40 repeat family protein | chr3:6183880-6186788 FORWARD LENGTH=609	1.0877	1.1388	0.950163	1.00662
AT3G18130.1	RACK1C_AT | receptor for activated C kinase 1C | chr3:6211109-6212371 REVERSE LENGTH=326	1.0058	0.97789	1.01879	1.02626
AT3G18165.1	MOS4 | modifier of snc1,4 | chr3:6223248-6225076 FORWARD LENGTH=253	1.07074	1.05089	1.10682	1.06421
AT3G18190.1	TCP-1/cpn60 chaperonin family protein | chr3:6232226-6233836 FORWARD LENGTH=536	0.996309	1.01929	0.894655	0.886867
AT3G18230.1	Octicosapeptide/Phox/Bem1p family protein | chr3:6251495-6253971 FORWARD LENGTH=666	1.04964	1.03367	1.14774	1.1682
AT3G18240.1	Ribosomal protein S24/S35, mitochondrial | chr3:6255810-6257695 FORWARD LENGTH=419	1.01214	0.971604	1.03197	1.06888
AT3G18580.1	Nucleic acid-binding, OB-fold-like protein | chr3:6396940-6398068 REVERSE LENGTH=217	1.02278	1.00887	1.07147	1.05174
AT3G18600.1	P-loop containing nucleoside triphosphate hydrolases superfamily protein | chr3:6399724-6403007 REVERSE LENGTH=568	0.916372	0.962768	0.771556	0.784913
AT3G18610.1	PARLL1, ATNUC-L2, NUC-L2 | nucleolin like 2 | chr3:6404270-6407822 REVERSE LENGTH=636	1.03008	0.977048	1.13819	1.07077
AT3G18740.1	Ribosomal protein L7Ae/L30e/S12e/Gadd45 family protein | chr3:6453437-6453870 FORWARD LENGTH=112	1.02845	1.00126	0.93115	0.923354
AT3G18790.1	FUNCTIONS IN: molecular_function unknown; INVOLVED IN: biological_process unknown; LOCATED IN: chloroplast; EXPRESSED IN: 22 plant structures; EXPRESSED DURING: 13 growth stages; CONTAINS InterPro DOMAIN/s: Isy1-like splicing (InterPro	0.924326	0.934922	1.09051	1.01918
AT3G18820.1	ATRABG3F, ATRAB7B, RAB71, RABG3F, RAB7B | RAB GTPase homolog G3F | chr3:6484266-6486005 FORWARD LENGTH=206	0.968219	1.02983	0.825666	0.874107
AT3G18860.1	transducin family protein / WD-40 repeat family protein | chr3:6501774-6508352 FORWARD LENGTH=760	0.952097	1.0131	0.8856	0.892789
AT3G19130.1	ATRBP47B, RBP47B | RNA-binding protein 47B | chr3:6611398-6613823 REVERSE LENGTH=435	1.02198	1.01659	1.03167	1.00693
AT3G19170.1	ATPREP1, ATZNMP, PREP1 | presequence protease 1 | chr3:6625578-6631874 REVERSE LENGTH=1080	0.984606	0.997221	1.01942	1.00739
AT3G19220.1	CYO1, SCO2 | protein disulfide isomerases | chr3:6659207-6660488 FORWARD LENGTH=187	0.931067	0.902805	1.18126	1.16111
AT3G19420.1	ATPEN2, PEN2 | PTEN 2 | chr3:6731824-6735354 FORWARD LENGTH=611	1.00452	1.06312	0.859749	0.904146
AT3G19440.1	Pseudouridine synthase family protein | chr3:6740778-6743132 FORWARD LENGTH=477	0.967226	0.93959	1.04336	1.02208
AT3G19650.1	cyclin-related | chr3:6823543-6825174 FORWARD LENGTH=302	1.11007	1.06425	1.01369	1.06012
AT3G19760.1	EIF4A-III | eukaryotic initiation factor 4A-III | chr3:6863790-6866242 FORWARD LENGTH=408	1.02428	0.979927	1.02844	0.982004
AT3G19780.1	LOCATED IN: endomembrane system; CONTAINS InterPro DOMAIN/s: Protein of unknown function DUF179 (InterPro:IPR003774), Thioredoxin fold (InterPro:IPR012335), Thioredoxin-like fold (InterPro:IPR012336); BEST Arabidopsis thaliana protein	1.01185	0.962146	0.914751	0.859275
AT3G19820.1	DWF1, DIM, EVE1, DIM1, CBB1 | cell elongation protein / DWARF1 / DIMINUTO (DIM) | chr3:6879835-6881616 REVERSE LENGTH=561	0.968246	1.04579	0.716171	0.724541
AT3G20000.1	TOM40 | translocase of the outer mitochondrial membrane 40 | chr3:6967685-6970247 FORWARD LENGTH=309	0.986418	0.951112	0.959186	0.983163
AT3G20050.1	ATTCP-1, TCP-1 | T-complex protein 1 alpha subunit | chr3:6998544-7002266 REVERSE LENGTH=545	1.02403	1.04604	0.897609	0.884586
AT3G20210.2	DELTA-VPE | delta vacuolar processing enzyme | chr3:7052482-7055416 FORWARD LENGTH=571	1.04215	1.00184	1.2567	1.28012
AT3G20320.1	TGD2 | trigalactosyldiacylglycerol2 | chr3:7087657-7089640 REVERSE LENGTH=381	0.905407	1.03753	0.831471	0.762306
AT3G20330.1	PYRB | PYRIMIDINE B | chr3:7090354-7091904 REVERSE LENGTH=390	1.01999	1.01167	0.99072	0.971707
AT3G20390.1	endoribonuclease L-PSP family protein | chr3:7110227-7111695 REVERSE LENGTH=187	1.04694	0.995404	1.1046	1.11424
AT3G20410.1	CPK9 | calmodulin-domain protein kinase 9 | chr3:7116388-7118824 FORWARD LENGTH=541	0.870944	0.947084	0.710976	0.722228
AT3G20560.1	ATPDIL5-3, PDI12, ATPDI12, PDIL5-3 | PDI-like 5-3 | chr3:7182182-7186390 FORWARD LENGTH=483	0.770767	0.765461	0.787019	0.748795
AT3G20630.1	UBP14, TTN6, ATUBP14, PER1 | ubiquitin-specific protease 14 | chr3:7203001-7208340 REVERSE LENGTH=797	0.98393	0.988913	0.961391	0.995528
AT3G20670.1	HTA13 | histone H2A 13 | chr3:7229472-7229963 FORWARD LENGTH=132	1.07952	1.04824	1.01913	0.973992
AT3G20790.1	NAD(P)-binding Rossmann-fold superfamily protein | chr3:7268802-7271099 FORWARD LENGTH=355	1.13597	1.0876	1.03103	0.999853
AT3G20800.1	Cell differentiation, Rcd1-like protein | chr3:7271412-7273897 REVERSE LENGTH=316	0.955413	1.15496	0.7906	0.802027
AT3G20920.1	translocation protein-related | chr3:7328763-7330698 REVERSE LENGTH=365	0.938728	0.940675	0.740723	0.705555
AT3G20970.1	NFU4, ATNFU2 | NFU domain protein 4 | chr3:7348277-7350069 FORWARD LENGTH=283	1.00004	0.958353	1.06739	1.10111
AT3G21110.1	PUR7, PURC, ATPURC | purin 7 | chr3:7402696-7405273 REVERSE LENGTH=411	1.03485	1.01898	0.989966	1.00134
AT3G21140.1	Pyridoxamine 5~-phosphate oxidase family protein | chr3:7409696-7412086 REVERSE LENGTH=387	0.825963	0.848704	0.95199	0.912218
AT3G21540.1	transducin family protein / WD-40 repeat family protein | chr3:7586100-7590856 REVERSE LENGTH=955	0.914749	0.912903	0.851424	0.813232
AT3G21865.1	PEX22 | peroxin 22 | chr3:7701308-7703218 REVERSE LENGTH=283	1.03251	1.07007	0.878005	0.920502
AT3G22110.1	PAC1 | 20S proteasome alpha subunit C1 | chr3:7792819-7793571 REVERSE LENGTH=250	1.02763	0.99381	0.976174	0.985981
AT3G22200.1	POP2, GABA-T, HER1 | Pyridoxal phosphate (PLP)-dependent transferases superfamily protein | chr3:7835286-7838863 FORWARD LENGTH=504	0.962801	0.937676	1.01115	1.00416
AT3G22230.1	Ribosomal L27e protein family | chr3:7844136-7844543 REVERSE LENGTH=135	0.959023	0.992673	0.849865	0.871361
AT3G22300.1	RPS10 | ribosomal protein S10 | chr3:7885737-7886613 FORWARD LENGTH=241	1.05514	1.03992	0.910222	0.898785
AT3G22310.1	PMH1, ATRH9 | putative mitochondrial RNA helicase 1 | chr3:7887382-7889806 FORWARD LENGTH=610	0.950715	0.945358	1.01564	1.00341
AT3G22320.1	ATRPABC24.3, RPB5A, NRPB5, NRPD5 | Eukaryotic rpb5 RNA polymerase subunit family protein | chr3:7891045-7892094 REVERSE LENGTH=205	0.883274	0.851392	0.798668	0.774647
AT3G22330.1	PMH2, ATRH53 | putative mitochondrial RNA helicase 2 | chr3:7892641-7895145 FORWARD LENGTH=616	0.979895	0.963425	1.01628	0.993929
AT3G22370.1	AOX1A, ATAOX1A | alternative oxidase 1A | chr3:7906890-7908416 FORWARD LENGTH=354	0.92612	0.916175	0.801088	0.783233
AT3G22380.1	TIC | time for coffee | chr3:7913181-7918879 FORWARD LENGTH=1550	0.950019	0.954163	1.09031	1.08582
AT3G22425.2	IGPD | imidazoleglycerol-phosphate dehydratase | chr3:7951110-7952853 FORWARD LENGTH=270	0.884324	0.872792	1.08067	1.04257
AT3G22460.1	OASA2 | O-acetylserine (thiol) lyase (OAS-TL) isoform A2 | chr3:7963855-7965751 FORWARD LENGTH=305	1.07288	1.08214	1.24876	1.23942
AT3G22480.1	PDF2 | prefoldin 2 | chr3:7969080-7969526 FORWARD LENGTH=148	0.96582	0.971201	1.06164	1.03231
AT3G22520.1	unknown protein; INVOLVED IN: biological_process unknown; LOCATED IN: chloroplast stroma, chloroplast, chloroplast envelope; EXPRESSED IN: 24 plant structures; EXPRESSED DURING: 13 growth stages; BEST Arabidopsis thaliana protein match	1.11818	1.181	1.35609	1.23451
AT3G22630.1	PBD1, PRCGB | 20S proteasome beta subunit D1 | chr3:8009709-8010774 REVERSE LENGTH=204	1.02766	1.0108	1.08394	1.04838
AT3G22660.1	rRNA processing protein-related | chr3:8016237-8017118 REVERSE LENGTH=293	1.01552	1.00392	1.0126	0.992708
AT3G22680.1	RDM1 | RNA-DIRECTED DNA METHYLATION 1 | chr3:8019785-8020374 FORWARD LENGTH=163	0.993336	1.0236	1.01025	0.989088
AT3G22850.1	Aluminium induced protein with YGL and LRDR motifs | chr3:8089067-8090275 FORWARD LENGTH=248	1.00584	1.03241	1.06014	1.10693
AT3G22890.1	APS1 | ATP sulfurylase 1 | chr3:8112837-8114734 FORWARD LENGTH=463	0.989627	0.984489	1.06618	1.07157
AT3G22960.1	PKP1, PKP-ALPHA | Pyruvate kinase family protein | chr3:8139369-8141771 FORWARD LENGTH=596	0.996814	0.995133	0.923988	0.91203
AT3G23300.1	S-adenosyl-L-methionine-dependent methyltransferases superfamily protein | chr3:8333521-8335902 FORWARD LENGTH=611	0.964763	1.00312	0.740415	0.718109
AT3G23325.1	Splicing factor 3B subunit 5/RDS3 complex subunit 10 | chr3:8345808-8346856 FORWARD LENGTH=87	1.02056	0.990576	1.22118	1.13455
AT3G23390.1	Zinc-binding ribosomal protein family protein | chr3:8375427-8376224 FORWARD LENGTH=105	0.99279	1.03029	0.970656	1.00195
AT3G23400.1	FIB4 | Plastid-lipid associated protein PAP / fibrillin family protein | chr3:8376636-8378225 REVERSE LENGTH=284	0.919027	1.01246	1.10312	1.08123
AT3G23450.1	unknown protein; FUNCTIONS IN: molecular_function unknown; INVOLVED IN: biological_process unknown; LOCATED IN: endomembrane system; EXPRESSED IN: 14 plant structures; EXPRESSED DURING: 8 growth stages; Has 694543 Blast hits to 47111 p	1.09899	1.02784	1.03942	1.0411
AT3G23490.1	CYN | cyanase | chr3:8423238-8424415 REVERSE LENGTH=168	1.04412	1.01573	1.12893	1.15068
AT3G23540.1	alpha/beta-Hydrolases superfamily protein | chr3:8443665-8448070 FORWARD LENGTH=566	1.16435	1.04647	2.05322	1.98888
AT3G23570.1	alpha/beta-Hydrolases superfamily protein | chr3:8458052-8459608 REVERSE LENGTH=239	0.975844	0.941739	1.14213	1.13715
AT3G23600.1	alpha/beta-Hydrolases superfamily protein | chr3:8473833-8475655 FORWARD LENGTH=239	1.0643	1.04758	0.992664	0.993195
AT3G23620.1	Ribosomal RNA processing Brix domain protein | chr3:8480147-8481873 FORWARD LENGTH=314	0.928167	0.971405	0.955196	0.946238
AT3G23660.1	Sec23/Sec24 protein transport family protein | chr3:8513666-8517729 REVERSE LENGTH=765	0.900725	0.982058	0.94759	1.00256
AT3G23710.1	Tic22-like family protein | chr3:8534061-8536148 FORWARD LENGTH=313	1.00883	0.996434	1.00048	1.04629
AT3G23790.1	AAE16 | AMP-dependent synthetase and ligase family protein | chr3:8575268-8581001 FORWARD LENGTH=722	1.03461	0.953735	1.1926	1.17349
AT3G23830.1	GR-RBP4, GRP4 | glycine-rich RNA-binding protein 4 | chr3:8606762-8607677 REVERSE LENGTH=136	1.02168	0.986473	1.20479	1.25055
AT3G23890.1	TOPII, ATTOPII | topoisomerase II | chr3:8624931-8631106 FORWARD LENGTH=1473	1.04566	0.983798	1.10199	1.10864
AT3G23940.1	dehydratase family | chr3:8648780-8652323 FORWARD LENGTH=608	1.00273	0.982277	1.10872	1.09931
AT3G23980.1	BLI, KOS1 | BLISTER | chr3:8662818-8667440 REVERSE LENGTH=714	0.973202	0.917031	1.22086	1.20377
AT3G23990.1	HSP60, HSP60-3B | heat shock protein 60 | chr3:8669013-8672278 FORWARD LENGTH=577	1.00863	0.997542	1.04912	1.06161
AT3G24050.1	GATA1 | GATA transcription factor 1 | chr3:8686060-8687462 FORWARD LENGTH=274	1.12668	1.17296	1.01157	1.06851
AT3G24080.1	KRR1 family protein | chr3:8695191-8697107 REVERSE LENGTH=638	1.0554	1.0213	1.09291	1.00056
AT3G24170.1	ATGR1, GR1 | glutathione-disulfide reductase | chr3:8729762-8734115 REVERSE LENGTH=499	1.00928	0.972248	1.06602	1.01121
AT3G24430.1	HCF101 | ATP binding | chr3:8868731-8872154 REVERSE LENGTH=532	0.93015	0.938044	1.00578	1.05672
AT3G24503.1	ALDH2C4, ALDH1A, REF1 | aldehyde dehydrogenase 2C4 | chr3:8919732-8923029 REVERSE LENGTH=501	1.10011	1.02752	0.70696	0.821248
AT3G24506.1	unknown protein; FUNCTIONS IN: molecular_function unknown; INVOLVED IN: biological_process unknown; LOCATED IN: chloroplast; EXPRESSED IN: 22 plant structures; EXPRESSED DURING: 14 growth stages; BEST Arabidopsis thaliana protein match	0.983796	0.969522	1.07499	1.07208
AT3G24830.1	Ribosomal protein L13 family protein | chr3:9064613-9065871 FORWARD LENGTH=206	0.939736	0.973386	0.811437	0.84045
AT3G25110.1	AtFaTA, FaTA | fatA acyl-ACP thioesterase | chr3:9146589-9148273 REVERSE LENGTH=362	0.886039	0.903511	0.967738	0.948604
AT3G25140.1	GAUT8, QUA1 | Nucleotide-diphospho-sugar transferases superfamily protein | chr3:9154748-9156642 FORWARD LENGTH=559	0.982409	0.964503	1.0337	0.999275
AT3G25150.1	Nuclear transport factor 2 (NTF2) family protein with RNA binding (RRM-RBD-RNP motifs) domain | chr3:9157161-9159362 REVERSE LENGTH=488	0.894996	0.94376	1.01218	0.952326
AT3G25220.1	FKBP15-1 | FK506-binding protein 15 kD-1 | chr3:9182691-9184463 FORWARD LENGTH=153	1.05859	1.01127	1.07317	1.10727
AT3G25230.1	ROF1, ATFKBP62, FKBP62 | rotamase FKBP 1 | chr3:9188257-9191137 FORWARD LENGTH=551	1.06341	1.02026	1.13443	1.11406
AT3G25400.1	CONTAINS InterPro DOMAIN/s: NTP Pyrophosphohydrolase MazG-related, RS21-C6 (InterPro:IPR011394), EAR (InterPro:IPR009039), NTP pyrophosphohydrolase MazG, putative catalytic core (InterPro:IPR004518); Has 1123 Blast hits to 1121 protein	1.25929	1.31532	1.24607	1.2231
AT3G25520.1	ATL5, PGY3, OLI5, RPL5A | ribosomal protein L5 | chr3:9269573-9271327 REVERSE LENGTH=301	0.989479	0.999859	0.992972	0.976834
AT3G25530.1	GHBDH, ATGHBDH, GLYR1, GR1 | glyoxylate reductase 1 | chr3:9271949-9273514 REVERSE LENGTH=289	1.07781	1.03919	1.06869	1.09459
AT3G25660.1	Amidase family protein | chr3:9339640-9342044 REVERSE LENGTH=537	0.954124	0.944373	1.07694	1.05903
AT3G25800.1	PDF1, PR 65, PP2AA2 | protein phosphatase 2A subunit A2 | chr3:9422822-9425783 REVERSE LENGTH=587	0.957539	1.03046	0.808786	0.798003
AT3G25860.1	LTA2, PLE2 | 2-oxoacid dehydrogenases acyltransferase family protein | chr3:9460632-9462585 FORWARD LENGTH=480	1.01406	0.997183	1.09413	1.06849
AT3G25920.1	RPL15 | ribosomal protein L15 | chr3:9491268-9492558 REVERSE LENGTH=277	1.00046	0.991551	0.997699	1.00778
AT3G25940.1	TFIIB zinc-binding protein | chr3:9495104-9495942 FORWARD LENGTH=119	1.09993	1.11094	1.09089	1.08795
AT3G25960.1	Pyruvate kinase family protein | chr3:9498439-9499932 FORWARD LENGTH=497	0.984124	1.00837	0.976567	0.995456
AT3G26060.1	ATPRX Q | Thioredoxin superfamily protein | chr3:9524807-9526123 FORWARD LENGTH=216	1.07197	1.03193	1.03759	1.05721
AT3G26070.1	Plastid-lipid associated protein PAP / fibrillin family protein | chr3:9526904-9528199 FORWARD LENGTH=242	1.05718	1.02998	1.00845	0.961558
AT3G26340.1	N-terminal nucleophile aminohydrolases (Ntn hydrolases) superfamily protein | chr3:9650600-9652572 REVERSE LENGTH=273	1.03163	1.03675	1.02389	0.999682
AT3G26380.1	Melibiase family protein | chr3:9660140-9663145 FORWARD LENGTH=647	0.911271	0.861624	0.944708	0.906222
AT3G26400.1	EIF4B1 | eukaryotic translation initiation factor 4B1 | chr3:9666616-9669081 FORWARD LENGTH=532	0.987909	0.97629	1.04971	1.01292
AT3G26420.1	ATRZ-1A | RNA-binding (RRM/RBD/RNP motifs) family protein with retrovirus zinc finger-like domain | chr3:9671953-9673055 FORWARD LENGTH=245	0.981047	0.955148	1.08992	1.06503
AT3G26560.1	ATP-dependent RNA helicase, putative | chr3:9750122-9753719 REVERSE LENGTH=1168	0.96416	1.02443	0.805131	0.810639
AT3G26650.1	GAPA, GAPA-1 | glyceraldehyde 3-phosphate dehydrogenase A subunit | chr3:9795226-9796848 FORWARD LENGTH=396	0.904361	0.935891	0.999578	1.05721
AT3G27080.1	TOM20-3 | translocase of outer membrane 20 kDa subunit 3 | chr3:9985212-9986560 REVERSE LENGTH=202	0.938626	0.964254	0.881478	0.895425
AT3G27160.1	GHS1 | Ribosomal protein S21 family protein | chr3:10017531-10018854 FORWARD LENGTH=183	0.995924	1.19238	1.0197	1.01083
AT3G27190.1	UKL2 | uridine kinase-like 2 | chr3:10039504-10042917 REVERSE LENGTH=483	0.967523	1.02127	0.975693	0.973227
AT3G27240.1	Cytochrome C1 family | chr3:10056144-10058370 REVERSE LENGTH=307	0.886915	0.945807	0.831801	0.845626
AT3G27280.1	ATPHB4, PHB4 | prohibitin 4 | chr3:10076904-10078051 FORWARD LENGTH=279	1.07471	1.04503	1.06731	1.06633
AT3G27300.1	G6PD5 | glucose-6-phosphate dehydrogenase 5 | chr3:10083318-10086288 REVERSE LENGTH=516	1.08838	1.06936	1.01831	0.980144
AT3G27310.1	PUX1 | plant UBX domain-containing protein 1 | chr3:10087360-10089077 REVERSE LENGTH=251	1.07708	0.975015	1.14014	1.123
AT3G27380.1	SDH2-1 | succinate dehydrogenase 2-1 | chr3:10131209-10132673 REVERSE LENGTH=279	1.05035	1.02713	1.08179	1.07783
AT3G27400.1	Pectin lyase-like superfamily protein | chr3:10140323-10143023 FORWARD LENGTH=412	0.919043	0.896734	0.973507	0.900828
AT3G27430.2	PBB1 | N-terminal nucleophile aminohydrolases (Ntn hydrolases) superfamily protein | chr3:10152910-10155052 FORWARD LENGTH=273	1.05657	1.00579	1.14374	1.12765
AT3G27530.1	GC6, MAG4 | golgin candidate 6 | chr3:10193778-10199659 REVERSE LENGTH=914	1.02744	1.12077	0.825612	0.747251
AT3G27570.1	Sucrase/ferredoxin-like family protein | chr3:10214276-10216681 REVERSE LENGTH=379	1.02382	1.06943	0.990191	1.01387
AT3G27740.1	CARA | carbamoyl phosphate synthetase A | chr3:10281470-10283792 REVERSE LENGTH=430	1.02322	0.984769	0.954666	0.976596
AT3G27830.1	RPL12-A, RPL12 | ribosomal protein L12-A | chr3:10318576-10319151 FORWARD LENGTH=191	1.07209	1.04039	1.16978	1.16012
AT3G28200.1	Peroxidase superfamily protein | chr3:10518082-10519032 FORWARD LENGTH=316	1.02686	0.933557	1.02947	1.05925
AT3G28345.1	ABC transporter family protein | chr3:10593921-10598775 REVERSE LENGTH=1240	0.896828	0.955272	0.920452	0.88514
AT3G28360.1	PGP16 | P-glycoprotein 16 | chr3:10611071-10616301 REVERSE LENGTH=1228	0.878104	0.919136	1.12634	1.15863
AT3G28480.1	Oxoglutarate/iron-dependent oxygenase | chr3:10676266-10678262 REVERSE LENGTH=316	1.0624	1.00397	1.08129	1.04347
AT3G28500.1	60S acidic ribosomal protein family | chr3:10682204-10682551 FORWARD LENGTH=115	1.08041	1.00999	1.20648	1.15056
AT3G28700.1	Protein of unknown function (DUF185) | chr3:10759580-10761834 FORWARD LENGTH=471	1.11952	1.10676	1.11434	1.127
AT3G28710.1	ATPase, V0/A0 complex, subunit C/D | chr3:10773144-10775594 REVERSE LENGTH=351	0.935761	1.05038	0.658358	0.731884
AT3G28730.1	ATHMG, SSRP1, NFD, HMG | high mobility group | chr3:10784954-10788498 FORWARD LENGTH=646	0.885233	0.960661	0.787279	0.818774
AT3G28930.1	AIG2 | AIG2-like (avirulence induced gene) family protein | chr3:10959890-10960728 REVERSE LENGTH=170	1.10946	1.08359	1.05789	1.09288
AT3G28940.1	AIG2-like (avirulence induced gene) family protein | chr3:10968324-10969311 REVERSE LENGTH=169	1.03483	1.05548	1.03094	1.03324
AT3G29320.1	Glycosyl transferase, family 35 | chr3:11252871-11257587 FORWARD LENGTH=962	0.978921	1.02963	0.892561	0.865923
AT3G29350.1	AHP2 | histidine-containing phosphotransmitter 2 | chr3:11264379-11265408 REVERSE LENGTH=156	0.977305	1.05997	1.01686	1.03517
AT3G29360.1	UDP-glucose 6-dehydrogenase family protein | chr3:11267375-11268817 REVERSE LENGTH=480	1.07264	1.07813	0.997152	1.04054
AT3G30775.1	ERD5, PRODH, AT-POX, ATPOX, ATPDH, PRO1 | Methylenetetrahydrofolate reductase family protein | chr3:12448880-12451126 REVERSE LENGTH=499	1.03605	1.07005	0.848803	0.855259
AT3G30841.1	Cofactor-independent phosphoglycerate mutase | chr3:12591595-12593401 FORWARD LENGTH=495	0.901083	0.938112	1.10013	1.07696
AT3G32930.1	unknown protein; FUNCTIONS IN: molecular_function unknown; INVOLVED IN: biological_process unknown; LOCATED IN: chloroplast envelope; EXPRESSED IN: 22 plant structures; EXPRESSED DURING: 13 growth stages; Has 57 Blast hits to 57 protei	0.907094	0.915173	0.899368	0.833127
AT3G33530.1	Transducin family protein / WD-40 repeat family protein | chr3:14085354-14093449 FORWARD LENGTH=1345	0.89307	0.991305	0.888063	0.781623
AT3G42050.1	vacuolar ATP synthase subunit H family protein | chr3:14228846-14232228 REVERSE LENGTH=441	1.0176	1.06963	0.808587	0.819605
AT3G42170.1	BED zinc finger ;hAT family dimerisation domain | chr3:14321838-14323928 FORWARD LENGTH=696	0.969871	1.00829	0.925217	0.967517
AT3G42660.1	transducin family protein / WD-40 repeat family protein | chr3:14751280-14755701 FORWARD LENGTH=953	0.959976	0.975248	0.999403	0.93765
AT3G42790.1	AL3 | alfin-like 3 | chr3:14878128-14879618 REVERSE LENGTH=250	0.932478	0.942766	0.999051	0.944778
AT3G42850.1	Mevalonate/galactokinase family protein | chr3:14940114-14945291 REVERSE LENGTH=964	0.922278	1.01856	0.739431	0.742712
AT3G43300.1	ATMIN7, BEN1 | HOPM interactor 7 | chr3:15234235-15245034 REVERSE LENGTH=1758	0.917218	0.993155	0.700973	0.667782
AT3G43600.1	AAO2, AO3, atAO-2, AOgamma, AtAO3 | aldehyde oxidase 2 | chr3:15512778-15517375 REVERSE LENGTH=1321	0.926708	0.936147	0.976749	0.94897
AT3G43980.1	Ribosomal protein S14p/S29e family protein | chr3:15778555-15779235 REVERSE LENGTH=56	0.87766	0.89408	0.925391	0.949478
AT3G44100.1	MD-2-related lipid recognition domain-containing protein | chr3:15866162-15867273 REVERSE LENGTH=152	1.08927	0.991885	1.01733	0.947071
AT3G44110.1	ATJ3, ATJ | DNAJ homologue 3 | chr3:15869115-15871059 REVERSE LENGTH=420	1.03328	1.02641	1.04526	1.05499
AT3G44300.1	NIT2, AtNIT2 | nitrilase 2 | chr3:15983351-15985172 FORWARD LENGTH=339	1.00923	1.03411	0.968184	0.97083
AT3G44310.1	NIT1, ATNIT1, NITI | nitrilase 1 | chr3:15986901-15988841 FORWARD LENGTH=346	1.01326	1.03371	0.963497	0.97017
AT3G44330.1	INVOLVED IN: protein processing; LOCATED IN: mitochondrion, endoplasmic reticulum, plasma membrane, vacuole; EXPRESSED IN: 25 plant structures; EXPRESSED DURING: 13 growth stages; CONTAINS InterPro DOMAIN/s: Nicalin (InterPro:IPR016574	1.00817	1.07664	0.802398	0.765731
AT3G44340.1	CEF | clone eighty-four | chr3:16011923-16019873 REVERSE LENGTH=1096	0.976619	1.02899	0.826716	0.815957
AT3G44600.1	CYP71 | cyclophilin71 | chr3:16165368-16169201 REVERSE LENGTH=631	0.992793	0.988763	1.03785	0.931102
AT3G44620.1	protein tyrosine phosphatases;protein tyrosine phosphatases | chr3:16193858-16195422 FORWARD LENGTH=239	1.0635	1.0892	1.10702	1.08407
AT3G44750.1	HD2A, ATHD2A, HDA3, HDT1 | histone deacetylase 3 | chr3:16298045-16299585 FORWARD LENGTH=245	0.947938	0.918823	1.15738	1.1404
AT3G44850.1	Protein kinase superfamily protein | chr3:16374617-16376931 REVERSE LENGTH=534	1.01711	1.1219	0.736371	0.759233
AT3G44880.1	ACD1, LLS1, PAO | Pheophorbide a oxygenase family protein with Rieske [2Fe-2S] domain | chr3:16383858-16386204 FORWARD LENGTH=537	0.955169	0.963051	0.756146	0.751045
AT3G44890.1	RPL9 | ribosomal protein L9 | chr3:16386505-16387963 FORWARD LENGTH=197	0.945367	0.95399	1.05556	1.01054
AT3G45030.1	Ribosomal protein S10p/S20e family protein | chr3:16471606-16472312 REVERSE LENGTH=124	0.978373	0.980489	1.08363	1.07099
AT3G45190.1	SIT4 phosphatase-associated family protein | chr3:16541994-16548161 REVERSE LENGTH=789	0.961544	1.02742	0.825714	0.775949
AT3G45300.1	IVD, ATIVD, IVDH | isovaleryl-CoA-dehydrogenase | chr3:16621659-16624848 REVERSE LENGTH=409	1.02238	0.978038	1.08961	1.06182
AT3G45770.1	Polyketide synthase, enoylreductase family protein | chr3:16805753-16807774 REVERSE LENGTH=375	0.92477	0.911243	0.898835	0.893225
AT3G45960.1	ATEXLA3, EXPL3, ATEXPL3, ATHEXP BETA 2.3, EXLA3 | expansin-like A3 | chr3:16893058-16893789 FORWARD LENGTH=215	0.968291	0.960115	1.04401	0.985956
AT3G45970.1	ATEXLA1, EXPL1, ATEXPL1, ATHEXP BETA 2.1, EXLA1 | expansin-like A1 | chr3:16896238-16897189 FORWARD LENGTH=265	1.03261	0.995662	1.00987	1.01367
AT3G45980.1	H2B, HTB9 | Histone superfamily protein | chr3:16897492-16897944 REVERSE LENGTH=150	0.93962	0.923099	0.992848	0.967531
AT3G46000.1	ADF2 | actin depolymerizing factor 2 | chr3:16907743-16908822 REVERSE LENGTH=137	0.927864	0.919386	1.01474	1.01892
AT3G46010.1	ADF1, atadf, ATADF1 | actin depolymerizing factor 1 | chr3:16909679-16910678 REVERSE LENGTH=139	0.986424	0.966968	0.995267	1.0158
AT3G46040.1	RPS15AD | ribosomal protein S15A D | chr3:16914891-16915529 FORWARD LENGTH=130	0.98201	1.04384	0.738559	0.748184
AT3G46060.1	ARA3, ARA-3, ATRABE1C, ATRAB8A, RAB8A | RAB GTPase homolog 8A | chr3:16917908-16919740 FORWARD LENGTH=216	0.986642	1.07168	0.807392	0.810607
AT3G46100.1	ATHRS1, HRS1 | Histidyl-tRNA synthetase 1 | chr3:16928444-16930984 REVERSE LENGTH=486	0.90962	0.947425	0.814737	0.783161
AT3G46210.1	Ribosomal protein S5 domain 2-like superfamily protein | chr3:16976960-16978489 REVERSE LENGTH=239	0.934852	0.925957	0.816624	0.835187
AT3G46220.1	unknown protein; CONTAINS InterPro DOMAIN/s: Protein of unknown function DUF2042 (InterPro:IPR018611); Has 559 Blast hits to 533 proteins in 154 species: Archae - 3; Bacteria - 32; Metazoa - 305; Fungi - 42; Plants - 50; Viruses - 3; O	0.939949	1.01582	0.908243	0.932441
AT3G46430.1	unknown protein; FUNCTIONS IN: molecular_function unknown; INVOLVED IN: biological_process unknown; LOCATED IN: mitochondrion, mitochondrial respiratory chain complex III; EXPRESSED IN: 25 plant structures; EXPRESSED DURING: 15 growth	1.13382	1.15574	0.761567	0.754033
AT3G46440.1	UXS5 | UDP-XYL synthase 5 | chr3:17089268-17091611 REVERSE LENGTH=341	0.986882	1.00728	1.00578	0.97303
AT3G46460.1	UBC13 | ubiquitin-conjugating enzyme 13 | chr3:17096120-17097315 REVERSE LENGTH=166	0.971587	1.02792	0.989037	0.946047
AT3G46560.1	TIM9, emb2474 | Tim10/DDP family zinc finger protein | chr3:17138632-17139301 FORWARD LENGTH=93	0.981803	0.957123	1.17642	1.19941
AT3G46740.1	TOC75-III, MAR1 | translocon at the outer envelope membrane of chloroplasts 75-III | chr3:17216104-17219296 REVERSE LENGTH=818	0.945304	0.957752	0.936128	0.941669
AT3G46830.1	ATRAB11A, ATRABA2C, ATRAB-A2C, RAB-A2C, RABA2c | RAB GTPase homolog A2C | chr3:17246699-17248362 REVERSE LENGTH=217	0.948789	0.963935	0.846194	0.860502
AT3G46920.1	Protein kinase superfamily protein with octicosapeptide/Phox/Bem1p domain | chr3:17280430-17284857 REVERSE LENGTH=1171	0.970031	1.00046	1.06996	1.11739
AT3G46940.1	DUT1 | DUTP-PYROPHOSPHATASE-LIKE 1 | chr3:17288367-17288867 REVERSE LENGTH=166	1.02913	0.992769	1.06306	1.05729
AT3G46970.1	ATPHS2, PHS2 | alpha-glucan phosphorylase 2 | chr3:17301625-17306111 REVERSE LENGTH=841	1.0492	1.12941	1.03965	0.965638
AT3G47000.1	Glycosyl hydrolase family protein | chr3:17313811-17316539 REVERSE LENGTH=608	1.01199	0.976994	0.953138	0.977092
AT3G47040.1	Glycosyl hydrolase family protein | chr3:17324231-17327105 REVERSE LENGTH=636	0.939295	0.969838	1.00543	1.05233
AT3G47070.1	LOCATED IN: thylakoid, chloroplast thylakoid membrane, chloroplast, chloroplast envelope; EXPRESSED IN: 22 plant structures; EXPRESSED DURING: 13 growth stages; CONTAINS InterPro DOMAIN/s: Thylakoid soluble phosphoprotein TSP9 (InterPr	1.04014	0.965653	1.20111	1.12696
AT3G47090.1	Leucine-rich repeat protein kinase family protein | chr3:17341512-17344645 REVERSE LENGTH=1009	1.28292	1.16529	1.0386	1.08278
AT3G47370.1	Ribosomal protein S10p/S20e family protein | chr3:17453671-17454437 REVERSE LENGTH=122	0.978624	0.967103	1.07772	1.04852
AT3G47520.1	MDH | malate dehydrogenase | chr3:17513657-17514868 FORWARD LENGTH=403	1.00267	0.97147	1.19537	1.1793
AT3G47590.1	alpha/beta-Hydrolases superfamily protein | chr3:17536133-17537515 REVERSE LENGTH=309	1.11764	1.05288	1.01472	1.01686
AT3G47610.1	transcription regulators;zinc ion binding | chr3:17549178-17551204 FORWARD LENGTH=408	1.06722	1.05498	1.2845	1.2423
AT3G47650.1	DnaJ/Hsp40 cysteine-rich domain superfamily protein | chr3:17569576-17570262 FORWARD LENGTH=136	0.953259	0.801176	1.05165	1.01113
AT3G47690.1	ATEB1A, EB1A, ATEB1H2 | microtubule end binding protein EB1A | chr3:17581353-17583346 FORWARD LENGTH=276	0.930985	0.920975	1.13743	1.05899
AT3G47810.1	MAG1, VPS29, ATVPS29 | Calcineurin-like metallo-phosphoesterase superfamily protein | chr3:17637256-17639017 REVERSE LENGTH=190	1.01332	1.00606	1.06117	1.07538
AT3G47833.1	unknown protein; BEST Arabidopsis thaliana protein match is: unknown protein (TAIR:AT5G62575.2); Has 42 Blast hits to 42 proteins in 12 species: Archae - 0; Bacteria - 0; Metazoa - 0; Fungi - 0; Plants - 42; Viruses - 0; Other Eukaryot	0.94979	1.02406	0.685439	0.702949
AT3G47930.1	ATGLDH, GLDH | L-galactono-1,4-lactone dehydrogenase | chr3:17684500-17687426 FORWARD LENGTH=610	0.954792	0.949527	1.00211	1.0086
AT3G48000.1	ALDH2B4, ALDH2, ALDH2A | aldehyde dehydrogenase 2B4 | chr3:17717082-17719843 REVERSE LENGTH=538	1.0762	1.05052	1.1496	1.13852
AT3G48140.1	B12D protein | chr3:17778471-17779299 FORWARD LENGTH=88	1.04418	0.96431	0.99003	1.00576
AT3G48170.1	ALDH10A9 | aldehyde dehydrogenase 10A9 | chr3:17786290-17789918 REVERSE LENGTH=503	0.943501	0.944513	1.01756	1.00715
AT3G48250.1	Pentatricopeptide repeat (PPR) superfamily protein | chr3:17870064-17871929 REVERSE LENGTH=621	0.928939	0.899413	0.721998	0.702206
AT3G48280.1	CYP71A25 | cytochrome P450, family 71, subfamily A, polypeptide 25 | chr3:17879594-17881164 FORWARD LENGTH=490	0.897568	0.992834	0.681779	0.717745
AT3G48330.1	PIMT1, ATPIMT1 | protein-l-isoaspartate methyltransferase 1 | chr3:17892969-17893975 REVERSE LENGTH=230	0.952368	0.97559	1.05419	1.01288
AT3G48380.1	Peptidase C78, ubiquitin fold modifier-specific peptidase 1/ 2 | chr3:17916468-17920099 FORWARD LENGTH=645	0.849986	0.949818	0.980038	0.985862
AT3G48425.1	DNAse I-like superfamily protein | chr3:17931910-17934493 FORWARD LENGTH=364	0.849114	0.879271	1.03072	1.07161
AT3G48440.1	Zinc finger C-x8-C-x5-C-x3-H type family protein | chr3:17941402-17943576 FORWARD LENGTH=448	1.00556	0.98447	1.08174	1.07686
AT3G48530.1	KING1 | SNF1-related protein kinase regulatory subunit gamma 1 | chr3:17987559-17989592 FORWARD LENGTH=424	0.825934	0.780006	0.888781	0.81544
AT3G48560.1	CSR1, ALS, AHAS, TZP5, IMR1 | chlorsulfuron/imidazolinone resistant 1 | chr3:18001530-18003542 REVERSE LENGTH=670	0.987516	0.967521	1.00693	0.968774
AT3G48670.1	IDN2, RDM12 | XH/XS domain-containing protein | chr3:18031240-18033615 FORWARD LENGTH=647	1.00931	0.961332	1.19063	1.14563
AT3G48680.1	GAMMA CAL2 | gamma carbonic anhydrase-like 2 | chr3:18035107-18036773 FORWARD LENGTH=256	1.01046	1.00958	0.99345	0.965063
AT3G48690.1	ATCXE12, CXE12 | alpha/beta-Hydrolases superfamily protein | chr3:18037186-18038160 REVERSE LENGTH=324	0.997803	1.02478	1.09967	1.13985
AT3G48710.1	DEK domain-containing chromatin associated protein | chr3:18041024-18043995 FORWARD LENGTH=462	1.00102	0.980037	1.01724	0.999161
AT3G48730.1	GSA2 | glutamate-1-semialdehyde 2,1-aminomutase 2 | chr3:18049697-18051550 FORWARD LENGTH=472	1.02786	1.01541	1.09734	1.10923
AT3G48750.1	CDKA;1, CDC2AAT, CDK2, CDC2, CDC2A, CDKA1 | cell division control 2 | chr3:18072238-18074296 FORWARD LENGTH=294	0.970914	1.08393	0.861733	0.84644
AT3G48820.1	Glycosyltransferase family 29 (sialyltransferase) family protein | chr3:18100106-18102852 REVERSE LENGTH=440	0.886113	0.942831	0.778	0.840192
AT3G48860.2	unknown protein; INVOLVED IN: biological_process unknown; LOCATED IN: plasma membrane; EXPRESSED IN: 22 plant structures; EXPRESSED DURING: 13 growth stages; BEST Arabidopsis thaliana protein match is: unknown protein (TAIR:AT5G23700.1	0.959424	0.954006	1.01039	0.979987
AT3G48870.1	ATCLPC, ATHSP93-III, HSP93-III | Clp ATPase | chr3:18122363-18126008 REVERSE LENGTH=952	0.991753	0.993997	0.988111	0.980062
AT3G48890.1	ATMP2, ATMAPR3, MSBP2, MAPR3 | membrane-associated progesterone binding protein 3 | chr3:18129669-18131353 FORWARD LENGTH=233	0.919281	0.952371	0.800167	0.798069
AT3G48930.1	EMB1080 | Nucleic acid-binding, OB-fold-like protein | chr3:18141017-18142189 REVERSE LENGTH=160	0.946468	0.975393	0.980832	0.992756
AT3G48990.1	AMP-dependent synthetase and ligase family protein | chr3:18159031-18161294 REVERSE LENGTH=514	0.990565	0.992463	0.945734	0.91792
AT3G49010.1	ATBBC1, BBC1, RSU2 | breast basic conserved 1 | chr3:18166971-18168047 REVERSE LENGTH=206	0.983422	0.99512	0.993165	0.994984
AT3G49080.1	Ribosomal protein S5 domain 2-like superfamily protein | chr3:18194500-18196657 REVERSE LENGTH=430	0.976819	0.937272	0.991974	0.919972
AT3G49100.1	Signal recognition particle, SRP9/SRP14 subunit | chr3:18196944-18198298 FORWARD LENGTH=103	1.0194	0.944671	1.29076	1.28434
AT3G49240.1	emb1796 | Pentatricopeptide repeat (PPR) superfamily protein | chr3:18256086-18257975 FORWARD LENGTH=629	0.932899	0.884111	0.983727	1.00205
AT3G49320.1	Metal-dependent protein hydrolase | chr3:18288381-18290629 REVERSE LENGTH=354	1.12076	1.11096	1.02609	1.02488
AT3G49370.1	Calcium-dependent protein kinase (CDPK) family protein | chr3:18304954-18307906 REVERSE LENGTH=594	1.90467	1.9168	0.965236	0.889336
AT3G49430.1	SRp34a, SR34a, At-SR34a | SER/ARG-rich protein 34A | chr3:18332668-18334829 FORWARD LENGTH=300	1.01051	0.982773	1.07586	1.04124
AT3G49470.1	NACA2 | nascent polypeptide-associated complex subunit alpha-like protein 2 | chr3:18341072-18342273 FORWARD LENGTH=217	1.02428	1.0131	1.18271	1.14391
AT3G49560.1	Mitochondrial import inner membrane translocase subunit Tim17/Tim22/Tim23 family protein | chr3:18370644-18371821 FORWARD LENGTH=261	1.05154	1.06167	0.956248	0.967254
AT3G49601.1	FUNCTIONS IN: molecular_function unknown; INVOLVED IN: biological_process unknown; LOCATED IN: cellular_component unknown; CONTAINS InterPro DOMAIN/s: mRNA splicing factor, Cwf21 (InterPro:IPR013170); Has 30201 Blast hits to 17322 prot	0.960953	0.945257	1.15598	1.19343
AT3G49680.1	ATBCAT-3, BCAT3 | branched-chain aminotransferase 3 | chr3:18422768-18425473 FORWARD LENGTH=413	0.996384	0.993065	1.06542	1.06583
AT3G49720.1	unknown protein; FUNCTIONS IN: molecular_function unknown; INVOLVED IN: biological_process unknown; LOCATED IN: chloroplast thylakoid membrane, Golgi apparatus, plasma membrane, membrane; EXPRESSED IN: 25 plant structures; EXPRESSED DU	0.921309	0.996988	0.771463	0.773556
AT3G49800.1	BSD domain-containing protein | chr3:18471957-18473676 REVERSE LENGTH=428	0.843739	0.851017	1.16038	1.18766
AT3G49860.1	ATARLA1B, ARLA1B | ADP-ribosylation factor-like A1B | chr3:18491261-18492165 REVERSE LENGTH=176	0.992445	0.983692	1.30923	1.50916
AT3G49870.1	ATARLA1C, ARLA1C | ADP-ribosylation factor-like A1C | chr3:18492674-18494021 REVERSE LENGTH=184	1.07275	1.06427	0.780668	0.767696
AT3G49910.1	Translation protein SH3-like family protein | chr3:18504311-18504751 FORWARD LENGTH=146	1.02542	1.00414	1.0223	1.02256
AT3G49920.1	VDAC5, ATVDAC5 | voltage dependent anion channel 5 | chr3:18505836-18507699 REVERSE LENGTH=226	1.05312	1.11417	1.20233	1.17514
AT3G49990.1	unknown protein; Has 1524 Blast hits to 1298 proteins in 225 species: Archae - 9; Bacteria - 84; Metazoa - 474; Fungi - 184; Plants - 98; Viruses - 17; Other Eukaryotes - 658 (source: NCBI BLink). | chr3:18532492-18534000 REVERSE LENGT	0.931919	0.929055	1.13431	1.07665
AT3G50000.1	CKA2, ATCKA2 | casein kinase II, alpha chain 2 | chr3:18534487-18536743 FORWARD LENGTH=403	0.940881	0.974076	0.809625	0.817646
AT3G50090.1	Exonuclease family protein | chr3:18575432-18577336 FORWARD LENGTH=322	1.02092	1.06365	1.0605	1.14297
AT3G50210.1	2-oxoglutarate (2OG) and Fe(II)-dependent oxygenase superfamily protein | chr3:18614338-18616229 REVERSE LENGTH=332	1.05469	1.17755	1.17996	1.22001
AT3G50360.1	ATCEN2, CEN1, CEN2 | centrin2 | chr3:18674421-18675502 FORWARD LENGTH=169	1.00966	0.962069	1.10105	1.07703
AT3G50370.1	unknown protein; FUNCTIONS IN: molecular_function unknown; INVOLVED IN: biological_process unknown; LOCATED IN: cellular_component unknown; EXPRESSED IN: 26 plant structures; EXPRESSED DURING: 15 growth stages; Has 27734 Blast hits to	0.948326	0.950278	1.05759	1.0279
AT3G50520.1	Phosphoglycerate mutase family protein | chr3:18748058-18749418 FORWARD LENGTH=230	0.997073	0.943332	1.06946	1.04031
AT3G50590.1	Transducin/WD40 repeat-like superfamily protein | chr3:18771292-18779220 FORWARD LENGTH=1614	1.12952	1.14121	0.686735	0.792898
AT3G50630.1	KRP2, ICK2 | KIP-related protein 2 | chr3:18800508-18801366 FORWARD LENGTH=209	0.983711	1.13991	0.684032	0.770749
AT3G50670.1	U1-70K, U1SNRNP | U1 small nuclear ribonucleoprotein-70K | chr3:18826476-18829492 REVERSE LENGTH=427	0.940936	0.916113	1.12934	1.08493
AT3G50820.1	PSBO2, PSBO-2, OEC33 | photosystem II subunit O-2 | chr3:18891008-18892311 REVERSE LENGTH=331	1.15785	1.06244	1.19701	1.07429
AT3G50830.1	COR413-PM2, ATCOR413-PM2 | cold-regulated 413-plasma membrane 2 | chr3:18894109-18895355 REVERSE LENGTH=203	0.889706	0.949988	0.733764	0.702477
AT3G50930.1	BCS1 | cytochrome BC1 synthesis | chr3:18929817-18931547 FORWARD LENGTH=576	1.04088	1.03838	0.976439	1.06416
AT3G50940.1	P-loop containing nucleoside triphosphate hydrolases superfamily protein | chr3:18934086-18935528 FORWARD LENGTH=451	0.957915	1.09008	0.948414	0.969361
AT3G51010.1	unknown protein; FUNCTIONS IN: molecular_function unknown; INVOLVED IN: biological_process unknown; LOCATED IN: mitochondrion, plastid; EXPRESSED IN: 22 plant structures; EXPRESSED DURING: 13 growth stages; Has 24 Blast hits to 24 prot	0.974873	0.924386	1.06185	1.11396
AT3G51050.1	FG-GAP repeat-containing protein | chr3:18954023-18957698 FORWARD LENGTH=698	0.994779	1.0115	0.712012	0.719293
AT3G51100.1	unknown protein; Has 48 Blast hits to 48 proteins in 16 species: Archae - 0; Bacteria - 0; Metazoa - 0; Fungi - 0; Plants - 48; Viruses - 0; Other Eukaryotes - 0 (source: NCBI BLink). | chr3:18980531-18982174 REVERSE LENGTH=211	0.819684	0.845136	1.07684	0.991397
AT3G51140.1	Protein of unknown function (DUF3353) | chr3:18998182-18999437 FORWARD LENGTH=278	0.836306	0.835701	0.804505	0.759294
AT3G51160.1	MUR1, MUR_1, GMD2 | NAD(P)-binding Rossmann-fold superfamily protein | chr3:19007232-19008353 REVERSE LENGTH=373	1.00086	0.983545	1.01423	0.968495
AT3G51260.1	PAD1 | 20S proteasome alpha subunit PAD1 | chr3:19031086-19032746 FORWARD LENGTH=250	1.04668	1.02229	1.11086	1.09964
AT3G51460.1	RHD4 | Phosphoinositide phosphatase family protein | chr3:19093007-19097142 FORWARD LENGTH=597	0.840485	0.934871	0.730443	0.697445
AT3G51670.1	SEC14 cytosolic factor family protein / phosphoglyceride transfer family protein | chr3:19168912-19170848 FORWARD LENGTH=409	0.983664	1.02448	0.887245	0.895036
AT3G51740.1	IMK2 | inflorescence meristem receptor-like kinase 2 | chr3:19189248-19191842 FORWARD LENGTH=836	1.08577	1.1067	0.909819	0.91421
AT3G51780.1	ATBAG4, BAG4 | BCL-2-associated athanogene 4 | chr3:19207029-19208178 REVERSE LENGTH=269	1.0864	1.04408	1.147	1.1337
AT3G51800.1	ATG2, EBP1, ATEBP1 | metallopeptidase M24 family protein | chr3:19211261-19213568 REVERSE LENGTH=392	1.04029	1.03018	1.06214	1.05676
AT3G51840.1	ACX4, ATSCX, ATG6 | acyl-CoA oxidase 4 | chr3:19225653-19229008 REVERSE LENGTH=436	1.00859	1.04166	0.878686	0.824304
AT3G51880.1	HMGB1, NFD1 | high mobility group B1 | chr3:19247241-19248491 REVERSE LENGTH=178	1.01436	0.986482	0.957444	0.971055
AT3G52120.1	SWAP (Suppressor-of-White-APricot)/surp domain-containing protein / D111/G-patch domain-containing protein | chr3:19329243-19331738 FORWARD LENGTH=443	0.894058	0.894894	1.1001	1.05104
AT3G52140.1	tetratricopeptide repeat (TPR)-containing protein | chr3:19333232-19341295 FORWARD LENGTH=1403	0.940386	1.01088	0.748476	0.748067
AT3G52150.1	RNA-binding (RRM/RBD/RNP motifs) family protein | chr3:19342074-19343090 FORWARD LENGTH=253	0.987442	0.939255	1.1295	1.12916
AT3G52170.1	DNA binding | chr3:19347039-19349099 REVERSE LENGTH=499	0.974669	0.984051	0.997145	0.947814
AT3G52180.1	ATPTPKIS1, DSP4, SEX4, ATSEX4 | dual specificity protein phosphatase (DsPTP1) family protein | chr3:19349884-19353459 REVERSE LENGTH=379	1.00259	1.01774	1.08375	1.11785
AT3G52200.1	LTA3 | Dihydrolipoamide acetyltransferase, long form protein | chr3:19360317-19366091 FORWARD LENGTH=637	1.03812	1.01151	1.02149	1.03394
AT3G52230.1	unknown protein; FUNCTIONS IN: molecular_function unknown; INVOLVED IN: biological_process unknown; LOCATED IN: chloroplast outer membrane, chloroplast thylakoid membrane, chloroplast, chloroplast envelope; EXPRESSED IN: 24 plant struc	1.09554	1.10978	0.973772	0.952176
AT3G52300.1	ATPQ | ATP synthase D chain, mitochondrial | chr3:19396689-19398119 FORWARD LENGTH=168	1.00485	0.96713	1.13067	1.15792
[truncated: 1,576 more rows]
