# Supplementary material for: Proteomic identification of early salicylate- and flg22-responsive redox-sensitive proteins in Arabidopsis
Source: Sci Rep. 2015 Feb 27;5:8625. doi: 10.1038/srep08625 (PMC4342551; doi:10.1038/srep08625)
Supplement: Supplementary Information — Supplementary Table 4 [file srep08625-s4.xlsx]

## Sheet: Sheet1
Supplementary Table S4. The proteins whose abundance was changed in response to the salicylate or flg22 treatment. The ratios that are statistically significant are marked as bold.
Protein ID	Protein description	SA	Flg22
AT1G06230.1	GTE4 | global transcription factor group E4	0.86	0.58
AT1G08050.1	Zinc finger (C3HC4-type RING finger) family protein	0.83	0.58
AT1G23080.1	AtPIN7 | Auxin efflux carrier family protein	0.6	0.53
AT1G71820.1	SEC6 | exocyst complex family protein	0.75	0.82
AT2G21600.1	ATRER1B | endoplasmatic reticulum retrieval protein 1B	0.83	0.78
AT3G57280.1	Transmembrane proteins 14C	0.76	0.76
AT3G20560.1	ATPDIL5-3 | PDI-like 5-3	0.78	0.76
AT3G02230.1	AtRGP1 | reversibly glycosylated polypeptide 1	1.45	1.4
